# Supplementary material for: Computational STAT3 activity inference reveals its roles in the pancreatic tumor microenvironment
Source: Sci Rep. 2019 Dec 3;9:18257. doi: 10.1038/s41598-019-54791-x (PMC6890662; doi:10.1038/s41598-019-54791-x)
Supplement: Supplementary file 2 — Accompanying code [file 41598_2019_54791_MOESM2_ESM.zip]

Archive with 53 entries (44 files):
- Code/
- Code/.DS_Store
- __MACOSX/
- __MACOSX/Code/
- __MACOSX/Code/._.DS_Store
- Code/Data/
- Code/Data/.DS_Store
- __MACOSX/Code/Data/
- __MACOSX/Code/Data/._.DS_Store
- Code/Data/Chen_GSE57495_data.txt
- __MACOSX/Code/Data/._Chen_GSE57495_data.txt
- Code/Data/Chen_GSE57495_ImmuneCell_inference.txt
- __MACOSX/Code/Data/._Chen_GSE57495_ImmuneCell_inference.txt
- Code/Data/Chen_GSE57495_STAT3_activities.txt
- __MACOSX/Code/Data/._Chen_GSE57495_STAT3_activities.txt
- Code/Data/Chen_GSE57495_survival_info.txt
- __MACOSX/Code/Data/._Chen_GSE57495_survival_info.txt
- Code/Data/ENCODE_STAT3_meta_3profiles_4base.txt
- __MACOSX/Code/Data/._ENCODE_STAT3_meta_3profiles_4base.txt
- Code/Data/Immune cell reference profiles.txt
- __MACOSX/Code/Data/._Immune cell reference profiles.txt
- Code/Data/PAAD_background_genes.rda
- __MACOSX/Code/Data/._PAAD_background_genes.rda
- __MACOSX/Code/._Data
- Code/Plots/
- Code/Plots/Chen_ImmuneInference_boxplots.pdf
- __MACOSX/Code/Plots/
- __MACOSX/Code/Plots/._Chen_ImmuneInference_boxplots.pdf
- Code/Plots/SuppFig_3_Chen_E_STAT3_KM_plot.pdf
- __MACOSX/Code/Plots/._SuppFig_3_Chen_E_STAT3_KM_plot.pdf
- Code/Plots/SuppFig_3_Chen_G_STAT3_KM_plot.pdf
- __MACOSX/Code/Plots/._SuppFig_3_Chen_G_STAT3_KM_plot.pdf
- Code/Plots/SuppFig_3_Chen_T_STAT3_KM_plot.pdf
- __MACOSX/Code/Plots/._SuppFig_3_Chen_T_STAT3_KM_plot.pdf
- __MACOSX/Code/._Plots
- Code/Rcode/
- Code/Rcode/.Rapp.history
- __MACOSX/Code/Rcode/
- __MACOSX/Code/Rcode/._.Rapp.history
- Code/Rcode/.Rhistory
- __MACOSX/Code/Rcode/._.Rhistory
- Code/Rcode/base5.R
- __MACOSX/Code/Rcode/._base5.R
- Code/Rcode/Immune cell analysis.R
- __MACOSX/Code/Rcode/._Immune cell analysis.R
- Code/Rcode/Prognostic analysis.r
- __MACOSX/Code/Rcode/._Prognostic analysis.r
- Code/Rcode/Signature application.r
- __MACOSX/Code/Rcode/._Signature application.r
- __MACOSX/Code/._Rcode
- Code/readme.txt
- __MACOSX/Code/._readme.txt
- __MACOSX/._Code
