# Supplementary material for: Computational STAT3 activity inference reveals its roles in the pancreatic tumor microenvironment
Source: Sci Rep. 2019 Dec 3;9:18257. doi: 10.1038/s41598-019-54791-x (PMC6890662; doi:10.1038/s41598-019-54791-x)
Supplement: Supplementary file 2 — Accompanying code [file 41598_2019_54791_MOESM2_ESM.zip › Code/Data/Chen_GSE57495_data.txt]

GSM1383778	GSM1383779	GSM1383780	GSM1383781	GSM1383782	GSM1383783	GSM1383784	GSM1383785	GSM1383786	GSM1383787	GSM1383788	GSM1383789	GSM1383790	GSM1383791	GSM1383792	GSM1383793	GSM1383794	GSM1383795	GSM1383796	GSM1383797	GSM1383798	GSM1383799	GSM1383800	GSM1383801	GSM1383802	GSM1383803	GSM1383804	GSM1383805	GSM1383806	GSM1383807	GSM1383808	GSM1383809	GSM1383810	GSM1383811	GSM1383812	GSM1383813	GSM1383814	GSM1383815	GSM1383816	GSM1383817	GSM1383818	GSM1383819	GSM1383820	GSM1383821	GSM1383822	GSM1383823	GSM1383824	GSM1383825	GSM1383826	GSM1383827
SYNJ2BP	10.91793	10.28901	9.6003	10.18017	10.43374	10.51724	10.31034	9.61274	10.16457	10.28297	11.05004	9.84386	10.17462	9.81923	9.9405	10.42746	10.62247	10.89675	10.84456	10.18014	10.48933	9.73574	10.4528	10.30451	10.30282	9.83753	10.47026	10.37455	10.1778	10.19613	10.0348	10.08563	10.38162	10.42948	10.40036	10.18317	11.12203	11.09885	10.44882	10.41908	10.30979	10.73857	10.33591	10.79219	10.90446	10.5617	11.07519	10.61983	10.30511
ATP5J2 ATP5J2-PTCD1	10.3593	9.14003	10.5372	9.65617	9.61781	9.93169	10.29574	9.94146	10.12255	9.4872	9.83521	9.71222	9.51783	10.13252	10.15827	9.36817	10.48426	9.88941	10.37456	9.64519	10.10232	9.88803	9.72106	9.95049	9.88813	9.95383	10.63079	10.6423	9.7591	9.72358	11.12619	10.14812	9.35943	9.69608	9.94652	9.42071	9.98518	9.6115	9.30195	9.82771	10.17701	9.2181	9.8763	10.10108	9.74164	9.91885	10.62055	9.7782	9.74423
CMTM1 CKLF-CMTM1	5.50872	5.87201	5.79872	6.19914	5.8802	6.28192	5.9685	6.98463	5.84377	5.02166	4.59397	6.12683	6.76288	4.73891	7.61973	5.09593	5.46233	5.13201	5.2036	6.34859	5.47794	5.90035	5.45348	7.62133	5.11165	5.30979	4.19888	6.11993	6.66646	7.00347	6.45236	5.43079	5.98596	6.2198	5.27618	5.63504	5.72203	5.50114	5.48454	6.33932	6.24086	5.64696	6.48112	5.29649	5.10813	5.55972	5.06439	5.70773	5.90129
LOC100506802	4.92867	6.55953	6.50384	5.95336	5.76299	6.47768	5.67869	5.64766	5.62744	6.1928	6.08257	5.79996	6.65834	6.00029	6.01845	6.81533	6.63914	6.29406	5.4281	5.99619	6.33841	5.62753	5.99592	5.30223	5.44633	5.64844	6.16086	5.92682	5.58051	4.88363	6.11207	5.67896	5.93664	5.60627	5.47356	5.13505	6.83767	5.58051	6.82912	5.84397	5.47592	5.94507	5.10846	6.62905	5.89436	5.11583	6.81671	6.08419	5.9338
LOC100506518	6.36133	6.52165	6.78003	7.02019	6.56224	7.11784	7.31409	7.41814	6.946	7.23878	6.64003	6.98913	7.86804	7.29645	7.56652	7.145	6.71838	6.11578	6.31613	6.43356	6.10437	6.31387	6.31001	6.59553	6.57045	6.23296	7.66996	6.46337	6.39183	6.5265	8.09989	6.38672	6.66539	6.41012	6.14314	6.65061	5.89423	6.60685	6.37569	6.288	6.55598	6.67059	6.48386	6.9834	6.27561	6.06826	6.86083	7.00725	6.33979
LOC100507718 LOC100509457	11.17683	10.99177	2.51235	2.51631	11.0505	11.56989	2.38618	11.76844	2.69738	11.06754	1.84438	3.87817	10.43763	11.47274	2.17268	10.30775	10.28256	2.16542	2.69294	11.27108	2.74851	2.12707	10.90896	2.25799	1.98832	2.73647	10.94754	10.71967	10.67501	11.22845	2.06349	2.57113	2.62271	2.46636	11.83723	2.10032	2.42105	12.00075	12.02108	11.8279	2.6375	2.25451	11.13436	3.46804	2.42272	2.50555	10.16997	2.44309	11.49749
LOC100505490	6.56623	6.2876	7.89997	6.61592	6.45793	7.31614	6.63371	6.25729	6.81544	6.2646	7.38735	6.8225	6.37502	6.51284	6.22256	6.45654	7.71721	6.63056	8.37101	6.97588	7.14468	7.95538	6.56137	7.90191	6.15288	7.2067	5.85594	6.74964	6.41928	6.11691	7.70023	6.92707	6.15005	5.9521	6.50436	6.28886	7.81349	6.3593	6.98354	7.30932	6.60447	6.88676	6.85155	6.29403	6.7575	7.14542	6.9285	6.58398	6.4717
PPIE PPIEL	7.51476	8.55015	9.15356	8.80263	8.24568	8.31671	8.00104	8.51103	8.45019	10.20626	7.99062	8.28587	9.6072	8.74942	9.50461	9.65099	8.51561	7.929	9.12714	7.50453	7.9764	7.38744	7.75503	6.94536	8.00397	8.30493	8.47748	7.92463	7.60791	7.85248	7.00967	7.85352	7.8633	8.15757	7.68308	7.85548	7.39388	7.9815	7.97706	7.82098	8.44465	8.05086	8.16627	9.16615	7.20446	7.57043	8.45758	8.58015	7.83765
LOC100506610	4.57291	3.91413	3.93628	3.76703	3.69546	4.1863	4.04869	4.00919	3.81458	3.77602	3.66847	4.03915	3.49733	3.78415	3.70209	3.84973	4.28244	3.77488	3.7135	3.95181	4.23047	3.81986	3.68572	3.91527	4.17083	3.68269	4.27085	3.49383	3.78574	4.11415	4.6611	3.95912	4.51675	3.91235	3.57353	3.82348	4.03683	3.83748	3.81265	3.72863	3.65744	3.68745	3.63757	3.66594	3.94299	3.83748	3.65968	4.67496	3.49978
LOC100507267	2.7583	2.74824	2.6894	2.91849	2.77993	3.1219	3.82326	2.30496	3.19849	2.65717	2.70853	2.72779	2.35114	2.76255	2.71692	3.30818	2.70697	3.15812	3.00494	2.8992	2.76848	2.82994	2.73034	2.92478	2.72836	4.35493	3.16661	2.97762	2.81155	2.85772	2.52988	3.34872	3.02971	3.06873	2.77651	2.93463	3.8573	2.9469	2.84138	2.81489	2.9469	2.9469	2.73579	4.1798	2.617	3.65892	2.96481	3.24114	3.23039
TMEM30C	2.31026	2.53672	2.61169	2.3018	2.12934	2.58921	2.24551	2.12203	2.23505	2.30258	2.44739	2.62116	2.3987	2.14323	2.44004	2.64376	2.36595	2.41055	2.23373	2.02138	2.6541	2.01834	2.19806	2.46503	2.70968	2.64002	2.5387	2.4593	2.5742	2.49344	2.31026	2.23852	2.55281	2.16907	2.22601	2.43176	2.32461	2.53744	2.79973	2.26428	2.46709	2.32372	2.34136	2.439	2.4315	2.4834	2.34183	2.33376	2.75112
ABCB1	6.44725	8.05261	7.15798	8.06937	7.2588	6.47442	5.45508	6.31056	7.37165	7.10581	7.36867	5.95135	7.60603	8.10163	7.72678	7.48922	7.96968	8.17641	9.4432	6.70688	8.10417	7.07138	7.42188	7.40337	7.25724	7.29622	7.60687	7.1039	7.15715	7.39676	5.09914	7.34739	8.6856	7.9866	8.33478	7.27871	6.75668	8.78903	8.35553	7.22881	7.08713	8.74259	6.60303	8.39107	7.34713	7.7827	6.25888	7.91485	7.52848
IGHV3-48	2.41242	2.42458	2.50164	3.1532	2.64393	2.65414	2.7538	2.68423	2.67105	2.45287	2.96268	2.4976	2.80394	2.42966	2.57067	2.63476	3.09957	2.88356	2.4301	2.78999	2.48792	2.84727	2.6431	2.35792	2.59213	2.87984	2.63317	2.42111	2.54388	2.53408	2.5725	2.48055	2.48041	2.7376	2.64095	2.67145	3.0619	2.35746	2.64718	2.88711	2.55404	2.71111	2.89234	2.57048	2.75698	2.58321	2.46383	2.63317	3.02384
IGKV3D-15	2.34819	2.22506	1.76739	2.0789	2.02609	2.01272	1.80498	1.8005	2.85616	2.0036	1.86234	1.87806	2.03591	1.99216	2.33585	1.81084	2.15691	1.98994	1.8566	2.33246	2.04621	2.48614	1.98363	2.05059	2.5402	1.79649	1.83143	2.00236	1.74765	2.14876	2.05297	2.5274	1.79817	2.48335	2.18717	2.40847	1.97474	1.77369	1.80237	2.6985	2.52127	2.06538	2.60382	2.39817	1.95219	2.00488	2.17244	2.1493	2.86958
LOC100506527	3.24814	3.57813	3.70607	3.49985	3.21801	3.28422	3.81079	3.63246	3.82397	3.82778	3.63038	3.96928	3.46045	3.79568	3.3537	4.0504	3.3377	3.37096	3.77241	3.3812	3.27686	3.34166	3.4838	3.99943	3.87252	3.18015	4.19086	3.73828	3.54106	3.07158	3.80577	3.48163	3.81107	3.17123	3.27171	3.72397	3.5199	3.09037	3.38738	3.12738	3.66309	3.69792	3.22676	3.34444	3.3283	3.36378	3.66813	4.07175	3.71153
HLA-C HLA-E	12.54352	12.67887	12.39676	12.55241	12.48648	12.48712	12.53594	12.69802	12.80932	12.60368	12.32961	12.59257	12.34191	12.56875	12.7829	12.55662	12.58313	12.72572	12.7316	12.60755	12.57363	12.67311	12.75807	12.5746	12.44594	12.5961	12.62505	12.24508	12.34128	12.64675	12.7103	12.89806	12.43765	12.45031	12.59312	12.26565	12.36428	12.27591	12.59631	12.54435	12.28411	12.48765	12.47267	12.45193	12.51905	12.59892	12.55064	12.93404	12.76336
PINX1	7.22811	6.89028	7.03902	6.91725	7.0644	6.89024	7.47554	7.90818	7.07682	7.26516	6.8961	6.69804	7.09545	7.22396	7.65906	7.39251	7.86649	7.52075	7.32109	7.16318	7.87116	7.86691	7.45369	7.43855	7.41006	7.69744	6.94781	7.53004	7.21704	7.3997	7.35595	7.12654	7.17455	7.26132	6.84977	7.24943	7.03276	7.06943	7.18422	7.22062	6.66699	7.1896	6.96613	7.24658	7.62526	7.1683	7.18497	7.15063	7.14221
LOC100130744	3.27552	2.98029	2.86769	3.13941	2.97035	3.08828	3.20337	2.87782	3.28268	3.41843	3.75271	2.9079	2.8981	2.60799	2.94822	3.61154	2.65835	3.14696	3.1619	3.14696	3.3375	3.48562	3.02078	3.21282	3.02226	3.46237	2.81262	2.87349	3.09398	2.69243	3.3233	3.25139	3.23955	3.29918	3.07701	3.16323	3.18292	2.92341	3.04911	3.10897	3.19269	2.96034	3.69327	3.11859	3.31491	2.72246	2.95932	3.46637	3.2992
LOC100505793	7.78135	7.31711	7.33723	7.03789	6.82478	6.81772	7.92199	6.56081	6.67208	7.64904	8.36063	7.39718	7.76057	6.88263	7.02288	6.36335	7.48107	7.34277	7.85565	7.197	7.42128	7.33073	7.56998	7.17771	7.69828	7.3136	7.43126	7.95645	7.7802	7.89173	7.63126	7.73201	7.66655	8.17821	7.38889	7.29748	7.90806	7.82783	7.15828	7.7678	7.73176	7.6054	7.64845	7.85017	8.51297	7.61738	7.31477	6.2498	7.94023
APITD1 APITD1-CORT	7.53541	7.72512	9.12339	7.58002	7.39728	8.16638	7.58304	6.84752	7.51224	7.10352	8.59817	8.22452	7.2491	7.76502	7.83656	7.89499	8.41328	8.17568	8.98833	7.93031	7.70807	8.47586	8.25365	7.89797	7.33765	7.4758	7.13075	7.82839	7.79486	7.85028	7.61212	7.94382	8.07594	7.15692	7.69818	7.45373	8.39983	6.88901	7.80701	7.7476	6.91549	7.42689	7.45142	7.70356	7.87647	7.7269	6.6264	7.07409	7.30721
LOC100287366	3.15277	3.02657	3.11463	2.93441	3.04434	3.15117	3.19092	3.36036	3.01469	2.80419	3.12891	2.9211	3.297	2.82802	3.04795	3.30178	3.55158	3.01499	3.07869	3.46446	3.42225	3.07449	3.18777	3.14917	2.78197	3.61108	3.12652	3.33809	3.11325	2.77749	3.21617	3.27981	3.16558	3.67409	3.10415	3.42005	3.35818	3.21064	2.9223	3.02105	3.01461	3.37238	3.47144	3.46332	3.00202	2.99633	3.44488	3.09058	3.2214
HLA-DPB1 HLA-DRB1 HLA-DRB3 HLA-DRB4 HLA-DRB5 HLA-DRB6 LOC100293977 LOC100509582 LOC100507709 LOC100507714	11.54747	12.10098	10.4642	11.95856	12.82747	11.67297	11.59275	12.01347	12.99259	12.33637	11.13506	11.13054	11.60037	12.09301	12.87472	12.00341	12.1129	12.3606	10.78929	12.31495	12.12273	12.77512	12.05343	11.55446	12.22146	12.28521	11.4779	11.49975	11.24195	12.11291	12.15452	12.48604	11.99864	11.74403	11.63702	11.93751	11.37409	11.82174	11.74149	11.57421	10.81021	12.14361	11.93149	12.42173	10.81772	11.70415	10.47406	12.50451	12.22489
LOC100506219	3.58592	3.22291	3.52073	3.45298	4.0738	3.50228	3.78893	3.57795	3.70408	3.77021	3.2901	3.28726	3.20471	3.68158	3.97926	3.3994	3.54271	3.35945	6.39089	3.31963	3.17454	3.4282	3.50156	3.80507	4.08914	3.37729	3.94315	3.7241	3.56491	3.56485	3.57442	3.54723	3.56359	3.83088	3.63534	3.46714	3.54327	3.58281	3.56624	3.57893	3.39662	3.74727	3.7169	2.98289	3.30091	3.48816	4.02236	3.95689	3.76485
LOC100507190	3.33036	3.00869	3.21249	3.00869	2.87532	2.94705	3.08761	3.12422	2.80324	3.28372	3.25745	3.10228	2.96718	2.81037	2.9469	2.92037	2.9987	2.91662	2.89982	2.83145	2.83066	3.24028	3.1182	2.9033	2.99605	2.90783	2.95262	3.23119	2.87591	3.04465	2.88345	3.61017	3.23134	2.80911	2.95262	3.28916	3.1747	2.81081	3.30478	2.57322	2.87102	2.62973	2.83151	3.22761	2.95569	3.40798	3.08187	3.17996	3.23134
LOC100507480	3.60496	2.88777	2.83968	2.84234	2.9503	3.43039	2.96711	3.03555	3.00798	2.90062	5.87772	3.08173	2.68679	3.03555	3.06099	3.03058	2.91991	2.87137	3.43189	3.12531	2.93196	3.22444	3.18573	3.38492	2.63055	3.05966	3.01944	2.87786	3.13949	2.76993	4.16964	2.75282	3.09612	3.03183	3.10939	3.00433	3.53771	2.94789	3.00251	2.87679	2.97314	3.12761	2.887	3.39365	3.23698	3.39684	3.64972	3.93485	3.26825
LOC100507675	4.76588	5.00474	4.97588	4.12485	4.78542	5.41207	5.17543	5.05272	4.75809	4.43421	4.40388	4.67244	4.37907	5.07712	4.55003	5.19516	4.30292	4.56476	4.7464	4.90012	4.70824	4.32818	4.66408	4.54658	4.39485	4.63197	4.74248	5.23558	4.84306	4.80008	4.80499	5.03723	4.73371	4.46364	4.27886	4.16921	5.00901	4.54803	4.77056	4.73698	4.43856	4.82591	4.81608	4.43421	4.69702	4.06912	4.52019	4.24208	4.79599
POLR2J3	6.10617	5.3307	5.37324	6.22698	5.34294	5.50531	6.68766	6.49172	5.91467	6.70386	5.54301	5.1595	5.0154	5.89489	6.23631	6.27489	5.44868	5.39083	4.92857	5.85394	4.63517	5.19367	5.98664	5.80837	5.4944	6.17584	6.14303	5.3991	4.7593	4.64571	8.215	5.15395	5.35488	4.23419	4.33521	5.3936	5.45145	4.8642	5.35335	4.86026	3.62575	4.98767	5.14154	5.70829	5.57828	5.1769	7.37472	6.4158	4.97906
FSD2	2.53905	2.65876	2.60891	2.6209	2.43933	2.74589	2.60174	2.38058	2.46123	2.39391	2.49914	2.9976	2.46939	2.58996	2.382	2.48438	2.66635	2.44652	2.0474	2.19918	2.3667	2.476	2.46383	2.57177	2.23936	2.61788	2.44969	2.33987	2.56033	2.52107	2.20002	2.46383	2.77648	2.60247	2.39823	2.46383	2.44561	2.53916	2.42678	2.34668	2.88715	2.20921	2.2044	2.11154	2.87108	2.42838	2.40114	2.20916	2.77993
MFI2-AS1	6.85995	6.81194	7.25334	7.3255	7.4807	6.57436	5.95369	7.54624	6.91991	8.36864	7.67342	7.12936	8.80478	7.84967	7.13248	7.39879	6.58812	6.37194	7.4831	6.59403	6.40343	6.95842	6.225	6.36198	7.25	6.66209	7.32436	6.10058	6.04482	6.56751	7.63533	6.78633	6.3103	8.99845	6.58391	5.93759	5.72472	7.15721	6.38988	6.97098	9.27924	7.11156	7.9776	8.41252	6.96211	6.52314	6.533	6.84631	6.16338
FAM45B	7.67408	7.0624	6.82172	7.18868	7.73773	7.19426	8.30298	7.4959	7.6306	7.11293	7.57784	7.58275	7.92448	7.40297	7.18526	6.43356	7.84958	7.6651	7.02437	8.05744	8.29633	8.01769	7.74757	7.64912	7.96449	7.90639	7.14972	7.7999	7.79612	7.91474	8.02927	8.11754	7.8891	8.06962	8.10835	7.32321	8.35932	8.21065	7.72421	8.37316	8.51812	7.40115	8.05483	7.23164	8.27572	7.82638	7.49067	7.24978	7.98185
LOC100507525	2.67107	2.69791	4.41298	2.7931	3.29838	2.88055	6.24082	4.03814	2.97571	2.44644	3.04429	3.41938	3.71171	2.46967	2.79023	2.89078	3.45998	3.69838	2.88527	4.72786	3.22707	4.77105	3.02588	3.34507	2.78744	3.534	2.72836	3.56715	3.17543	3.48106	5.20958	3.94919	4.24947	3.35195	2.98012	3.771	3.06527	3.2563	3.60092	3.90563	3.66941	3.05145	3.00104	2.95082	3.99734	3.20413	2.66897	3.30702	3.18403
LOC100506891	2.71182	2.35458	2.78562	2.51608	2.61406	2.61614	2.48628	2.91317	2.63486	2.61662	2.60316	2.51939	2.76588	2.54978	2.70532	2.63476	2.55286	2.34702	2.5485	2.50363	2.74334	2.40257	2.56514	2.77883	2.4482	2.57111	2.62219	2.67681	2.51657	2.51341	2.79365	2.82429	2.81927	2.65029	2.61544	2.98587	2.51475	2.36827	2.89741	2.47401	2.5186	2.65363	2.40791	2.53223	2.61791	2.61406	2.81603	2.50348	2.97076
LOC100507284	6.92386	6.2698	7.6457	7.1427	6.50725	6.87523	6.91009	7.25125	7.00224	7.53815	6.36667	6.14616	7.19286	7.15917	7.15417	7.10971	5.97141	6.32765	6.6216	5.74463	6.34072	6.41294	6.24687	6.50169	6.82697	6.33592	7.38528	6.11914	6.61142	6.08989	7.28129	6.57668	6.45643	6.32749	6.10499	6.7512	6.67888	6.52947	6.2286	6.29228	6.39182	6.40819	6.40206	6.7729	6.14563	6.64394	8.26258	6.95793	6.14967
LOC100131506	7.26056	10.03485	8.37547	8.75954	8.71648	8.99197	4.91265	8.7008	7.52028	8.57967	6.8897	8.75479	7.83771	7.02319	9.31364	10.22357	8.4552	7.03971	8.35787	8.16203	8.06609	7.05832	8.51132	7.17256	8.29236	7.85652	9.51656	7.60736	9.28906	8.43729	5.77544	7.23128	8.87507	8.32773	7.87446	8.30268	6.37594	8.90181	9.43118	7.73087	8.07202	9.39792	8.10149	10.78948	5.46666	7.39847	6.34717	8.93161	7.2196
PHKA1-AS1	3.20476	4.10076	4.09466	3.31911	3.78672	3.37855	4.32146	4.69884	3.16143	3.84239	4.28497	3.55773	3.4441	3.55526	3.70785	4.74506	3.85547	3.33138	3.91669	3.09475	3.41618	3.45675	3.80958	3.00634	3.02352	3.69009	4.0258	3.47915	3.32515	3.30431	4.08319	3.88709	3.0971	3.58454	3.37201	3.54307	4.30435	3.60954	3.55068	3.46902	3.08631	3.2568	3.55135	3.37201	3.58111	3.51098	4.15546	4.19271	2.90073
LOC100505877	3.34288	3.22221	3.64321	3.29173	2.96147	2.84258	3.0086	3.4	3.28566	3.22943	3.61049	3.64136	3.00693	3.15897	3.635	3.37054	3.36499	2.92034	3.42871	2.79593	3.61801	3.19739	2.91328	3.2621	3.19217	3.25468	3.21468	3.22578	3.01025	3.04555	3.393	3.12682	3.36931	2.84096	3.117	3.42003	3.39367	3.28607	2.98007	2.92655	2.87184	3.20928	3.30891	3.26736	3.52134	3.25468	3.34542	3.25587	3.24639
LOC100507316	6.78223	7.36097	8.12841	7.23264	7.84596	7.98161	7.61256	7.50827	7.96729	7.56024	8.93109	7.80621	8.29297	7.95934	7.9994	8.49532	8.58662	7.6301	7.54823	7.16828	7.72937	7.80246	7.64194	8.49612	7.48382	8.12412	7.25837	8.17215	7.65188	7.39774	8.54345	7.8277	7.5345	7.65616	7.75206	7.61085	8.12557	7.62469	8.13842	7.35342	7.64968	7.7069	7.9773	8.33192	8.24593	7.38311	7.8702	7.58612	7.46423
KIR3DL3	3.78362	3.28458	3.22237	3.36901	3.49585	3.50863	3.8829	3.80136	3.84901	3.23053	4.02703	3.10712	3.35626	3.15171	3.18255	3.84478	3.14793	3.62873	3.81383	3.33284	3.37039	3.57735	3.23396	3.5703	3.59637	3.56888	3.54551	3.61792	3.45264	3.37549	3.56551	3.92751	3.6379	3.33471	3.52632	3.68337	4.0236	3.33874	3.63759	3.41074	3.53535	3.43192	3.51879	3.46388	3.68015	3.40739	3.93972	3.65533	3.53388
LOC153811	5.24806	5.24362	4.77606	4.82946	4.81068	4.31748	4.707	4.57777	5.09641	5.88864	5.60134	4.79297	4.80798	5.15917	4.83563	5.19569	5.00491	4.24766	5.27793	4.16999	4.96571	4.23746	4.24692	4.65083	4.39156	4.6019	5.40039	4.81355	4.94331	4.56838	5.19429	4.40563	4.83404	5.39621	4.74141	4.44796	5.10545	4.62405	5.12584	4.3814	4.24044	5.80994	4.96687	4.84986	5.34738	4.34254	5.51417	5.26502	4.85085
WDR5 LOC401127	7.88224	7.62689	8.39446	7.98602	7.36881	7.98494	8.1409	8.50194	7.7971	7.72018	7.83383	8.20664	7.46911	8.30573	8.17818	8.18931	8.16087	7.78873	9.36503	7.9805	7.94313	7.88706	8.03952	7.94972	7.63025	8.34547	6.99988	7.83575	7.98424	7.85726	7.82861	7.33292	7.37651	7.81485	7.44119	7.4069	8.01564	7.32006	7.75169	7.69856	7.66543	7.64413	7.99853	7.70535	8.07528	7.70849	7.70702	7.70077	7.53471
LOC100290566	7.68504	7.64664	8.75323	8.20285	7.72688	8.52209	7.02283	8.45147	7.65121	8.49889	7.81887	7.37262	8.03001	8.38006	8.25571	7.58505	8.07716	7.92841	8.78029	7.00673	7.7225	7.41572	7.81009	7.64177	7.72184	7.85281	7.85228	8.02211	7.52431	7.53943	7.89289	7.50322	7.32702	7.84809	7.2398	7.47022	7.01267	7.52722	6.97044	7.15251	7.92942	7.76337	7.78156	7.77743	7.45585	7.59926	7.52005	7.51175	7.33935
LOC100506201	10.85067	10.47376	11.36479	10.76151	10.46821	11.25964	10.98688	10.65388	10.91796	10.68058	10.45523	11.20864	10.85847	10.70968	10.81152	10.57379	10.8216	10.48431	10.60212	10.71542	10.98123	10.43225	10.47413	11.59655	10.5361	11.14093	10.90148	11.05986	10.86305	11.08159	11.61997	11.19566	10.70672	10.7117	10.76267	10.53467	10.87376	10.8703	10.38308	10.71507	10.7721	10.48686	11.00145	10.82527	11.06452	10.79294	10.84578	10.63135	10.96693
LOC646588	3.13194	3.43719	3.8236	4.33797	4.13029	3.39515	3.08728	3.66739	3.64354	3.70778	3.68305	3.55774	5.00175	4.31495	3.49505	4.39956	4.15562	4.16547	3.70191	3.2218	5.01074	4.34419	3.59006	3.85513	4.54135	3.43433	3.56417	3.38074	3.79087	3.83317	5.31349	3.79209	3.45917	4.67263	4.31295	3.91476	4.67799	6.48225	4.24777	4.10209	3.95111	3.57046	3.14425	3.73428	3.22502	4.67586	4.45538	3.68832	3.3532
SLC25A5-AS1	3.70359	4.8765	4.65897	4.07473	4.1774	4.05852	3.67127	3.793	4.1919	4.37413	4.88782	4.30546	4.28176	4.54733	4.11111	4.5177	4.3146	4.19274	6.34256	4.09902	4.78058	4.83744	3.79551	3.98858	4.01835	4.31837	3.77877	3.42605	3.77965	4.15706	5.01138	4.31282	3.71083	5.11825	5.04469	3.55298	4.76	4.96139	5.03128	5.05882	3.51447	5.35173	4.88859	5.54179	3.85609	3.52102	3.81032	3.72686	4.4282
LOC100506813	6.83262	4.98895	5.0535	6.13483	6.52243	6.21232	6.01126	6.82159	5.77724	5.20721	5.41396	6.91758	6.68693	5.00391	6.64221	4.5076	4.48394	5.3002	5.02682	6.40358	6.0148	5.85207	5.30337	5.8115	5.68756	5.92636	6.49884	6.11862	7.19104	6.18126	6.34389	5.80487	5.28904	5.35923	5.21585	5.49714	5.11253	5.76411	5.70779	5.27809	7.13758	5.73111	6.41018	5.36742	6.11407	5.59966	5.59669	5.85793	5.28003
LOC283624	8.14611	7.09299	6.46393	6.5046	6.28824	6.54885	7.89853	6.71157	7.3094	7.11953	8.14489	6.76028	6.82143	6.77206	6.37205	7.36096	6.06123	6.37797	9.79632	6.19871	7.03281	6.18337	5.34587	5.52301	6.98877	6.17635	6.87885	6.83019	6.54729	6.85178	6.52839	6.11457	6.45698	7.53728	7.42999	6.2463	6.96379	7.78593	6.63918	6.12099	8.32291	7.35138	7.45301	7.59946	7.24077	7.18361	8.27375	7.42206	7.06958
LOC440354 LOC595101 LOC100506830	10.39066	8.97859	9.45334	9.41848	9.15651	9.91506	10.21554	10.00306	9.81573	9.54716	9.51521	9.39405	9.93205	9.48875	9.66976	9.17711	9.9754	9.41995	8.74873	10.04759	9.78744	9.68551	9.37565	10.0612	9.16058	9.40079	9.90962	9.82044	9.61578	9.70707	9.79021	10.03189	9.17722	9.79275	9.84779	9.46269	9.8838	9.44288	9.14505	10.19931	10.17479	9.11533	10.2198	9.79529	9.54874	9.93557	9.63622	9.44033	9.59386
LOC100128164	3.36051	3.73291	3.32451	3.25526	3.58962	3.34258	3.63324	3.79714	3.53653	3.89711	3.67578	3.27918	3.25096	3.32698	3.62773	4.22683	3.12491	3.52473	3.42998	3.29868	3.53577	3.49849	4.06906	3.57247	3.35026	3.79363	3.42046	3.6335	3.62077	3.51686	3.5557	3.79858	3.88869	3.5075	3.28225	3.5017	3.51034	3.17966	3.83181	3.76186	3.3838	3.21071	4.11526	3.59724	3.61243	3.28964	3.7844	3.14251	3.38762
LOC100505759	6.6633	7.0473	5.95327	6.23356	6.63578	6.12314	5.64107	7.09182	6.2045	6.71502	7.80879	6.09997	6.49965	6.48475	6.03572	6.78816	6.50224	6.98471	9.46032	6.19916	6.77701	6.47334	5.83938	5.40359	7.26431	5.93442	5.65821	6.74158	6.65332	6.76838	5.11562	6.07125	6.49985	7.80827	6.57417	6.37613	6.54187	7.19681	6.11853	6.2624	7.51424	6.75553	6.94487	7.19147	6.69485	6.43117	6.76759	6.02615	6.5316
LOC100506974	6.6633	7.51305	6.20661	7.31698	6.47577	6.46598	5.51607	6.60136	7.11293	7.62246	6.15631	5.73861	8.36407	7.22546	6.74054	7.67698	6.17108	5.96786	7.75214	6.97886	6.81659	6.81642	5.51557	6.18181	7.34661	5.99413	6.75027	5.49049	7.09398	7.27022	5.64746	6.16051	5.98412	7.4416	7.61332	7.45624	5.32105	7.54003	6.7756	6.60279	8.62237	7.95839	6.93019	7.71828	7.19397	6.98579	6.85594	8.18055	7.02179
LOC100506774	6.45604	5.96322	6.58001	6.02114	5.73051	5.97938	7.18232	6.11598	6.58106	6.93196	6.46812	6.30305	6.94307	6.524	5.90812	5.43495	6.06741	5.9775	6.50868	5.585	5.87828	6.25738	5.46405	4.73044	5.98412	5.36519	6.61881	4.9791	5.71872	6.07921	6.55279	5.96643	5.5947	6.63717	6.44126	5.90792	6.0941	6.101	6.63787	6.39193	7.49835	6.18051	6.53482	7.08604	6.44044	6.0317	7.0404	6.75542	5.7979
LOC100507930	3.32295	3.66239	3.97723	3.678	3.28417	3.6007	3.78498	3.81264	4.04091	3.80377	3.92311	3.89261	4.0375	3.38708	3.57522	3.82268	3.85357	3.59602	4.04196	3.42237	3.5038	3.5768	3.32295	3.9984	3.66202	3.94759	3.77434	3.83134	3.49987	3.28031	4.12618	3.66747	3.77835	3.75131	3.81615	3.75632	4.3354	3.73597	3.53475	3.33632	3.47291	3.88808	3.93371	3.63261	3.64492	3.86301	4.41354	4.09723	3.41499
LOC100288123	5.56206	4.92165	5.47405	5.23305	5.26217	5.53979	5.523	5.78515	5.41932	5.49158	5.89976	5.4394	5.29975	5.05001	5.39498	5.14256	5.40947	5.4233	5.29129	5.30344	5.32391	5.36047	5.76254	5.35034	5.37309	5.22476	5.99839	5.28592	5.38424	5.59809	5.73548	5.75212	5.41932	5.54714	4.91624	4.89621	5.61894	5.40986	5.77749	4.97274	5.41932	5.31552	5.10269	5.48088	5.19183	5.34759	5.81454	5.40137	5.48224
LOC100505947	3.34721	3.29719	2.93594	2.73325	3.29964	2.83691	3.23178	2.88898	3.61395	3.07706	3.22911	2.94914	2.77261	3.25587	3.19172	3.32359	3.4117	3.37054	3.55305	3.36641	3.40733	3.52585	3.54456	2.97882	3.45405	3.13605	3.1142	2.94376	2.96612	3.4484	3.71925	3.61753	3.16002	3.79277	3.08064	2.78801	3.17557	2.82771	3.33601	3.13593	2.94353	3.10349	3.34785	3.02523	3.12272	2.98631	3.43009	3.55025	3.02074
LOC100507128	6.43765	6.42784	6.34209	5.80748	5.5629	5.15241	7.26612	6.21022	5.63608	7.7499	6.95643	5.86141	7.56695	7.18026	6.91911	6.14185	5.6245	5.2925	7.92737	4.84137	5.51026	5.32529	5.21034	4.65464	5.70602	5.3526	6.59678	6.41083	5.7848	5.51683	6.9537	5.02468	5.44757	6.53993	5.60181	5.11255	4.62073	5.87943	5.69962	4.94961	6.19768	6.38589	6.11777	7.52263	6.13959	4.72941	5.63991	6.4092	5.45344
GOLGA8B	9.55032	10.46101	8.55523	9.24884	9.26568	9.55713	9.42437	8.70978	8.98028	8.87428	8.83651	8.82799	10.40256	8.25886	8.75748	11.10677	8.81733	8.68107	9.89093	8.24934	9.09238	8.21536	8.23764	7.68432	9.57024	8.82953	10.5286	8.66062	8.527	8.4409	10.03394	9.00327	8.47519	9.87073	9.31688	7.78505	8.32783	8.98717	10.27703	9.2416	10.17494	9.79882	9.26455	11.15402	9.27915	8.58202	8.97298	10.14504	9.48237
THRA NR1D1	6.34159	6.90802	7.30154	6.72057	7.45456	7.43764	7.08627	7.73123	6.91609	7.47576	7.8356	7.27427	7.561	7.27158	6.68055	6.45127	7.12287	6.7002	8.95343	6.85148	6.77449	6.67298	6.46059	6.36596	6.4333	6.73382	7.12644	6.95962	7.7808	6.56136	6.2366	7.52524	6.89306	6.98389	6.99493	6.9022	6.69904	8.24629	6.91511	7.11318	7.1504	7.58477	7.7693	6.85075	6.98555	6.97682	7.23312	7.02091	6.96115
LOC100506548	8.12631	8.19485	8.42769	7.65772	7.5654	8.52084	8.52424	7.99894	8.04155	8.27749	8.98483	7.93407	8.59214	8.22032	8.59766	9.17878	7.8224	7.84941	10.21207	7.63326	8.11882	7.27987	8.13594	8.21146	8.08528	7.57906	8.75522	9.19415	8.93656	7.74171	9.5484	7.51693	7.78631	7.83873	7.96248	7.42756	8.43217	7.42489	8.50148	7.91323	8.05836	7.9847	7.73202	8.4793	8.66144	7.96595	8.66169	7.69408	7.85926
ANKRD36BP2	2.48891	2.70966	2.20452	2.49324	1.9861	2.14807	2.43009	2.01728	3.26101	2.01092	2.34469	2.48891	2.44077	2.1413	2.31171	2.40491	2.56428	2.59705	2.61441	2.12781	2.12385	2.34923	2.26539	2.23705	1.98832	2.27387	2.08343	1.99955	2.38087	2.94371	2.54447	2.14732	2.13544	2.23225	2.27774	2.31823	2.52726	2.32094	2.16914	2.72885	2.22968	1.93859	2.33795	1.73934	2.39035	2.34344	2.42912	2.42021	2.27774
SNHG7	7.92307	8.69429	8.18008	8.75581	8.84701	8.52758	7.61671	8.83076	8.15218	9.07273	8.62613	8.01326	9.22242	8.83429	8.48648	9.63026	9.21191	8.61989	10.83036	8.01198	8.38871	8.20814	7.92426	8.29093	8.85868	8.25895	8.29614	7.78759	8.89575	7.7563	7.90672	7.49041	8.31148	8.32243	7.83815	7.89829	7.55997	7.6206	8.65506	8.31139	8.4743	8.53308	8.40556	8.97376	8.87685	8.43493	8.16164	8.2687	8.13337
ZNF316	7.34673	8.17824	8.50514	8.25034	8.0273	8.3216	8.34109	8.53148	7.52962	8.70717	7.75075	8.10464	8.79821	8.21736	8.69827	8.23384	7.74955	7.63276	8.95913	7.50985	7.52429	7.95254	7.5293	6.9766	7.53768	7.20486	8.15051	7.67181	7.99933	7.88208	8.53924	7.86256	7.35938	8.17298	7.28492	7.25173	7.55549	7.86991	7.55164	7.41877	8.01034	8.40558	8.06659	8.28668	8.27674	7.47296	8.58692	8.28086	7.84529
LOC100652759	2.61768	2.35852	2.5343	2.81074	2.69232	2.53927	2.74564	3.0053	2.60679	2.49903	2.86187	2.62779	2.1469	2.57053	2.49665	2.68363	2.99022	2.68708	2.9343	2.58265	2.88559	2.51505	2.78344	2.38037	2.53607	2.86383	2.8511	2.83656	2.52349	2.74051	2.82745	2.82158	2.59854	2.75641	2.73654	3.17538	2.70004	2.61223	2.9007	2.40665	2.84229	3.02078	2.98475	2.85348	2.66717	2.85846	2.74452	3.12513	3.10881
LOC100505585	4.19596	4.87817	4.03734	4.8233	4.99328	4.90553	5.47233	5.15372	4.8066	5.50968	4.90979	4.10284	5.02896	4.52987	4.92413	4.59824	4.33879	5.04806	4.00482	4.13965	4.62936	4.76856	4.15393	4.79797	4.67478	4.62868	4.27055	4.76047	4.04036	4.19428	5.57812	4.13975	3.96987	5.06727	4.64932	4.24143	4.37373	5.15632	5.32955	4.55787	5.35561	4.6591	4.64083	4.08976	3.62078	4.60717	4.75683	4.89275	5.77616
EIF4A1	11.06085	11.27125	11.28119	11.63207	11.32997	11.36834	11.46436	10.7246	11.24615	10.89978	10.71852	11.27686	10.89846	11.47683	11.5711	11.3235	11.6823	11.83057	10.26103	11.48541	11.41027	11.21228	11.6767	11.62214	11.70678	11.42901	11.18737	11.73182	11.58373	11.55952	12.27793	11.31962	11.7201	11.08001	11.23446	11.51629	11.46078	11.01044	11.06261	10.86077	10.07843	10.86385	11.0484	11.21995	11.51324	11.58725	10.63196	10.85084	11.47149
LOC100507317	7.54422	7.76858	8.07694	8.17452	8.27794	7.79255	8.42105	7.94832	7.84016	8.18349	9.08993	7.99724	8.77119	7.6062	8.11382	8.34031	7.80267	8.55626	8.70055	7.34677	7.63597	8.67881	7.68025	7.79113	8.12918	7.83471	7.28006	8.77985	7.81863	8.19972	7.89953	7.60252	8.3921	8.07626	8.00436	8.2843	8.43999	8.18688	8.21784	8.06689	8.12224	8.00015	8.50161	8.48299	8.5046	8.41288	7.92762	8.02766	8.21669
LOC100507448	6.5335	6.96508	6.99458	7.3909	7.92219	7.06487	6.67174	7.39123	6.70431	6.89391	7.32102	7.16795	7.44944	6.94206	7.31265	6.97979	7.33572	7.32447	7.54678	7.43954	7.51142	7.79524	6.95252	6.59639	7.24645	6.81814	6.02492	6.76201	6.84205	7.43133	7.90701	6.20247	6.81865	7.76388	7.54109	7.46963	5.77601	7.39774	7.35753	6.93353	8.01067	7.63263	7.70778	6.94356	6.55704	6.45009	5.95099	7.19084	7.32236
LOC100509635	11.27886	10.79813	9.40658	11.17986	11.89508	11.19246	9.12287	10.84633	11.15063	10.77737	8.71601	10.9786	11.24251	11.21762	11.06383	10.70158	10.22859	10.39278	10.05624	10.8156	11.11162	11.04784	10.45494	10.49005	11.64126	10.46507	11.18357	10.37446	11.51182	11.62218	10.10764	10.79634	10.9981	11.35367	11.28208	11.33897	8.43705	11.58462	10.44358	10.91994	11.88929	11.06803	11.46755	10.69821	9.48447	10.66453	8.96917	11.27341	10.95864
LOC100505555	6.07453	5.86654	5.98776	6.06817	6.51989	6.05309	5.40646	6.73412	5.96693	5.90189	6.15216	6.22798	5.87905	5.72314	6.25659	5.74482	5.9718	5.8495	6.04398	6.65253	6.29691	6.18107	6.45858	6.786	6.24436	5.87249	5.92267	6.38456	6.04583	6.46686	6.17789	6.05387	6.30247	6.00887	6.01736	6.12125	6.00168	5.93018	5.51857	6.35031	5.9826	6.09974	5.9348	6.45872	6.04172	5.95765	6.36631	6.03172	6.14473
LOC100506718	6.59284	9.48931	8.32804	8.53878	6.416	7.45563	4.38753	6.65	6.71334	7.9778	9.89078	6.85804	7.99125	7.09962	8.27761	9.8961	7.51363	5.78285	6.21699	5.88355	6.32947	5.22157	5.44404	5.08945	5.63602	5.7062	8.58013	6.28319	5.76457	5.92136	5.70866	5.4186	7.17713	6.42386	6.38302	6.32674	4.9983	5.21598	8.89984	6.55822	7.83645	7.43141	7.16639	10.55983	4.81311	6.00799	5.4335	9.62752	5.75431
LOC100506858	2.88278	2.52169	2.75496	2.78096	2.84177	2.50243	3.11741	2.60034	2.66268	2.67647	2.8476	2.58316	2.70977	2.67019	3.11389	2.5242	2.66635	2.52988	2.64427	2.66268	2.52581	2.93345	3.04274	2.66641	2.37257	2.44714	2.58316	2.70505	2.64718	2.9007	2.5315	2.6789	2.6579	3.05535	2.54882	2.73493	2.87718	2.81403	3.07356	2.50812	2.53509	2.62375	2.59866	3.03578	2.41322	2.5507	2.79728	3.04751	2.46648
LOC100507114	4.97856	4.33688	4.89643	4.38523	4.43079	4.36596	4.92558	4.55276	4.38523	4.32558	4.547	4.61557	4.32567	4.25276	4.60504	5.44921	5.02924	4.38359	4.64633	4.16014	4.36254	4.26848	4.32348	4.47621	4.22172	4.1988	5.25149	4.50308	4.81988	4.36369	4.93532	5.07263	4.40631	4.24079	4.51924	4.38619	4.66419	4.77887	4.55498	4.31713	4.04483	4.547	4.3747	4.66939	4.57539	4.5814	4.86915	5.02242	4.90549
LOC653080	5.80135	6.16837	6.31632	7.1176	5.57235	6.66307	7.3949	6.57382	6.07057	6.98985	4.95385	6.37793	7.08895	7.08915	7.29363	6.17545	5.06619	5.24504	4.72603	5.38354	5.15943	5.33946	5.34736	5.29377	5.26817	5.37747	7.54828	5.35277	5.1155	5.27586	6.3677	5.2103	5.47355	4.97898	5.28469	5.72259	5.70352	5.37046	5.77102	4.83819	5.20469	5.77248	5.01848	5.59408	5.26839	4.83062	7.85221	7.07104	5.37146
LOC100506189	2.96448	3.38931	2.87425	3.07046	2.8324	3.18387	3.20039	2.83898	3.11325	3.12566	3.23419	3.05027	2.83015	2.68999	3.05314	3.19473	2.88569	3.47413	2.64393	3.20013	3.11325	3.09044	3.35432	3.11531	3.33172	3.04949	3.72668	3.36614	3.00816	3.52808	3.47305	3.07539	3.58048	3.05314	3.25587	2.66497	3.11162	3.37474	2.95628	3.06367	3.57964	3.11026	2.99725	3.01665	3.27693	3.05988	3.22317	3.54889	3.5031
LOC100506088	4.29467	4.10739	4.24745	4.07662	4.42064	4.46975	4.55505	4.39019	4.3503	4.192	4.32683	4.30546	3.98013	4.0652	4.1763	4.3277	4.10322	3.91052	4.08653	4.02986	4.19527	4.09869	4.39751	4.02572	4.24056	4.39194	4.08065	4.41478	4.64929	4.05289	4.21845	4.36716	4.33771	4.41538	4.159	4.78075	4.54319	4.09665	4.4332	4.0167	4.53145	4.32266	3.91284	3.95586	4.37501	4.31895	4.75889	4.40003	4.87214
PI4KA	7.39871	8.59676	8.48642	8.76752	8.45638	8.36427	8.30126	8.60177	8.097	8.93461	8.52666	8.2836	8.99094	9.0003	8.82842	8.24223	8.16564	8.53355	9.10483	7.77091	8.2197	8.43278	8.20779	8.22355	8.43565	8.15181	7.9854	8.02291	8.01614	8.23023	7.63861	8.25901	7.77185	8.61643	8.32743	8.09988	8.306	8.61383	7.70203	7.81477	8.49055	8.81359	8.32242	9.14027	8.17488	8.0085	8.20227	8.56229	8.56877
ZNF585B	7.03811	6.8285	6.21981	6.34957	6.87774	6.696	6.77136	6.89658	6.59999	7.19595	8.016	7.72468	7.32022	6.57087	6.28563	6.60705	6.95503	6.90809	6.22169	7.43338	6.63095	6.52884	6.4007	6.17359	7.00874	6.07309	6.18345	7.23757	7.22932	7.05404	7.57141	6.45349	7.20513	6.69508	8.07182	7.09297	6.31803	6.87495	6.67638	7.33627	7.13294	7.21454	6.86634	7.45326	7.4144	6.24727	6.8945	6.99071	7.37803
CCDC22	7.33595	8.43647	8.52138	8.13047	7.79758	7.91389	7.71864	8.619	7.81196	7.98043	7.83057	7.58557	8.03779	8.28308	8.31392	8.15304	8.51049	8.33356	9.21262	7.92749	8.03335	8.03842	8.15323	8.09011	7.71396	7.95305	7.778	7.73078	7.77633	7.65679	8.34285	7.4935	7.69011	7.92749	7.92103	7.52556	8.3414	7.70383	7.82478	7.39477	7.41609	7.76822	7.78528	7.95333	7.68181	7.51125	7.68099	7.83591	8.09398
SUMO1 SUMO1P3	11.44342	10.75865	11.51513	11.09113	11.29898	11.323	11.84601	11.0407	11.5163	10.8687	11.43946	11.42417	10.66912	11.1679	11.17489	11.16943	11.53035	11.33004	10.20896	11.46342	11.1393	11.24699	11.58442	11.8202	11.1865	11.67136	11.25487	11.66608	11.64273	11.41923	11.7669	11.50807	11.60502	11.0106	11.23098	11.46245	11.59102	11.21871	11.32407	11.54271	11.14103	10.87274	11.36333	10.70282	11.43494	11.51956	11.30305	11.13513	11.29023
KPNA2	9.08281	8.28258	9.79823	8.45537	7.71934	9.62464	9.46312	9.53869	9.35258	8.40785	7.14257	8.70376	7.02043	8.89763	9.00459	7.53416	10.23951	8.9583	7.7075	8.71908	8.21413	9.22242	9.09766	10.00573	8.59738	9.71172	8.06548	9.61596	8.49321	9.36903	10.06979	8.53852	8.6215	8.75374	8.61099	9.04905	9.57033	8.16009	7.86301	8.48512	8.70755	8.08588	9.28555	7.76158	9.98247	9.16042	8.39156	8.40622	9.34134
IGLC1	9.0555	10.88279	3.32938	8.28136	8.36712	8.25939	7.02637	6.09937	11.65087	10.75117	4.94391	6.12683	7.99468	9.60587	9.22851	7.16833	11.51806	9.68311	5.43076	9.17117	8.61289	11.01743	7.20246	8.68253	9.00108	6.50896	4.52137	7.39121	4.73709	7.00448	6.80696	9.24964	7.08012	9.97343	10.04944	7.96126	9.26296	6.28071	7.24028	10.69259	9.04974	9.44511	6.61251	7.42518	4.17717	8.96906	10.68803	10.72266	9.54521
TACSTD2	12.90457	12.33029	12.77186	12.03488	11.91108	12.82451	12.40562	12.83339	12.25004	11.3356	8.3424	13.05144	12.29348	12.47868	12.56698	11.28046	11.27994	11.65608	6.93147	13.09053	11.86777	10.72674	12.90148	12.63688	11.04875	12.77877	12.12613	12.70611	12.39928	12.62388	12.17253	12.90907	12.55943	11.80924	11.82871	12.31097	11.68898	12.37542	12.04249	12.48808	12.7128	12.18126	12.70427	11.94806	13.06545	12.54939	12.55954	12.1164	12.31922
LOC644617	8.55451	8.10957	8.42002	8.48053	8.86157	8.6432	8.26888	8.75662	8.22757	8.0589	8.09052	8.3788	8.58003	8.72232	8.52743	7.93628	8.40715	8.32566	8.38283	8.90001	8.55951	8.09704	8.50731	8.23239	8.89387	8.75391	8.1706	8.43994	8.82269	8.67123	9.03803	8.40948	8.13238	8.3278	8.28383	8.40984	8.99958	8.49255	7.94503	8.48427	8.43899	8.29105	8.5722	8.06963	8.14995	8.39042	8.96614	8.34543	8.47967
ZHX1-C8ORF76	6.17914	6.29532	7.27296	7.41013	6.34894	7.83448	7.30291	6.68115	6.60574	6.60842	6.08972	6.90029	7.19346	6.23907	6.95213	6.20048	7.18198	6.74111	6.16457	6.43906	6.88245	6.64844	6.83764	7.47104	6.47408	7.15468	6.73358	7.13102	7.27833	6.88804	7.87562	7.33971	6.03213	6.68959	6.71804	6.48278	6.90819	6.52058	6.20645	6.92556	7.27826	6.43089	7.53319	6.54927	6.43333	6.58583	6.86987	6.4325	6.87793
LOC100132832	7.0558	5.97147	6.28272	6.41584	7.08868	7.31462	6.65352	7.37879	7.23379	7.23756	7.46862	7.23656	8.27223	5.85091	7.54241	6.3165	6.85655	6.21962	5.97267	6.33111	5.82615	9.0002	5.56988	6.42222	6.32497	7.20304	7.77216	6.84725	6.70024	6.00403	7.02603	6.50886	6.16513	5.97031	7.15623	6.71457	6.17713	6.63645	5.76567	6.60287	7.09718	6.27479	6.60347	6.36964	6.59676	6.61074	6.93891	6.86584	6.54226
LINC00458	4.55789	4.20877	4.30007	4.22865	4.4925	4.61119	3.75274	4.18244	4.39585	4.3988	4.06071	4.34421	4.20931	3.96417	4.27529	4.5832	4.23527	4.30134	4.50824	4.44876	4.61148	4.27932	4.55088	4.35777	4.29258	4.14159	5.03632	4.60682	4.52611	4.21254	4.51299	4.88237	4.31675	4.32489	4.44876	4.50773	5.15433	4.21254	4.62163	4.16258	4.16745	4.37048	3.7095	4.53404	4.51189	4.58678	4.63818	4.75656	4.61981
WASH6P	8.02406	7.87685	9.27425	8.98157	7.82796	8.88709	8.40328	8.82751	8.36077	9.70237	7.75568	8.56075	9.68441	9.26275	9.63813	9.0671	7.96096	7.72063	8.60179	6.91938	7.15264	7.90615	7.23559	7.55811	7.81911	6.56569	8.76337	7.7602	7.48664	7.61209	9.07958	8.25209	6.93402	7.53677	7.84785	7.13503	7.0956	7.72586	7.38885	7.17832	8.23499	7.7166	8.58171	8.9452	8.09323	7.40221	8.54457	8.75835	7.85011
LOC100128079	3.52487	3.70994	2.81873	3.68542	2.70681	2.82311	3.27044	3.44243	3.58695	3.80965	3.16505	3.12584	3.9107	3.37817	3.53336	4.02977	3.67192	2.94371	2.77155	3.1725	3.1593	3.66692	3.08312	2.92235	2.96685	3.23463	3.25251	3.26244	3.17532	3.14224	3.98075	3.46497	3.25922	2.80034	2.9635	2.94955	3.32651	2.85978	3.7048	3.25922	2.90949	3.10576	3.06642	3.71563	2.8152	3.25922	3.52903	3.48864	3.46455
LOC100506206	3.23246	2.87571	2.9422	3.28301	3.28832	3.3625	3.42481	3.2087	3.27451	3.27323	3.64728	3.1425	2.77413	3.32004	3.43351	3.41234	3.03817	3.39447	2.88807	3.29587	3.27915	3.14814	3.80889	3.36482	2.87754	3.17123	3.13673	3.22763	3.22574	2.79115	3.39048	3.32901	3.46832	3.21054	2.88051	3.65237	3.39836	3.07334	3.06642	3.16056	3.20097	3.15232	3.38494	2.91059	3.74344	2.88864	3.13138	3.42481	3.07283
LOC100505738	2.96448	3.50264	3.58932	2.8981	2.85711	3.18328	3.64735	3.21203	3.34958	3.43139	3.14321	3.17178	2.89574	3.44275	3.54268	3.8094	2.92825	2.77847	3.26476	3.00796	3.02702	2.90674	3.21374	3.03473	2.95447	3.13883	3.32841	2.94162	2.98699	3.11493	3.4921	3.69458	2.91172	3.38319	2.75397	2.8488	3.62481	3.18601	3.19682	2.96721	3.14197	3.06988	2.78463	3.19768	2.98297	2.97374	3.47489	3.0128	2.765
LOC100507959	6.97443	9.26214	7.54537	9.41667	4.94457	7.71833	4.18646	7.64918	5.48918	8.38404	12.24957	4.74642	5.64087	6.93754	10.29327	10.47536	8.99279	4.55721	6.51305	7.8283	5.05212	3.75311	9.02391	7.78668	6.72121	6.8804	9.79845	9.25886	6.99273	7.15669	4.23059	6.04317	9.68243	8.41128	6.56995	5.73486	4.36112	4.15709	9.93098	8.29924	5.63462	9.87782	4.52414	10.80163	3.9397	4.12408	5.89687	9.63622	4.7572
RRN3P2	6.26067	5.6404	7.17635	7.02603	6.17813	6.42453	7.19207	6.56444	6.68388	5.75127	4.27002	6.10474	6.69	5.28977	7.51465	6.26276	6.32614	6.27165	5.58357	6.76709	6.28951	6.3581	5.93582	6.64602	7.10405	5.84399	7.19632	6.07836	6.98335	6.9834	5.49909	7.45642	5.46676	6.93479	5.31095	7.01739	6.49861	6.36992	5.87276	7.14354	7.509	5.51059	6.93878	6.63368	6.99314	6.42379	6.24968	6.23719	6.78692
LOC100188947	3.87735	4.63328	3.31843	4.63946	6.63768	5.79496	4.51413	4.33476	3.64653	3.68027	4.4045	6.87171	4.13781	3.34482	3.84691	7.69873	3.37943	3.59661	3.63625	5.60047	3.72105	3.45613	4.57291	3.89482	4.93252	5.37108	4.89089	4.11641	6.86935	4.85226	5.24203	4.02244	3.72318	3.8181	3.56265	3.93988	3.32703	3.54404	6.57028	3.75515	4.94799	4.08816	4.07164	4.49992	4.64252	4.62193	3.25122	4.36013	3.51581
LOC729570	7.45802	8.36691	8.24177	7.97585	8.29734	7.68692	7.78011	7.66355	7.99899	7.94248	9.76473	8.61431	8.6508	7.84339	7.52886	7.77138	7.97694	8.38181	8.47749	7.85544	8.11822	7.99014	7.64103	8.71483	8.46893	8.20109	7.33211	7.77919	8.37767	8.07106	7.93343	7.80679	8.35235	7.88851	8.52284	8.27159	8.11642	8.25741	8.06442	8.03609	8.09315	8.31232	8.34099	8.26421	8.54612	8.14422	7.96546	7.54538	7.97106
LOC729887	5.42874	5.60069	5.97718	5.16683	5.43334	5.85719	5.45548	5.52575	5.28176	6.091	5.81911	5.41701	5.46134	5.19333	5.51935	5.60746	5.49117	5.79486	6.2423	5.53881	5.60746	5.66377	5.42038	5.75913	5.69389	5.49526	5.58481	6.00899	5.50756	5.74605	6.08819	5.38354	5.42294	5.60746	5.84999	5.58194	5.69564	5.11495	5.37138	5.26389	5.74578	5.62788	5.90353	5.62384	5.60746	5.2086	5.77732	5.37915	5.66933
LOC100507568	4.48267	5.32338	5.76281	5.3599	6.17346	5.40193	6.02284	5.55508	5.13471	5.36627	6.57765	5.27882	5.47138	5.917	5.80911	4.42818	5.45577	5.46095	5.48513	5.57751	5.41029	5.75176	5.27173	4.77746	5.81397	5.20496	4.81533	4.65243	5.1071	6.23439	4.51022	5.44834	5.99269	5.38839	5.40032	5.43456	5.75021	6.2702	4.82211	6.01692	5.93542	5.11867	6.38423	5.59866	5.7573	5.19422	4.36611	4.49138	6.16731
LOC100128098	3.81364	3.05716	4.06474	3.51521	3.20759	2.78364	2.92772	3.09612	3.53638	2.7554	3.48362	2.97641	3.35443	3.18753	3.01161	3.25476	3.07615	3.21844	2.75132	3.10396	2.99597	2.90979	3.06639	3.10617	3.35553	3.37876	3.07615	2.89534	2.70031	2.85959	4.56379	3.00988	3.19395	3.26251	3.17644	3.21867	3.27196	2.86473	3.03853	2.64953	3.09382	3.01161	2.73612	3.32178	3.09934	2.69285	3.24587	2.95113	3.0121
LOC100271836	5.38477	3.17895	4.05347	4.926	2.73482	5.46972	4.27437	4.48275	3.56456	3.95269	2.47216	5.48866	4.55473	3.94557	3.94339	3.50585	3.69721	3.03259	4.01039	5.7763	3.58087	4.16202	2.64765	5.37134	4.08168	3.22056	2.55595	4.14275	4.75225	3.6115	4.01969	4.98808	3.41836	4.39184	3.91217	4.63419	3.9182	4.36758	4.00367	5.76215	5.5159	2.61451	4.70357	3.87223	4.15782	4.7429	2.92157	3.01304	3.90474
CDC14B CDC14C	6.41256	6.64243	5.79998	6.1671	6.41919	6.54596	5.9298	6.06091	6.14537	6.41154	7.52426	6.45132	6.67817	6.48421	5.96834	5.94935	6.09747	6.07431	6.34393	6.32035	6.69819	5.92945	5.69038	5.81427	5.75604	6.02256	6.33205	6.21096	6.45085	5.96227	5.5257	6.33277	6.00897	6.30669	5.99698	6.30823	7.26277	6.55921	6.77113	6.78727	6.19335	6.72732	6.26699	6.1813	6.98488	6.17833	7.64161	5.8934	5.73475
LOC728855 LOC728875	7.15033	7.37203	8.25483	7.71722	7.78406	7.93038	7.80454	7.56669	7.27799	6.11166	7.35949	6.91686	7.49231	6.90373	7.36277	7.08155	7.1985	7.06309	7.32612	8.01377	7.59429	7.59819	7.76118	7.7028	7.29546	7.52839	6.24845	7.71094	7.82565	7.35928	7.6685	6.9566	7.19339	6.76712	7.21786	8.18844	7.85388	7.26087	8.13771	7.3381	7.22848	7.4307	7.35756	7.43933	8.01198	6.48081	6.98002	7.54693	7.46079
RRN3 RRN3P1 RRN3P2	6.53789	6.69999	6.9674	7.89751	7.60309	7.33827	8.32305	6.68358	7.09327	7.23486	6.57737	7.33372	7.86402	7.1352	6.96275	7.3848	7.79033	6.89877	5.98095	7.01305	7.46213	7.2825	6.73828	7.36911	7.08645	6.82703	7.42816	6.7387	7.28051	7.42821	6.79328	7.01583	6.59679	8.09348	7.60427	7.39738	7.59882	7.49759	7.33129	7.26107	7.82648	7.48439	7.98782	7.27205	8.11555	7.35985	6.83639	8.24554	7.5289
LOC100507224	3.91255	3.78952	3.75941	3.59897	3.8609	3.87564	3.85528	3.666	3.64864	3.51983	3.98134	3.10428	3.65651	3.51822	3.54946	3.61159	3.64062	3.63113	3.28643	3.60687	3.99762	3.51957	3.4758	3.88561	3.46528	3.75347	4.26711	3.32345	3.36233	3.67964	3.99556	4.23163	3.55542	3.70438	3.40064	3.7211	3.94963	3.53605	3.85623	3.79694	3.97084	3.34198	3.47383	3.44956	3.6767	3.71318	3.64229	4.11005	4.05629
LOC100506190	6.91011	7.50218	7.10027	7.24537	7.57831	7.19913	7.60162	7.83743	7.09694	7.47049	7.06861	7.22139	7.13345	7.35243	7.6526	7.75772	7.08508	7.49631	7.8818	7.61685	7.31051	7.15935	7.29848	7.34209	7.06937	7.24382	7.75197	6.88002	7.28875	7.29022	7.26095	7.19799	7.32568	7.29555	7.16706	7.4908	6.93101	7.33084	7.26435	7.05563	6.86634	7.03887	7.14971	7.29848	6.96165	7.21195	7.1182	7.76529	7.23673
LOC100505730	6.70578	5.47948	7.39782	7.13426	5.75447	7.22958	6.84915	6.0678	5.5422	5.7917	5.21067	5.73733	5.77629	6.02882	6.22355	8.27705	7.83006	5.36196	8.05196	5.13692	5.99115	6.65166	6.21012	7.52895	5.97431	8.65427	6.68272	5.04585	6.75391	5.31487	6.99185	6.43965	5.59765	5.20389	6.49454	5.91155	7.91263	5.30496	6.39335	6.96717	4.39488	6.1818	6.55007	6.44412	6.28768	6.21855	8.19685	5.40934	5.39248
LOC100289026	4.86125	3.89028	4.81174	4.20835	5.28235	4.76057	4.30024	4.0988	3.72717	4.55188	4.17611	3.56726	6.28846	4.16596	3.89281	4.77383	4.19838	4.35233	7.31217	4.42922	5.18699	4.84493	3.35325	3.70713	5.33959	3.893	3.62934	3.45626	3.69446	3.80677	3.65323	3.61687	3.63472	4.78695	5.1329	4.12016	4.25457	6.87552	4.21609	4.33213	5.12151	3.73299	5.87831	5.44815	6.87068	5.23026	4.64884	4.54658	3.84171
OR2A9P	7.35383	7.00516	7.1857	8.04818	7.66711	7.3667	7.11058	7.18298	8.70543	7.47768	7.98095	8.25385	8.05405	6.5638	8.29761	7.36593	6.51908	6.71305	8.75224	8.06749	5.23436	7.32643	6.93729	7.32136	7.9688	6.08023	7.50162	6.53454	7.76855	5.30716	8.05516	7.80561	7.60646	7.5259	8.1622	7.37868	7.33297	6.93465	7.89372	7.78604	8.19907	8.07799	7.76529	8.47009	6.67252	7.7664	8.79532	8.09465	6.36805
LOC100507009	5.53645	5.60784	5.00461	4.36038	5.05343	5.36716	5.90733	5.40276	4.02431	4.7131	4.35536	5.62438	5.52354	4.16621	5.02934	7.65092	5.45745	5.02012	4.44585	6.65471	4.30181	5.28162	5.05763	5.66355	4.71798	4.23613	5.39843	6.18935	5.08538	3.88968	6.31254	5.25671	4.87136	4.72614	4.65988	4.77997	3.35147	4.33275	5.08226	5.15321	4.98272	4.47054	5.58023	6.11444	5.16556	5.12538	4.3711	3.95903	4.46711
LOC100506502	2.93014	2.63317	2.92566	2.85069	3.07042	3.25864	3.05666	3.31296	2.94406	2.84759	3.45831	3.26513	2.88422	2.75639	2.9469	3.20996	3.44921	3.04099	3.96824	3.09434	2.82672	3.22815	2.7926	3.53422	2.96004	3.09612	2.86434	2.84413	2.80496	2.7892	3.045	3.01021	2.99978	3.42293	3.09612	2.74213	4.03683	3.01127	3.09612	3.2197	2.82804	3.31282	3.21886	3.03952	2.84689	2.71567	3.36017	3.25587	3.33138
LOC641746	5.86307	5.96156	5.76859	5.66185	5.95036	5.91069	5.98798	5.99534	5.62415	5.50679	5.64326	5.467	5.87921	5.68284	5.61228	5.73486	5.5958	5.50516	6.16756	5.72839	5.89648	5.60382	6.02584	6.29313	5.56028	5.92362	6.5519	6.15856	5.90632	5.70842	5.97394	5.90359	6.22152	5.82771	5.60061	6.03137	5.59497	5.81275	5.65709	5.51457	5.65874	5.81879	5.77591	5.91795	6.09637	5.9696	6.14474	6.39093	5.9312
LOC100506495	4.39401	4.71087	5.09213	4.61629	4.87186	4.43791	3.98396	4.5294	4.62388	5.20222	4.43298	4.45815	4.78444	4.80752	4.14498	4.69948	4.20704	4.47231	5.21988	4.962	4.3606	4.5891	4.5117	4.74285	4.51046	5.09613	4.88359	4.47374	4.45052	4.81118	5.23778	4.73614	4.49638	4.617	4.69948	4.13956	4.78562	4.86924	4.87084	4.42115	4.94003	5.33341	5.21786	4.37322	4.9497	4.42665	4.62849	4.69356	4.05345
LOC100507420	7.59283	5.88271	5.00718	5.97581	6.39762	7.02571	6.22036	6.58237	6.62306	5.60436	4.72756	7.64129	5.90963	6.00108	6.50723	5.66993	5.37259	4.7135	4.69355	6.16953	5.39193	6.00108	6.3465	6.47703	6.41704	6.11095	6.11362	7.57093	7.23773	7.85657	7.7851	6.03854	5.42567	6.84143	6.87129	7.03597	4.37547	5.48038	4.84328	5.9144	7.75514	4.58179	7.71416	5.31124	4.70646	5.12538	4.09984	5.38751	6.12495
RPL13A RPL13AP20 RPL13AP3 RPL13AP5	13.80521	13.75794	13.80484	13.69153	13.76138	13.78675	13.8033	13.82558	13.81843	13.87461	13.86971	13.89386	13.76752	13.88061	13.78463	13.81843	13.71891	13.83796	13.85752	13.91898	13.7692	13.77189	13.78004	13.77652	13.82925	13.735	13.91524	13.64265	13.88656	13.89616	13.90809	13.88664	13.77214	13.84513	13.80392	13.83404	13.80066	13.92201	13.79289	13.70616	13.79532	13.80484	13.83392	13.82912	13.77292	13.8345	13.88331	13.89538	13.74832
LOC100506582	2.65107	2.77307	2.09458	2.73325	2.56556	2.30193	2.67031	2.40753	2.35171	3.16091	2.32551	2.03514	3.97741	2.57414	2.47438	2.40454	2.65806	4.33796	2.88258	2.75884	2.58789	3.13684	2.4399	2.24966	2.90998	2.49553	1.97354	1.88938	2.5009	2.4571	2.18477	2.29972	2.13048	4.1504	2.60624	2.58266	2.53428	2.79224	3.88715	3.2983	4.10703	2.84769	3.1012	2.83457	5.08001	2.605	2.24766	2.49225	3.45333
NDUFA13	9.88084	9.22776	10.38999	10.00665	9.77006	10.17553	9.97643	10.05322	10.11811	9.83522	9.95591	9.3706	9.04605	10.24908	10.26323	9.81763	10.56636	9.77526	10.61195	9.61703	10.17161	9.70697	9.76582	9.88416	9.7055	9.88485	9.71511	9.79529	9.51939	9.45444	10.32302	8.79399	9.54254	8.79193	9.44987	9.56539	9.77817	9.13262	9.49547	9.09984	8.48007	9.38194	8.70846	9.72512	9.69338	9.50901	10.05521	9.76078	11.06428
NPPA-AS1	4.97792	5.01642	5.45752	4.63449	5.14816	4.50919	5.74354	5.23619	5.28564	5.29424	5.62929	5.22909	5.27586	5.62082	5.36753	5.07574	4.65171	5.52452	5.49387	4.97345	4.71542	5.31064	5.22436	5.04282	5.76291	5.2081	5.50414	4.6658	4.81266	4.82358	5.14945	4.94579	4.70321	5.36083	5.02334	4.97255	5.58744	4.13208	5.29056	4.24161	4.90194	5.38612	5.14997	4.96437	5.73339	5.09115	5.2805	5.32152	5.28428
LOC100505944	2.64366	2.90108	2.59351	2.52633	2.76492	2.67318	3.25473	2.80374	2.65912	2.65802	3.02226	3.93348	2.88565	2.58017	2.58586	2.64505	2.82655	2.88102	2.5278	2.91021	2.71849	3.4817	3.99963	3.76218	2.63053	3.24069	2.77439	2.7059	3.15758	3.03579	8.41555	3.15984	2.83922	2.57573	2.63053	3.88361	2.80572	4.70599	2.63196	2.74453	2.51655	2.43972	3.38635	2.85892	6.39868	2.45821	2.7695	2.64686	2.77629
LOC780529	4.47407	4.30611	4.80282	4.58346	4.73126	4.98965	4.41397	4.74192	4.65334	4.80827	4.46964	4.52795	4.34301	4.52795	4.46123	4.34245	4.55159	4.52127	4.81302	4.21194	4.60459	4.26841	4.40442	4.99315	4.3579	4.73444	5.03742	4.85283	4.61951	4.37445	4.74166	4.89554	4.58503	4.63247	4.43079	4.35876	4.7569	4.41848	4.2459	4.15959	4.60459	4.63008	4.56324	4.66061	4.83321	4.69595	4.74708	4.9457	4.61941
NCF1	6.37817	7.57901	6.11781	7.56911	6.86638	7.74049	9.56387	7.71144	7.79913	7.17111	6.45568	5.62916	7.01267	6.87899	7.38395	7.42838	7.23337	7.75622	6.41239	8.36612	7.22816	7.4744	7.32611	7.66642	7.49382	6.3673	6.48162	7.14215	6.38027	8.22706	6.39378	7.07299	6.77142	7.08079	7.68655	7.09614	6.52956	6.83502	7.69952	6.82118	7.11399	7.46493	7.63794	7.03286	6.66673	8.10308	6.39436	7.78442	8.60908
UBE2NL UBE2N	2.10861	2.09108	2.00097	1.83886	1.85114	1.71196	1.7545	2.26746	1.90556	1.74222	2.45696	1.84016	1.89246	1.74107	1.69308	2.03154	1.89588	1.9104	2.00863	1.98797	2.0596	2.11259	1.9474	1.8827	1.90803	2.02574	1.61482	1.83156	1.99548	2.08347	1.80153	2.09058	1.76819	1.91901	1.89106	1.99972	1.85541	2.05297	2.07766	1.97288	1.99337	1.78725	2.14434	2.20198	1.83856	1.79436	1.77358	1.86655	2.29472
LOC100505920	2.38461	2.99194	2.59838	2.92937	2.93486	2.73898	2.77847	2.66109	2.46077	2.76885	2.84634	3.51512	2.88821	2.48239	3.18685	2.53266	2.78041	3.18055	2.77281	3.8118	2.18501	3.26321	2.92062	4.03718	2.52789	2.62744	2.63311	3.04111	3.81648	2.66866	4.36992	3.90317	2.59231	2.59231	2.29774	3.1055	4.95576	3.15646	2.98678	2.44302	2.38542	2.60787	2.3503	3.2698	3.20966	2.37688	2.70964	2.52963	2.66316
PVRL3-AS1	3.89873	4.06091	4.53963	3.06244	4.93956	3.52899	3.93514	3.58734	3.76272	3.69651	6.8551	3.82562	3.82815	3.23296	3.44032	4.48041	4.44119	4.14075	5.27862	4.36277	5.08381	4.67238	3.84666	3.33995	3.62676	4.56714	3.11597	3.5817	4.06022	4.00951	3.8453	4.27838	3.81107	3.90236	4.59255	4.19945	4.12571	4.66406	4.66915	3.9573	4.94591	4.42564	4.09327	3.80856	4.88614	3.8214	3.82489	4.23227	4.55185
LOC100507088	6.02816	5.67995	3.95358	5.26347	5.21028	4.49649	6.27364	4.75546	5.60338	5.91599	4.73903	5.68782	6.06436	5.7724	5.11445	5.14352	5.60364	5.86077	5.63371	4.69965	5.27243	4.52414	3.77004	3.56204	5.87854	5.22925	5.92809	4.77859	5.06151	5.75691	3.63499	5.02046	3.48315	6.21561	5.79294	5.26538	4.4366	6.08095	5.90574	5.12606	6.1365	6.13217	5.82121	5.96863	5.09701	5.73482	4.60344	6.23061	5.44701
LOC100306951	6.98901	8.39542	8.32046	8.6949	8.82068	7.72429	7.71976	7.31971	8.05885	8.5346	9.71281	8.25058	8.25345	7.99803	8.58421	9.60884	9.01351	8.38012	9.1604	8.35146	8.83564	8.94617	8.38901	8.14443	8.66447	8.44933	7.35585	8.42339	8.51256	8.17355	9.72677	7.96308	8.38565	7.92794	8.94114	8.33651	9.14388	8.56076	9.45539	8.3028	8.18344	8.53161	8.48107	9.10808	9.04438	8.2696	8.51855	8.29645	8.67892
EPB41	5.91102	6.64187	6.67811	6.43829	6.69046	6.05333	7.13727	6.45918	7.0984	6.0975	6.8291	6.38819	6.07361	6.3627	6.45638	6.99613	7.78052	8.03993	5.65893	6.98516	6.8527	6.68642	6.58247	6.53956	7.28122	7.09795	5.60918	6.25685	6.54037	6.31657	6.83203	6.72073	6.97148	6.2396	6.65605	6.73813	8.3376	6.5801	7.80068	6.7032	5.15363	7.18345	6.38768	7.01154	7.03664	6.75683	6.91885	6.9799	7.98115
LOC100506281	5.46744	13.29701	6.32131	5.84175	5.48594	5.2536	5.40941	5.96126	5.96693	5.83006	6.17551	5.66427	5.09038	5.90293	9.44332	13.55379	10.71277	5.1544	5.54952	5.65218	5.4258	5.02266	8.50797	6.40711	5.38674	5.37725	13.01358	6.60959	5.41855	5.19355	5.40385	5.36881	8.32644	9.16278	5.2942	5.72401	5.50305	5.1544	12.49086	7.9793	6.51222	9.56966	5.02798	13.37509	5.63865	5.22945	6.26446	10.99826	5.23153
LOC100506630	2.74818	2.91221	4.76705	3.01016	2.63143	2.77629	3.10869	3.09127	2.85678	3.11325	3.30293	3.08752	3.27947	2.73177	2.88578	3.34204	3.67347	3.1425	3.3314	3.52875	2.96578	2.85881	3.00211	2.96024	3.14166	3.31873	2.94671	2.97405	2.76312	3.29866	3.12744	3.10279	2.74756	3.09327	2.83589	3.10303	3.36231	2.7496	3.57397	4.09698	4.1578	3.54895	2.93267	3.07515	3.23605	3.11325	3.10437	3.38673	3.11325
NBLA00301	5.22685	6.24027	4.70713	6.38697	7.023	5.25706	4.30875	5.2871	5.34645	6.38229	5.20846	5.08736	7.67342	6.30447	5.20961	5.0946	5.22685	5.65007	6.26956	5.1859	5.98802	5.20687	5.40588	5.81041	5.31767	5.53294	5.95404	4.55011	5.31474	4.97159	4.10018	5.04231	5.66312	5.42832	5.53114	6.0634	4.98356	6.62507	5.27528	5.72187	5.35002	5.84631	5.14008	6.153	4.8083	4.72347	4.5192	5.44108	4.56791
LOC100507406	4.02498	3.58346	3.6876	3.94522	4.08256	3.79471	4.06308	3.98841	4.52483	3.7763	3.85329	3.84456	3.65695	3.72381	4.49483	3.74331	4.02721	4.34955	3.95203	3.56508	4.01992	4.6331	4.07856	4.48285	3.69249	3.75562	4.34803	4.20338	4.18977	4.3523	4.09151	4.23512	4.28229	4.34934	3.74143	4.67132	3.87972	4.07504	4.5639	3.8383	4.28489	4.0183	3.69702	3.90904	3.94528	4.54827	4.22994	4.43054	4.3473
LOC100506175	4.67197	4.24223	4.50692	4.35335	4.15208	4.56146	4.24235	4.82755	4.27734	4.22915	4.39914	4.37043	4.15778	4.62055	4.25527	4.67456	4.51448	4.11257	4.39914	4.21813	4.46008	4.37915	4.4115	4.75972	4.18763	4.28929	4.82057	4.79861	4.53649	4.11273	4.08033	4.53168	4.54369	4.26669	4.20543	4.23536	5.15488	4.40103	4.57048	4.22743	4.0127	4.17582	4.48479	4.6145	4.29635	4.51822	4.77252	4.62982	4.13572
LOC100506100	6.22009	5.51695	6.23575	5.2693	5.88566	6.45233	6.53105	6.40296	6.47041	6.07157	6.33427	6.021	5.7032	6.12863	6.30241	6.10233	6.53496	6.68501	7.45674	6.32886	6.03344	5.75465	6.06832	6.66966	5.93248	5.9765	5.17876	6.50635	5.66298	5.9249	6.61978	6.03507	5.66768	6.60736	6.2392	5.95135	7.00578	5.63562	6.24935	6.74541	7.13612	5.97597	6.4815	5.74578	4.85337	6.5168	6.84365	6.24345	6.32805
CXorf51A CXorf51B	2.82737	2.86282	3.12978	3.00536	2.7277	2.92258	3.01431	2.78773	3.03998	2.96989	2.98393	3.09247	2.87561	2.73404	2.81395	3.02489	3.2902	2.93883	2.87892	2.92258	3.0714	2.86208	3.03208	3.73243	2.26312	3.07386	2.83448	2.59185	2.94262	2.57552	3.1498	3.01512	2.84096	2.69916	2.7227	2.92812	3.00678	2.77375	2.57123	2.56589	2.84361	2.9359	2.89567	2.95082	2.72012	2.7348	3.16662	3.09547	3.08713
LOC100507274	2.81631	2.73505	2.79445	3.14192	2.60659	2.6593	2.83473	2.81956	2.6108	2.70852	2.81413	3.08117	2.54157	2.64201	2.55644	2.89898	2.56666	2.53522	2.97823	2.59466	2.9125	2.57599	2.87015	2.90605	3.00947	2.58978	3.05403	2.73377	2.41038	2.45073	2.90251	2.77452	2.66382	2.66958	2.69472	2.42161	2.77122	2.62077	2.8661	2.80934	2.94768	2.59478	2.6122	2.98983	2.89582	2.62474	2.68958	2.94928	3.13275
LOC100507286	7.75347	6.4485	6.23618	7.30442	7.89794	7.53936	7.26411	8.11291	8.66532	6.31956	7.15218	8.00108	7.48939	6.94603	8.42225	6.61091	7.07636	7.28187	5.6992	7.35721	7.10301	7.60084	7.62622	7.49775	7.31948	8.03026	6.98677	7.61614	8.51038	8.00114	7.03978	7.30239	7.20791	6.34226	6.9512	8.17773	5.80474	6.09932	7.19331	7.24343	7.36134	6.27287	7.29548	5.82816	5.82361	7.2496	5.97566	7.60365	7.68684
LOC100507291	5.94145	5.30752	7.03187	5.69832	6.31144	5.38353	5.95553	6.03548	5.96693	5.72978	6.35632	6.3196	5.62265	5.33686	5.86776	6.35179	6.21511	4.99245	5.72363	5.67111	6.22691	5.60046	5.7687	6.63501	5.9635	6.03777	5.61255	5.86525	4.91983	5.95553	7.34153	6.5824	5.95553	5.72905	6.2345	5.71242	5.96757	6.13788	6.4165	6.28905	5.41862	6.15697	5.58333	5.73178	6.14474	5.8425	5.95553	6.23719	5.92602
LOC100506406	2.98175	3.0015	2.99089	2.88424	2.86392	3.03473	3.22307	3.28809	3.00933	3.05749	3.35878	3.58703	2.89434	3.40717	3.09331	3.84478	3.04638	2.69319	3.58294	2.77411	3.18789	3.01707	3.05771	3.08946	3.0351	3.02463	3.17749	2.85794	2.93657	3.09331	3.88244	3.37379	3.06227	3.02161	2.83075	2.8305	3.22987	2.8072	2.86918	3.26459	3.36269	3.12515	2.97237	3.32178	3.33949	3.66122	3.66197	4.14661	3.09331
LOC100507652	2.54595	2.40829	2.32679	2.47317	2.51675	2.32063	2.57101	2.50239	2.52338	2.40478	3.34172	2.5277	2.50009	2.53149	2.32798	2.43718	2.3467	2.38583	2.49834	2.22625	2.55721	2.62602	2.11707	2.18019	2.3748	2.53149	2.58501	2.42602	2.53149	2.80632	2.28285	2.55751	2.55581	2.22391	2.68598	2.30344	2.67646	2.70037	2.57512	2.58921	2.65489	2.46299	2.67685	2.4749	2.54804	2.45273	2.48719	3.01322	2.84879
HULC	4.63896	4.51869	5.55252	5.58321	4.3053	4.7632	4.16693	4.11984	4.82515	4.44534	3.98109	5.43289	4.47928	4.39138	4.67971	5.1395	4.26097	4.04679	4.80713	4.6761	4.3072	4.35549	4.00537	3.83106	4.39117	3.92688	4.96891	4.2166	3.95996	4.26078	5.33262	5.0432	4.38216	3.88391	4.11835	4.17901	4.84201	4.49502	4.3053	4.24118	3.98161	4.63637	4.16427	4.94855	4.45632	4.96237	4.86382	5.18769	4.29044
LOC100507560	3.88933	3.37944	3.30589	3.64925	3.27808	3.51064	3.77834	3.49073	3.49805	5.73099	3.49073	3.20655	3.18386	3.59389	3.34721	3.6208	2.96498	3.50122	4.66822	3.32499	3.55855	3.25732	3.59574	3.34545	3.36604	3.33617	3.81832	3.63124	4.03853	3.24804	3.31673	3.83555	3.81835	3.409	3.3524	3.38567	3.51519	3.74255	3.5329	3.16483	4.4201	3.69035	3.23695	3.51744	3.2859	3.48733	3.49073	3.65558	3.61984
LOC100505786	4.27416	4.0021	4.35966	3.86814	4.21947	3.98639	4.24564	4.39928	4.68155	3.81524	4.16797	4.17546	3.94172	4.27213	3.95518	4.514	3.74571	4.56864	4.2027	4.0162	4.18093	4.31579	4.35537	4.22914	4.57291	3.90966	4.63231	4.34927	4.0789	3.79886	4.37062	4.80748	4.31609	4.08547	3.79009	4.1209	3.83064	4.13711	3.96254	4.45358	4.00762	4.15226	4.33758	4.24002	3.97081	4.18647	5.25664	5.02242	4.82795
LOC100506342	6.16412	6.54329	7.43184	5.97888	5.79329	6.06766	7.64163	7.40996	6.28672	6.07195	6.55076	6.16033	6.57405	5.54946	5.36498	6.38059	6.54346	5.88466	5.47289	5.45547	5.65544	5.64586	5.71072	6.88161	5.3537	6.32119	6.50843	5.91286	5.65767	6.44571	7.1011	6.6567	5.71454	6.32586	5.87374	5.85768	6.02827	5.77308	6.04269	6.65697	6.54557	6.07069	7.40972	6.38763	8.02098	6.40403	6.04855	5.78225	6.28844
LOC100507390	3.12244	4.0509	3.34825	2.96115	3.42478	3.52785	3.74478	3.47191	2.98082	3.71092	3.45717	3.90234	3.54138	3.1753	3.23084	4.30917	2.93608	3.10067	2.80072	2.92337	3.57339	3.48548	3.3876	3.14792	2.8059	3.09595	3.55937	3.04268	3.38516	4.45568	3.58356	3.62914	3.46008	3.24154	3.10193	3.46048	3.17748	3.01949	3.16378	3.06252	3.27141	3.00934	3.3217	3.31472	3.17569	3.0807	3.29662	3.08888	3.36379
LOC100506070	5.18001	4.73404	6.90329	6.30215	4.63562	5.74881	5.08603	4.10561	4.53648	5.80217	5.26101	5.26278	5.63116	4.24144	5.92679	4.79832	5.31764	5.12968	6.9824	4.77697	3.89984	4.55001	4.0172	2.77883	3.11928	3.97945	3.77434	4.52431	4.81868	4.94137	4.55678	4.47342	4.74292	5.25365	5.48124	4.73738	5.12949	4.44672	4.60609	5.0665	5.10646	3.96987	5.83193	7.5141	5.9249	4.57859	4.84881	5.19029	4.87349
LOC284454	12.60759	10.84567	11.68615	11.46638	10.84617	12.32177	12.16848	12.48046	12.09086	12.04866	10.60421	11.62797	11.99886	12.10569	12.02595	11.03016	11.4263	10.54769	10.7576	11.57357	10.5287	10.74144	11.1059	11.37391	11.2568	11.59052	12.47992	10.87597	11.03871	10.644	11.42669	11.12471	10.73229	11.42913	10.71689	11.2765	10.92291	10.50429	10.33915	11.31278	11.78744	10.68809	11.2791	11.21087	10.24176	11.07015	11.5931	11.6355	10.72401
LOC100287896	6.27799	6.98906	7.13599	6.04169	6.36042	6.82426	6.9176	6.03935	6.13646	6.00209	7.68677	6.86196	7.19725	6.0645	5.35028	5.61443	7.06362	6.52884	6.44154	6.95216	6.71688	6.74562	6.06735	6.17043	6.59653	6.66803	5.26432	6.52357	6.9487	6.79654	5.95669	6.96605	6.71238	6.87815	7.16857	6.53133	7.71355	7.37095	6.98498	7.71455	7.15352	7.0084	6.98774	6.71256	6.68466	6.3156	6.75632	5.67614	8.07823
SCHIP1	4.6557	4.07338	3.69792	4.47161	3.47185	3.68627	3.3838	4.23899	4.08413	6.02192	3.76954	4.91528	3.971	4.68805	4.13473	3.37644	3.28757	3.45651	3.94724	3.41307	3.26412	3.0666	3.18106	3.30577	3.06722	3.36502	4.51242	3.28331	3.24197	3.16977	3.77571	2.96448	3.90085	3.16155	4.67474	4.48073	3.36837	4.06708	2.99253	3.14475	4.1297	3.6346	3.66532	3.9152	3.4149	3.44596	3.43998	3.91516	2.62689
LOC100506421	3.22531	2.76478	3.34425	2.98325	2.97902	2.987	2.92772	2.7695	3.03695	3.10236	3.35083	3.01449	2.91516	2.78911	2.89303	3.2549	3.2064	3.00396	3.00494	2.78586	3.16539	4.52765	2.94056	2.97738	2.83803	3.7208	3.0832	3.1033	3.28763	2.80483	2.95264	3.4843	3.03982	2.9677	3.13925	3.37763	3.19909	2.99932	3.06425	3.07552	2.87967	3.20731	3.13921	3.72912	3.09934	3.33764	3.6072	3.74482	3.18457
LOC100507948	6.18318	5.99072	7.47406	6.49541	6.01199	6.30269	7.14898	6.8976	6.71656	6.61095	6.23232	6.32377	6.29965	6.79634	6.49621	6.0183	6.30147	6.67371	6.72586	6.49909	6.39336	6.10943	6.83045	5.86125	6.41704	6.7111	6.72875	6.32127	6.51979	6.81142	6.35447	6.3457	6.10969	6.88073	6.27359	6.35954	6.70636	6.42182	6.05895	6.50864	6.76838	6.62328	6.51115	6.19982	6.46449	6.45843	6.66619	6.46371	6.80377
SPCS2	4.8708	4.23021	3.92957	4.31813	4.02394	4.432	4.71506	5.04732	5.01357	4.85505	4.69816	4.41166	3.84012	4.47052	4.88022	4.85992	5.01889	4.93177	7.79294	4.68443	4.67881	5.07121	4.29114	4.90528	4.80275	4.51835	3.41369	4.91433	4.37709	5.0967	4.01304	4.50527	4.29336	4.98483	5.34399	5.0403	5.20227	4.9383	4.97953	4.69526	4.64536	4.0797	4.96738	4.24745	5.28013	4.4328	4.19083	3.90921	4.90549
LOC100506621	9.87949	10.99016	5.25114	10.99465	10.98385	10.57912	7.38726	10.20299	11.16945	11.37128	7.53746	10.97262	9.82581	11.46376	11.17508	11.00539	10.09666	10.12731	9.66959	10.74931	11.0075	11.16192	9.83316	9.30619	11.7144	9.55943	9.85629	9.89455	10.61154	11.56432	7.7471	10.32922	10.41103	12.01188	11.87619	11.50989	6.18198	11.11949	10.97414	10.60237	12.1298	11.19586	11.1834	11.56842	6.87509	9.18477	8.35279	10.44312	11.18192
GBA	9.22385	9.92411	10.77967	10.24976	10.2394	9.64542	9.41229	9.8799	9.83488	9.61309	9.61438	9.2611	9.76262	9.91402	10.33036	10.24929	9.34888	9.85219	9.31693	10.1779	9.454	9.42494	10.12249	9.99429	9.84257	10.62664	9.59359	10.03685	9.76156	10.24274	9.94897	9.44065	9.66697	9.72765	9.83715	9.67913	10.16894	9.6611	9.88542	9.54238	9.51686	9.91588	9.71237	9.55238	9.4129	9.22255	10.14057	9.66434	9.7044
SNHG1	10.31143	10.12129	9.95564	10.36772	9.90627	10.39884	11.51806	10.52689	10.5919	9.64541	10.25324	9.6777	10.14301	9.9766	10.39739	10.50875	11.19691	10.67229	10.0249	10.10555	9.80176	11.42622	10.53191	10.42582	10.73147	10.81404	9.83064	11.18897	11.26288	10.48766	10.82513	10.40154	10.53294	10.91729	10.58793	10.53293	10.96142	10.41001	10.68763	10.90126	10.68542	10.23537	10.77746	10.74699	11.28289	11.03815	9.99042	10.35314	10.76471
LOC100507162	3.26429	2.93019	3.67891	3.46487	2.98497	3.10835	3.05272	3.26759	3.30876	2.74553	3.12891	3.27699	3.29179	3.37753	2.9469	3.10195	3.17118	3.61905	3.15006	3.19055	3.31896	2.92521	2.96768	3.21987	3.79566	3.32604	3.17495	3.17495	3.40028	3.43051	3.55987	2.87918	3.1293	2.86405	2.82768	3.01326	3.13946	2.91932	3.27008	2.89633	2.76984	3.09318	2.93837	2.84877	2.92122	3.32394	3.7442	3.2497	3.03201
LOC100506948	5.48419	5.91582	5.54086	5.76735	5.64785	4.46565	4.85841	3.89913	5.2084	5.65427	8.5195	5.1092	5.75356	4.91823	4.74051	5.84278	4.84438	5.79685	4.54917	5.02034	5.97755	4.70822	5.72415	5.623	5.68856	5.52882	5.48363	5.89643	5.19467	5.73198	3.10807	4.37714	5.2138	6.37629	7.1494	5.53878	5.98908	6.6479	6.60861	5.83405	5.89259	6.30524	5.39199	6.34666	6.19821	4.96543	4.73799	4.1772	5.93788
LOC100506295	4.83774	4.84748	7.85166	5.91585	5.67097	6.45202	5.64062	5.9167	5.58402	6.25358	5.84661	6.73893	5.13902	6.51726	6.22258	7.25699	8.2006	6.19666	6.74056	6.2574	5.68106	5.34432	5.75574	5.8203	5.83215	5.85228	5.10208	6.64625	5.88788	5.63764	6.46146	5.2415	5.87179	4.52497	5.188	5.56353	6.74028	6.01076	6.32637	5.35562	5.11074	5.01677	5.52037	5.74001	5.96876	6.87731	5.39363	5.69321	6.93999
RPRD1B	4.76052	4.85897	4.64001	4.59368	4.53113	4.61484	5.16301	4.82091	4.85043	4.70026	4.91482	4.77608	4.58123	4.44039	4.57779	4.65431	4.81297	4.51527	4.39218	4.5091	4.21659	4.77717	4.60069	5.4818	4.61664	4.37356	5.06001	4.95257	4.85833	4.65894	5.01186	5.11501	4.12663	4.54961	4.62204	4.56843	4.67586	4.59155	4.81151	4.71914	4.73799	4.69261	5.09799	4.54979	5.3333	4.57194	4.77248	4.64291	4.96722
LOC100287623	2.73089	2.91343	2.35554	3.18441	2.32866	2.43316	2.27792	2.41962	2.6961	2.1113	2.45799	2.02024	2.34017	2.16867	2.54173	2.53722	2.57193	2.82848	4.15654	2.76921	2.15391	2.16867	2.29883	3.03448	2.57193	2.44676	2.53716	2.45482	2.70992	2.42286	6.00018	2.29003	2.59755	2.54173	2.46837	2.53901	3.82793	2.73181	2.82532	2.54173	2.37059	3.87446	2.50977	2.15391	2.4293	2.24566	2.50041	2.64367	2.1412
LOC100129034	8.95408	10.00378	9.14346	10.20133	10.17011	9.74719	9.02588	9.84013	9.50831	9.61028	9.47586	10.15909	10.04684	9.65222	9.66619	9.52627	9.16726	10.24219	8.11065	9.67202	9.69053	8.73746	9.67968	9.27046	9.90438	9.98469	9.12968	9.45606	9.71487	10.18266	8.14792	9.86365	9.63337	9.62282	10.02884	9.82679	10.27796	9.84551	9.2982	9.52035	9.21571	9.76174	9.97	9.78838	9.48536	9.26306	10.00578	9.57234	9.56962
LOC100287814	4.75363	4.07066	3.69293	3.84857	3.57368	3.68872	3.55084	3.66131	4.6816	4.36748	3.35913	3.53858	3.5067	4.0965	4.05375	3.24158	3.79716	3.54387	3.80507	3.6901	3.65401	4.08156	3.43072	3.58988	3.42781	3.22808	3.89352	3.45512	3.43004	3.53335	3.82435	3.80507	3.77947	4.08757	5.48877	3.50708	3.35749	3.49764	3.45863	5.21933	4.24781	3.50458	3.37374	3.97535	3.35814	3.24441	4.96868	5.43192	3.9184
STON1	7.84984	7.97687	6.32747	8.05566	9.64153	8.19706	5.61997	8.4449	7.61785	8.43563	7.35774	8.65279	9.03184	8.33412	6.80936	7.14934	7.15102	8.20601	7.81613	8.98253	8.53401	7.93251	8.98482	8.728	9.30804	8.83948	7.34756	7.38446	9.00969	8.56981	7.02039	7.46488	8.4698	8.5837	8.30422	9.74733	6.62193	9.33153	7.36449	8.59764	9.64152	8.04966	8.5395	8.20562	6.36111	8.95826	5.65768	6.25704	8.04785
LOC100507101	6.35707	5.28	8.03255	6.80043	6.0363	7.13085	6.29114	7.77166	6.91574	6.96269	4.86739	5.49752	6.56539	6.65446	7.12701	5.77893	6.52243	5.58603	5.68265	5.76351	6.40209	5.73267	5.73055	7.88692	5.91786	5.71953	6.48917	6.05599	6.4968	5.37873	7.62795	5.56846	5.77971	6.25821	6.70221	6.13856	5.84362	4.92038	4.67105	5.76622	7.77689	5.4289	7.16597	5.66932	6.18188	6.34703	5.82348	5.76087	5.68449
NACA	13.16496	12.86404	13.04528	12.98445	12.97979	12.84127	12.98155	12.93153	13.02569	12.80723	13.08736	12.85753	12.84521	13.00768	13.01456	13.09597	12.96136	13.00227	12.99927	12.91824	13.27342	13.08101	12.90457	13.07538	13.04813	12.84377	12.98458	13.1578	13.09553	12.90847	13.20105	12.81985	13.04118	13.03037	13.0462	12.95941	13.10156	13.0591	13.0929	13.10819	12.75903	12.96171	12.95604	13.02483	13.16645	13.08467	12.91548	13.08676	13.06538
LOC100507008	3.59348	3.98562	3.64102	3.45566	3.95613	4.0715	3.14799	5.09827	4.22174	5.27299	3.52929	3.30151	4.13764	3.78092	4.03505	4.41014	4.43926	3.3028	4.43938	4.07285	3.84091	3.49945	3.56334	3.21316	4.85894	3.13684	3.58949	3.37295	3.75844	3.60517	3.89101	3.85742	3.64492	4.43489	4.26875	3.19279	3.35147	4.02321	5.99731	3.96753	3.8648	3.68609	4.61831	5.3771	3.32178	4.19917	3.61323	4.48242	4.74393
LOC100507303	9.11578	8.98763	9.36623	9.5469	9.27193	9.89065	9.32655	9.28661	9.6471	10.05943	8.93444	8.91033	9.70086	10.0858	10.34594	10.26477	10.23363	9.6915	9.62346	8.49255	9.31181	9.10118	8.62446	8.40722	9.2648	9.40735	9.41788	9.44683	9.00308	8.63829	10.01313	8.39436	9.05659	9.1791	8.52304	8.89686	9.79972	8.81818	9.72205	9.11525	8.38436	9.41781	8.98191	9.7227	9.90146	9.77574	9.43187	9.34669	8.74758
LOC100127891	4.81108	5.30562	5.88213	5.50006	5.73815	4.96778	5.56858	5.27587	5.28152	5.57927	5.995	5.08269	4.9202	5.34844	5.86223	5.1973	5.51506	5.49371	7.47219	5.6756	5.42833	5.59394	5.09083	5.13806	5.25477	5.44761	5.20811	5.21709	4.82246	5.2357	6.05429	5.50731	5.75683	5.45548	5.67088	5.13104	5.3118	5.4934	5.10969	5.16295	5.41728	5.49652	5.54617	5.65135	5.98322	5.75761	5.88824	4.78648	5.28518
LOC100507145	4.99396	4.84449	4.65961	5.13974	5.04892	5.31288	4.69826	5.32564	5.43816	5.71604	5.15578	4.94105	5.20226	5.34769	5.08717	5.34265	4.55876	4.95884	4.76421	5.04892	4.97629	5.04451	5.08156	5.1369	4.66938	4.81634	5.19357	4.68049	4.65658	4.57187	4.74584	5.11189	5.0867	4.81608	5.0452	5.04058	5.41199	5.27391	4.85856	4.65002	4.66643	4.74476	4.47134	4.83908	5.43326	5.09402	5.13368	5.32377	5.10892
ACTB	12.3756	11.97679	11.27748	11.59742	12.20246	12.02199	11.94149	12.2435	11.93023	11.91912	11.80283	11.78172	11.75686	11.92997	12.1169	11.34355	11.86373	12.00817	11.31404	12.43658	11.7604	11.9759	12.24595	12.12756	12.26534	12.15363	11.86135	12.23668	12.16332	12.22807	12.26175	11.97823	11.99032	11.50846	11.31632	12.12578	11.88499	12.14066	11.70599	12.13619	11.51849	11.89681	12.06304	11.83074	11.57347	12.16779	11.65553	12.03699	12.28922
C7orf73	8.64816	8.59509	8.49258	8.87514	9.23453	8.99668	8.42321	8.86907	8.76274	8.55098	8.59163	9.34244	8.27098	8.71115	8.36895	8.76815	9.37736	8.6531	8.76521	8.84799	8.59385	9.39615	8.89284	8.95425	8.77975	8.56222	7.84878	8.45713	9.28203	9.0161	10.66111	8.93929	8.58909	8.49112	8.62372	8.17077	9.17385	8.43048	8.63752	9.09506	9.24763	8.46538	9.10756	8.32321	9.29662	8.96486	8.91019	8.3182	8.65256
LOC100506174	2.48276	3.24667	3.35003	2.75133	3.041	2.99644	2.79613	3.02246	2.26197	2.93507	3.60067	2.73928	2.82092	3.00575	2.67089	2.92142	2.8154	2.81735	3.18685	3.28818	3.05062	2.66754	2.63142	2.81617	2.72865	2.8772	2.97485	3.17056	3.23693	2.61832	2.66459	2.77691	3.04767	2.59853	2.46342	2.84433	2.86936	2.75573	3.34417	2.6259	2.66975	2.59019	2.84904	2.92553	2.81372	2.87742	3.03117	2.87809	2.98685
LOC100506762	3.70418	4.00524	5.7603	4.55926	4.44618	3.69607	4.725	4.01858	5.55952	4.10899	5.88602	3.7974	3.57548	5.17273	4.73343	3.89798	4.57194	3.70947	3.82799	4.81344	4.65242	4.46261	4.91614	4.38283	5.12677	3.61527	3.86022	4.79258	3.89058	4.76646	5.05831	4.69109	3.81943	4.0228	4.73937	5.14045	4.0104	5.60816	4.31352	4.96322	4.40563	4.63983	3.6572	4.39768	4.24542	5.00551	3.52546	3.95927	5.13999
LOC100130580	5.3407	5.10392	5.01852	4.86974	5.05888	5.44179	5.12058	5.91031	5.00846	5.35391	5.17425	5.25563	5.0389	5.02522	5.42283	5.13019	5.1134	5.04748	4.81372	5.02769	5.01119	4.84473	5.03973	4.98858	4.86671	4.87525	5.5039	5.56454	4.9649	5.27937	5.94748	5.10392	5.04861	4.80418	4.94996	5.05419	5.22971	4.70693	5.18444	4.79845	5.4655	5.09797	4.8601	5.30382	4.92868	4.86926	4.92671	5.22788	5.1127
LOC100505549	7.56956	7.26606	7.64568	7.86477	6.36058	7.13908	7.42391	6.89692	7.97834	7.99223	6.61628	6.87136	7.56119	7.96847	7.71925	7.21114	7.30537	7.616	6.28461	7.06882	6.19557	7.46231	6.97531	6.49019	6.99529	6.79843	7.95229	6.78743	7.12315	6.841	7.5077	6.51143	7.09481	6.3404	7.46953	7.20371	6.09948	6.66576	7.83151	7.10558	6.86324	7.185	6.7935	7.43833	6.45432	6.56072	6.50033	8.0309	7.5795
LOC100506922	6.71103	7.09074	8.03405	7.02423	7.25052	6.48592	7.1037	6.74414	7.58147	6.80904	6.31045	6.84507	7.99422	6.95653	7.34504	5.44674	6.90924	6.75706	4.7464	6.94252	6.54501	7.33922	7.03255	7.65361	7.79455	6.73834	6.4615	7.20912	6.03372	6.91772	7.44459	7.79868	6.56655	6.88927	7.34589	7.17484	6.74107	6.91844	7.00237	7.27344	7.40082	6.32304	7.79543	7.16619	5.00804	5.13838	6.77583	6.31605	7.49889
LOC100506374	2.99229	3.30432	3.10899	3.48003	2.58278	3.01826	3.16945	3.06765	2.88028	3.02058	2.93083	3.21916	4.22026	3.41771	3.18674	3.05696	3.25475	2.85719	2.47824	2.87684	3.02226	5.03285	2.46768	2.99985	2.67701	3.00325	3.38058	2.79651	3.57961	2.84109	5.66912	2.79944	2.93734	3.24203	2.77475	2.75469	2.69393	3.18601	2.84898	2.5931	3.09218	3.15725	2.67943	2.52945	3.06179	2.59335	3.20322	3.19473	2.90961
SDHA SDHAP1 SDHAP2	9.0933	10.03341	10.0788	10.17603	9.92241	10.26177	9.87193	9.91068	9.70232	9.3976	9.52317	9.88525	9.86127	9.68952	9.99449	9.90983	10.28213	10.68157	9.29014	9.83175	9.52221	9.77652	10.09416	9.75101	9.70695	10.12453	9.4114	10.08155	9.90541	9.67914	10.92987	10.2799	10.0156	9.82421	9.4405	9.96558	10.75491	9.98294	10.27967	10.51608	9.44977	9.84019	9.88057	9.83166	9.67438	10.26455	9.86195	9.66837	9.62798
ATXN8	2.61763	2.23817	2.69709	2.47152	2.53718	2.5997	2.39046	2.6875	2.7453	2.69399	2.55042	2.25554	2.51472	2.4906	2.38071	2.55993	3.35341	2.60814	2.32195	2.4087	2.36592	2.3136	2.54103	2.6971	2.75075	2.71032	2.84035	2.77552	2.2852	2.29509	3.19147	2.63593	2.54103	2.30291	2.5997	2.38722	2.46438	2.27593	2.57185	2.33091	2.23705	2.64693	2.39763	2.57872	2.62437	3.0564	3.33362	2.92735	2.85315
IGK@	2.77903	2.13708	2.12026	2.90114	2.62659	2.29882	1.91402	2.38952	4.26214	2.38563	2.14535	2.49483	2.04135	2.81011	2.85272	1.78676	2.40615	2.39121	2.22448	2.67638	2.46464	3.53669	1.83109	2.9202	2.45158	2.13913	2.32402	2.91705	2.01562	2.14414	1.94688	2.40977	2.76022	3.88081	2.59059	2.69265	2.72041	2.92165	2.34473	3.78915	2.92602	2.75877	1.97449	2.79911	1.88021	2.32523	4.23089	4.44835	2.84328
RAD51D RAD51L3-RFFL	5.30168	5.45121	5.89064	5.48644	5.44089	5.51128	5.20961	5.59425	5.46965	5.24486	5.51796	5.16915	5.84658	5.0406	5.5513	5.52169	5.21306	5.5956	5.90465	5.35922	5.07557	5.5679	5.67852	6.21323	5.44346	5.42022	5.82239	5.64147	5.65061	5.60863	6.25054	5.74632	5.80437	5.37408	5.48329	5.99997	5.90465	5.59693	5.59125	5.42194	4.72614	5.61395	5.44667	5.61351	5.75235	5.41803	5.65022	6.11066	5.7369
LOC100130460	4.06411	3.78354	3.86338	4.14466	4.1229	3.86338	4.26802	4.26065	3.72553	3.78549	4.13291	4.61514	3.80664	3.37946	3.78005	4.08669	3.64725	3.82757	3.86338	3.91617	3.65789	3.33468	3.60744	3.86338	3.91243	3.4976	4.05508	4.28851	3.75291	3.68662	5.21905	4.33113	3.54889	3.50047	3.89329	3.58072	3.53673	3.64373	3.49484	3.81074	3.70834	3.9307	3.46613	4.15346	4.23012	3.74347	4.09016	3.86338	4.1069
DHRS4L2	6.8731	5.86189	8.72833	7.79226	6.59077	7.23002	7.20399	7.10031	6.61	6.97293	6.79408	6.3977	6.13272	7.2137	7.47577	7.4991	7.59766	6.57341	7.36257	7.00509	5.86375	5.9067	6.85637	6.03907	7.02069	7.32414	5.72728	6.39699	6.73308	6.18963	6.50874	5.39776	6.60766	6.85768	6.49013	6.47569	6.58162	5.915	6.47516	7.01811	5.64028	6.66091	5.99238	6.77195	6.91844	6.87502	6.19373	6.00001	4.9921
FAM153B	7.12358	6.89528	7.02753	8.71939	6.69104	6.28294	5.59279	5.66133	6.61295	8.30101	5.86229	5.22045	7.96518	7.88298	6.8798	7.77105	5.63961	4.82106	5.55534	5.50723	6.03486	5.4178	5.01185	5.3587	5.59242	4.4638	7.39856	4.26045	5.289	4.02742	9.57683	5.22772	4.98696	5.49368	4.9009	5.26143	6.78539	5.14719	6.00001	6.00342	5.07452	7.49456	4.85059	7.66266	4.89329	5.40138	6.09012	7.5374	7.15859
FRG1B LOC642236 LOC100289097	8.51591	9.04879	8.92959	8.39095	8.85662	8.63188	8.45923	8.57979	8.73355	8.78846	9.12276	8.98714	9.56794	8.99043	8.97018	8.50451	8.8143	9.22761	9.51268	8.75067	9.24332	9.08186	8.76189	9.45591	8.95656	8.85398	8.94774	9.33595	8.87235	8.30842	9.04709	8.50639	6.90278	8.16235	8.94594	8.91074	7.49399	8.88478	8.98241	8.6354	8.248	9.0167	8.61674	8.65424	8.39169	8.55902	8.44273	8.56507	8.84488
FAM86HP	5.51363	5.87537	6.15865	5.11835	5.45602	5.34891	6.25024	6.0775	5.56912	5.84404	5.40722	5.90028	6.08365	5.58034	5.4177	5.66456	5.90527	5.4763	5.5624	5.55997	6.02559	6.05242	5.17378	5.67921	5.03618	5.8575	5.64974	5.78352	5.70143	5.69381	6.16841	4.85006	5.65521	5.48611	5.80035	5.24375	4.79532	5.62999	5.88625	5.4376	5.13991	6.09675	5.81914	6.7725	6.436	6.01494	5.94008	5.57996	5.3177
PMS2P1 PMS2P5 LOC100132832	4.74103	4.04958	4.75434	5.03826	5.11387	5.07895	5.06621	4.81444	5.50964	4.52183	4.57509	5.13076	4.53929	4.81444	5.43297	4.63055	5.43755	5.06725	6.96802	5.1038	5.03478	5.60046	5.25387	4.66568	4.75671	5.01794	5.20464	5.35629	5.07622	4.83581	6.31448	4.24512	5.44232	3.49065	4.69029	4.77063	5.13666	4.36465	4.95163	4.35949	3.4371	4.31629	4.61738	4.49704	4.86064	5.19288	5.03721	3.94317	5.00178
FOLH1	3.02042	2.83083	3.0467	2.81443	3.85922	3.1176	3.46768	3.41396	3.39716	3.12194	3.30828	3.17461	3.56818	3.15931	2.93439	3.20497	3.26434	3.79373	2.98137	3.10744	2.84184	3.06988	3.03438	3.08488	3.46977	3.32249	3.02424	3.28526	3.52557	3.40094	3.31095	3.38919	3.07092	3.24697	3.11983	3.51719	3.25119	3.2476	2.80989	3.48417	3.3653	2.69058	2.90096	2.8675	4.1173	3.78057	3.45198	3.74234	3.34095
GOLGA6L9 GOLGA6L5	5.76955	4.47546	3.35663	3.67365	4.00123	3.85574	4.78175	3.34755	3.82841	3.84286	5.15355	5.38006	6.16976	3.61853	2.59546	3.77541	3.58961	3.2179	5.84023	3.45693	4.63655	4.28508	3.66793	3.74066	4.85171	3.41522	4.47629	4.15344	5.00973	3.81679	4.6251	4.3834	3.89198	5.2312	4.71702	3.73459	4.39617	5.084	4.39871	4.06582	5.47303	5.05389	4.88523	5.08315	6.13361	3.50643	5.39556	3.9662	4.08134
C6orf99	4.99774	4.0834	6.36159	3.94167	3.59043	4.86151	6.09044	5.15698	5.1326	4.40683	4.87895	5.26245	4.79715	3.78299	6.40358	5.39716	4.57721	3.79193	6.03661	5.1104	5.06662	4.62904	5.54449	5.23722	4.15505	5.63122	3.56926	4.47319	3.32497	5.89366	5.35543	6.30136	3.88067	3.78962	4.57194	4.09772	5.98788	4.06982	4.37455	5.47353	3.55639	4.00194	6.38937	4.36471	4.12652	4.60358	6.12963	3.9882	6.12497
LOC100133190	4.3461	4.19614	4.27136	4.20034	4.64352	4.4402	4.5166	4.19786	4.55209	3.82982	4.62016	4.08404	3.97976	4.25569	4.15946	4.52803	4.14007	4.29013	4.52198	4.40941	4.43399	4.16593	4.64743	4.54127	4.42211	4.76756	4.45027	4.50053	4.68116	4.15298	4.57121	4.59038	4.41514	4.45351	4.30268	4.26957	4.57072	4.49344	4.46162	4.20346	4.39082	4.39009	4.30208	4.42742	4.30119	4.43399	4.59524	4.4966	4.34514
PSORS1C3	3.08822	4.73625	5.9946	3.04248	3.3689	5.54515	5.39432	3.81915	3.35551	3.16947	7.06561	5.47926	3.08926	3.58838	4.20862	4.04323	3.85354	4.33396	2.73586	6.23949	3.54538	3.88764	4.3599	4.44497	3.12032	3.24069	3.14549	6.07354	3.44963	3.09587	4.41817	3.22551	5.32463	3.73387	2.65222	3.10349	4.30435	4.7007	3.07281	3.98619	5.4728	3.06385	3.05601	2.53523	3.15665	3.51624	4.6258	3.05601	3.34458
SNORA37	4.54917	4.67266	5.30346	4.16465	4.70629	4.7032	4.48827	4.88937	5.23046	5.38208	4.85564	4.96265	5.01109	4.97413	5.58408	5.53933	5.00164	4.83375	4.88319	4.60521	4.27411	4.46965	4.51424	4.761	4.514	4.21761	5.22569	5.31417	5.19367	4.59287	5.4954	4.92648	4.95249	4.71554	5.01054	3.63663	4.47071	4.47848	4.66261	4.4308	4.70859	4.80361	4.33839	4.99953	4.88471	5.87627	5.28759	5.30461	4.40902
ANXA2 ANXA2P2	13.28265	12.58741	12.77684	12.76203	12.72448	12.92085	13.15055	12.9417	13.08048	12.24445	13.15671	13.19556	12.85229	12.72016	12.87845	12.01319	12.65244	12.85117	10.94517	12.70787	12.62635	12.60775	12.90508	13.20021	12.72084	13.06383	12.91793	13.18867	13.16183	13.27171	13.17892	13.24528	13.03835	12.79046	12.71861	13.0504	12.83796	12.5316	12.31498	13.03476	12.77815	12.53549	12.9481	12.58297	12.73194	13.04868	12.88706	12.28745	13.09225
INS	10.32331	12.31018	2.99142	11.00389	10.72484	9.35366	3.6528	7.99811	11.4842	13.01081	3.12317	5.49486	9.08307	11.2646	10.32888	11.77855	11.36752	3.2056	12.89173	5.66618	10.69796	7.78872	7.64733	3.50435	11.62078	4.34282	11.16332	7.33644	4.06986	9.20464	3.28014	7.70044	10.48121	11.60886	11.23506	10.55892	3.41386	7.52512	9.40159	7.69856	6.90241	12.60144	3.14434	13.22009	2.83141	2.55286	4.07058	11.58038	8.8567
NCF1 NCF1C	6.26818	8.07603	6.57299	8.0039	7.29419	8.07187	9.93933	7.90457	8.32375	7.55704	6.57424	6.10912	7.33772	7.24528	7.82842	7.83701	7.47898	8.13989	6.76017	8.79782	7.64044	7.74831	7.75974	7.97128	7.765	6.44194	6.42576	7.43324	6.2308	8.74995	6.44911	7.44076	7.07061	7.52836	8.09326	7.52054	6.66297	7.08632	7.9044	6.97096	7.46816	7.85602	7.91089	7.36013	6.44255	8.61811	6.80553	8.04645	8.94364
SHOX	2.3783	2.20794	2.33092	2.94213	3.81943	2.63392	2.52293	3.75363	2.22013	2.48604	2.40897	3.91664	4.67735	2.16775	2.61567	2.55526	2.77633	2.31518	2.38057	2.60072	2.25059	2.33437	2.46516	2.71818	2.2861	2.93949	3.09781	2.33361	2.93491	2.49474	2.25124	2.44491	3.01111	2.71205	2.41116	2.73143	3.00039	2.30836	2.25506	2.27716	2.4594	2.3479	2.58499	2.72882	1.97946	2.49181	2.46198	2.53379	2.5817
CYP2B6 CYP2B7P1	6.07498	6.70623	10.75215	9.29078	6.56749	9.25721	8.29982	8.47923	7.34861	7.09107	5.41758	6.85709	7.86305	7.48774	6.55375	7.05056	10.32942	6.39582	5.25205	8.95574	6.69627	6.73642	6.13151	6.40607	7.27856	7.34191	7.33218	5.70659	9.19179	8.78597	7.54466	8.50124	8.42806	7.11503	6.42369	6.79562	9.94349	8.15122	7.04544	10.73898	7.28561	10.72714	7.79406	6.50336	7.63864	7.48283	9.22474	6.45205	8.31972
CDY1 CDY1B	2.33746	2.37955	2.45021	2.54396	2.52965	2.41238	2.64544	2.57306	2.78213	2.19758	2.88361	2.32994	2.53947	2.43724	2.30575	2.83479	2.3314	2.59705	2.49796	2.52083	2.74109	2.30612	2.55326	2.7238	2.31525	2.2756	2.95074	2.73985	2.55326	2.82666	2.55326	2.49672	2.59876	2.50155	2.70361	2.60335	2.36359	2.56935	2.51847	2.52305	2.38565	2.44423	2.63765	2.08754	2.54538	2.52221	2.52919	2.78737	2.78737
OR1S2	2.71123	2.42147	2.17476	2.4208	2.2533	2.30644	2.24533	2.49104	2.45595	2.59972	2.72392	2.39717	2.51275	2.38306	2.38884	2.59706	2.44432	2.24141	2.08778	2.23168	2.77215	2.06549	2.27036	2.30323	2.15334	2.47354	2.27784	2.10405	2.20128	2.31439	2.26433	2.5257	2.15534	2.14375	2.20356	2.21145	2.45633	2.32137	2.21944	2.2909	2.4536	2.22546	2.33866	2.44276	2.467	2.14166	2.56713	2.26833	2.33918
OR52I1	2.50934	2.64316	2.52932	2.47915	2.53314	2.31531	2.41622	2.38621	2.75479	2.87785	2.28331	2.63579	2.56282	2.38803	2.46939	2.34437	2.30767	2.21078	2.4805	2.44854	2.1993	2.42144	2.45966	2.85309	2.5696	2.95764	2.47227	2.3358	2.65616	2.47954	2.13256	2.33819	2.53556	2.44854	2.35249	2.39777	2.40713	2.32137	2.23793	2.55238	2.42843	2.50052	2.33449	2.51225	2.22117	2.52622	2.7126	2.51985	2.18209
OR5H15	2.22588	2.43534	2.46064	2.40467	2.3261	2.81522	2.54521	2.23308	2.60065	2.47406	2.5524	2.59949	2.28352	2.20055	2.20737	2.31467	2.40165	2.59705	2.42953	2.26926	2.58837	2.40013	2.71307	2.34396	2.35451	2.20246	2.20618	2.21311	2.44517	2.51733	2.61761	2.36046	2.32962	2.49304	2.59059	2.12743	2.67247	2.46201	2.91754	2.35389	2.48392	2.18193	2.6019	2.42678	2.23705	2.39709	2.28971	3.70061	2.5637
PPP1R27	4.50408	4.40062	4.36767	4.15658	4.14562	4.26621	4.73131	4.93384	4.15204	4.27149	4.97867	4.47949	4.32687	4.31351	4.23901	3.7678	4.62617	4.3421	4.25141	4.3702	4.73809	4.34852	4.51412	4.43441	4.48078	4.48078	4.48078	4.50768	4.48238	4.37526	4.63871	4.51862	4.49848	4.45171	3.71466	4.36691	4.78772	3.96083	4.31471	4.65745	4.36673	4.60207	4.41638	4.13255	4.21728	4.48078	5.00488	4.86038	5.20929
CT45A5	4.60809	2.74392	2.99433	3.11198	3.11145	3.08997	3.15473	3.02646	3.5166	3.39107	3.12537	2.9088	2.67916	2.82231	2.91258	3.15463	2.72553	3.09594	3.14982	3.16528	3.31844	3.12989	2.8418	3.76142	2.41394	2.98297	3.82152	3.37763	2.9934	2.7113	3.31872	2.94103	3.4285	3.85241	2.69793	3.03588	2.83726	2.7025	2.71472	3.10587	3.30711	3.32352	2.91122	2.913	3.03527	2.46227	3.26249	3.20071	2.6902
RPS4Y1	4.44575	11.72751	4.37056	12.04193	11.91839	4.18376	11.63406	10.70353	4.26763	11.61036	4.87895	4.20646	11.03625	11.67948	4.14105	12.16168	10.87322	11.52125	4.05405	11.68948	11.78711	3.78	11.98045	12.03453	11.79391	12.16962	11.41339	4.39873	10.3268	4.45857	9.57611	4.64035	4.26044	4.04327	4.09285	11.54793	4.44129	11.34628	4.15603	11.55968	4.73799	4.12071	11.45292	11.64751	4.80092	11.4028	4.75634	4.55485	4.6072
SPANXN5	3.47497	3.15328	3.12661	3.2261	3.29578	3.11752	3.21075	3.02617	3.01635	3.13397	3.32571	2.91483	3.02946	3.10186	2.98599	3.45808	3.57517	3.60179	3.0855	2.8902	2.87105	2.8163	3.09295	3.24393	3.57245	3.27711	3.71181	3.25001	3.18428	3.08525	3.14304	3.5424	3.19175	3.27966	3.09435	3.13088	3.18685	3.02962	3.3321	2.9685	2.89945	3.32036	3.23081	3.21392	3.32178	3.08723	3.33352	3.20627	3.06717
MEIS3 MEIS3P1	7.24606	7.29774	6.3515	7.56672	8.17343	8.24591	6.4147	7.98862	7.34884	7.72421	6.64043	8.20014	7.82688	7.49026	7.79426	7.25363	6.58994	7.204	8.66977	7.59807	7.39084	7.18106	7.34546	7.18356	7.31755	7.2611	7.80201	7.09653	7.62678	7.76917	6.91079	6.95892	7.33141	7.32389	6.96313	7.53056	7.05627	7.50109	6.25874	6.84634	7.27121	7.31271	7.42086	7.38651	6.58472	7.16751	6.70147	7.40552	7.16877
SLC9A4	2.51736	2.66626	2.32243	2.12225	2.41242	2.6927	4.62629	2.41242	2.49903	2.20235	2.34703	2.11863	2.71003	2.79694	2.47586	2.49414	2.172	2.70326	2.04707	2.52934	2.55642	2.35045	3.71043	2.13822	2.99403	2.23299	2.09339	2.17072	2.11516	2.43385	2.4969	2.54924	2.48803	3.22836	2.10686	2.28974	7.6711	2.29983	2.47159	3.02506	2.6358	2.36071	2.49145	2.21335	2.40454	3.15651	5.17266	2.23705	2.72926
CLEC18B	7.33595	7.09225	7.43813	6.93181	7.17071	7.44471	7.45932	7.69805	7.0193	7.1305	6.99823	7.01918	7.15102	7.11114	6.83629	7.01841	6.81743	7.10173	7.0928	6.75313	6.90095	6.68616	6.93959	7.0895	6.91761	7.1305	7.96941	7.1305	6.89661	6.81712	7.40654	7.3474	7.27041	6.97491	6.75672	6.99978	7.22141	7.09457	6.87802	6.66781	6.91905	6.95716	6.67386	7.1823	6.70969	7.28341	7.91568	7.83635	7.11462
DISC1	2.95878	2.84904	3.13397	3.08144	3.26946	3.39247	3.10202	3.17385	3.16723	3.08798	3.10302	3.30348	3.34091	3.01807	2.95268	2.90887	2.9364	2.79033	3.01342	3.09612	2.97501	3.15735	3.09491	3.48538	3.16645	3.3164	3.69106	3.1946	3.30799	3.19393	3.07005	2.8827	3.43574	3.17813	2.97723	3.12702	3.25277	3.42989	2.99292	3.07698	3.14738	3.26877	2.62786	3.11694	3.1946	3.48733	3.11196	3.73014	3.18748
HNRNPCL1 HNRNPC LOC440563	7.58883	6.46391	7.29848	6.88419	6.84841	7.25511	7.52545	7.14525	7.60542	6.59741	7.38487	7.07774	6.60368	6.9799	7.03999	7.26783	7.58719	7.3176	6.35145	7.61954	7.06846	7.09595	7.41609	7.69809	7.35702	7.62596	6.98303	7.43152	7.75524	7.1338	7.72194	7.28726	7.35786	7.2513	7.11819	7.3952	7.58988	7.11391	7.58645	7.77109	6.7632	7.10354	7.04841	7.46335	7.71882	7.40453	7.03913	7.28882	7.35442
RPS13	12.95615	12.66948	12.78846	12.86179	12.83646	12.83955	12.8359	12.76566	12.92409	12.78276	12.8992	12.65032	12.73289	12.85706	12.91867	12.95238	12.99825	12.77383	12.83955	12.87676	12.87021	12.98158	12.79045	12.80912	12.86078	12.73699	12.79952	13.00795	12.8779	12.76772	12.99476	12.60799	12.8992	12.93882	12.99941	12.75723	12.90752	12.77956	12.97391	12.87908	12.80482	12.72039	12.77377	12.89555	12.91155	12.96914	12.64414	12.91562	12.795
CTRB2	3.50629	13.31964	11.09857	9.51522	3.45895	7.13107	3.46586	9.50049	10.17522	7.86575	4.80567	3.24903	3.3252	8.89754	12.51815	13.47211	13.26441	4.68561	3.12709	9.86588	3.76066	5.47017	12.57621	10.59614	3.51442	6.31866	13.36471	11.46982	5.39824	6.58896	3.42761	4.53168	12.47251	12.91998	6.93296	8.27972	3.32784	4.42801	13.64994	12.71679	10.37483	13.08829	3.47274	13.40529	3.53906	2.96367	9.96991	13.42251	3.357
DYX1C1	5.98624	5.75949	6.30123	6.0818	6.50391	6.64643	6.53403	6.31977	6.15647	5.3524	6.93482	6.40452	6.05782	5.14315	5.23441	5.62752	6.21954	5.50728	6.69567	7.17374	6.50025	6.54141	6.55621	6.89484	6.36742	6.69521	5.11777	6.29883	5.65688	7.22894	6.72954	6.31868	7.04765	5.78719	6.66119	6.17913	5.62937	6.74635	6.3968	7.50276	6.96427	6.34165	6.51344	6.3492	8.12414	7.11347	7.10103	6.04	6.3968
SWI5	10.04914	10.18225	10.65563	10.78005	10.54037	10.67011	9.17996	10.51275	10.33044	10.74529	10.36157	10.79642	10.90992	10.77723	10.77829	10.77679	10.30659	10.20453	11.38022	10.48409	10.48112	9.89635	10.36409	10.35343	10.49096	10.61304	10.52739	10.1483	10.66557	10.45134	9.98653	10.13688	9.98654	9.96739	9.95204	10.39814	10.55587	10.145	9.75509	10.30139	10.23023	10.0989	10.32848	9.96188	10.40191	10.15646	10.21104	9.89498	9.88051
C2orf84	4.44124	3.64502	4.57144	4.29397	7.09194	5.56838	4.37218	5.38614	4.25339	4.91363	4.97029	5.83518	3.94813	8.00816	4.55468	6.26175	4.10354	6.22482	7.73052	4.5399	6.16133	5.45245	8.58799	5.74834	4.631	5.48963	4.50169	5.13453	4.84635	4.67474	5.17473	3.87741	5.19658	6.19507	6.17045	4.991	4.12168	7.31056	4.73992	4.43232	6.68375	4.98034	5.90674	4.63076	3.74104	4.88217	4.69048	4.47746	4.53312
INS-IGF2	5.22184	5.44574	4.66989	5.10392	5.42101	5.11117	4.64784	5.34687	5.31825	5.69343	4.39291	4.84179	4.96413	5.27935	4.83282	5.7045	5.17166	4.8512	5.57265	4.92382	5.25581	4.79313	5.10392	5.08498	5.37569	4.59003	5.45488	5.10093	5.2284	4.80418	4.86337	5.14465	5.36916	5.353	5.10392	5.12774	5.10654	4.78136	4.9785	4.43726	4.82373	5.90569	4.76651	6.12132	5.00985	4.97114	5.33455	5.39281	4.9575
CEMP1	6.22441	6.40153	6.39321	6.52322	6.50368	6.41782	6.48204	6.73189	6.47354	6.54599	6.81903	6.54435	6.54092	6.47486	6.63521	6.08048	6.0695	6.44152	6.56256	6.26681	6.5046	6.45567	6.55116	6.49353	6.43568	6.25212	6.76036	6.81549	6.36209	6.5896	6.45453	6.80007	6.41383	6.47756	6.15506	6.19844	6.08484	6.67411	6.03333	5.99022	6.72082	6.3653	6.46589	6.56705	6.04935	6.26954	6.83354	6.80948	6.59863
SULT1A2	6.46789	6.23694	7.04534	6.53516	6.1219	6.17688	7.2971	6.38644	6.01945	6.22435	5.92122	6.0849	6.44206	6.77041	6.50057	6.47596	5.86347	6.60032	5.99942	6.02457	6.54475	6.03	6.09063	6.28642	6.5224	6.28602	6.74105	6.23434	6.09561	6.79885	6.48093	6.72549	6.59082	6.18656	6.15506	5.6738	6.49344	6.32213	6.0477	6.55473	6.31177	6.51369	6.32534	7.10744	5.76905	7.00748	7.07867	6.40358	6.69547
PRCD	4.33068	4.3097	4.51525	4.25016	4.15668	4.41748	4.84266	3.91323	4.33692	4.66485	4.52573	3.15722	4.54273	4.00231	3.96714	3.80727	3.6879	4.31772	4.78859	4.09756	4.514	4.60538	4.19314	3.95754	4.40448	3.9986	4.0258	4.36984	3.86714	4.40383	4.02118	4.00315	4.36299	4.16388	3.78488	4.58354	4.34351	4.5486	4.37603	4.10861	4.3097	4.46492	4.32686	4.86039	4.47029	4.19108	4.55324	4.28835	4.60089
WTH3DI	7.78462	6.87066	7.14487	6.87993	7.42321	7.29324	7.29845	7.67899	7.47171	7.02478	7.15637	6.98223	7.36969	7.27152	6.75262	7.02333	7.71633	7.20745	7.34901	7.54585	7.71568	7.41184	6.90962	7.3572	7.48699	7.30986	7.34461	7.54951	7.8508	7.25805	7.67926	7.65962	7.25373	7.71337	7.51531	7.31186	7.11723	7.93826	6.83905	7.93443	7.63324	7.4023	7.60315	6.79233	7.7325	7.36994	7.61143	7.59531	7.37508
ASAH2B	4.37721	4.39166	4.05679	4.20316	4.38251	4.19314	4.71125	4.48543	4.35133	3.89399	4.58008	3.94977	3.83937	4.10089	4.37269	4.03778	4.27305	4.29013	4.07212	4.33584	3.98125	4.54908	4.30178	4.71319	4.38169	5.18605	4.17916	4.90605	4.16128	4.42636	4.32852	4.31751	4.30021	4.64207	4.31751	4.85267	4.83439	4.34411	4.22348	4.21561	4.58735	3.98227	4.44887	4.14347	4.79561	4.31627	4.67523	4.0266	4.57035
ZNF878	2.10774	1.97265	2.25977	1.8903	1.98302	2.14215	1.99813	2.47228	2.03253	2.08031	2.80106	2.23594	2.36631	1.99518	1.78026	2.05308	2.14166	2.45793	2.29728	2.31336	2.41031	2.28949	2.3801	2.42989	2.25406	2.32587	2.19537	2.11266	2.0609	2.08322	2.3192	2.02809	2.21749	2.37922	2.13672	2.17765	2.34281	2.36979	2.36631	2.43322	2.20613	2.1178	2.59677	2.15269	2.56815	1.82445	2.51237	2.25756	2.50474
C12orf71	3.98681	3.32246	3.72289	3.37054	3.1562	3.70166	3.53828	3.36036	3.54453	3.68064	3.25468	3.90033	3.74173	3.66222	3.58614	3.50511	3.02053	3.12585	3.486	3.35876	3.26412	3.39659	3.50039	3.21984	3.23952	3.25687	3.5814	3.41727	3.24697	3.23374	4.34388	3.47576	3.28611	3.18366	2.89697	3.24646	3.09934	3.47953	3.36753	2.95195	3.69022	3.51353	3.4128	3.11179	3.31263	3.31146	3.94698	3.84523	3.43923
SLC38A8	5.25443	4.08256	3.92613	3.20441	3.95951	3.5998	3.41519	3.94723	3.86523	4.5449	3.94775	3.57285	3.18155	3.94587	3.23834	4.08431	4.04455	3.7519	4.08054	4.13016	3.71279	3.78903	3.54761	4.63789	4.8597	4.23098	4.27793	4.16545	4.2564	3.46607	4.11278	4.11476	4.09402	4.22599	4.43931	3.70843	3.85603	3.76036	3.82568	4.03285	3.92655	4.96914	3.83105	4.62548	4.17737	3.76	3.73803	3.74899	4.05951
DHRS4L1	4.96229	5.10678	5.8775	5.29011	5.00187	5.17636	4.9095	5.14983	5.02261	5.44398	5.31797	4.33934	5.115	4.93116	5.04241	5.45896	5.35226	5.0536	6.32123	4.69057	4.95576	5.16037	4.47899	4.47803	4.75998	4.83022	5.24395	4.68471	4.68919	4.82541	5.15664	4.79845	4.68204	5.12257	5.17078	4.63841	5.28537	5.01059	5.28705	4.55962	4.76524	4.7679	4.98832	5.24782	4.89128	5.27807	5.07886	5.58481	5.04762
DDTL	5.96266	6.41708	5.52414	5.70426	5.1262	5.12941	6.80711	6.30967	5.89596	5.98393	3.88673	5.53962	6.32829	5.5929	6.19317	7.4928	7.07888	6.59616	5.79506	5.26523	4.82002	4.96312	5.54555	6.68844	7.00443	6.45629	5.36856	6.126	5.08457	5.25928	6.73623	5.38143	5.74172	5.65686	5.83081	5.17113	7.32304	6.14793	6.49003	5.60091	5.78738	5.92022	5.38162	5.41806	5.51314	5.72291	5.88498	5.94872	6.24394
TLX1NB	3.21308	3.70418	3.05587	3.2069	3.19459	2.93463	3.31384	3.27376	3.06997	2.87583	3.51333	3.21308	3.04061	3.10744	3.03564	3.10632	3.39503	3.20766	3.12931	3.14239	3.27818	2.9635	3.80909	3.24688	2.93994	3.34791	4.1155	3.61309	2.9825	3.09322	3.10439	2.99805	3.66259	3.41918	3.22452	3.05285	3.30413	3.17643	3.13256	3.21863	3.10598	3.69314	3.33442	3.4627	3.12956	3.14848	3.44874	3.77848	3.21308
C6orf201	6.22107	6.48817	6.19061	6.55935	6.02421	5.64835	5.9815	6.22352	6.08644	6.35146	6.03768	6.39323	6.60382	6.90029	6.28631	7.16681	6.0773	6.24022	6.25572	5.84884	6.16424	5.49776	6.26975	5.5584	6.43724	6.2247	6.3922	5.65044	5.55647	5.92415	5.9181	6.21135	5.57357	6.0427	6.02187	5.77356	6.12806	6.0976	6.76179	5.55259	5.12216	5.91617	5.37004	5.78006	5.68346	6.22499	5.9328	6.55037	5.45471
KRTAP19-8	2.58439	2.15429	2.47486	2.47693	2.37151	2.18993	2.42955	2.20787	2.55506	2.1553	2.79486	2.06029	2.16963	1.8455	2.28201	2.01092	2.60876	2.74341	2.39121	2.17877	2.91017	2.39121	2.50449	2.32155	2.31063	2.32443	2.44466	2.35298	2.53149	2.32443	2.19635	2.65198	2.56379	2.36655	2.25996	2.48319	2.34716	2.2385	2.64936	2.24626	2.58222	2.66245	2.14018	2.24752	2.77547	2.29849	2.2914	2.29417	2.69866
C3orf55	4.17686	5.91674	5.34814	6.62326	6.19993	4.23369	6.19029	4.46986	5.20252	4.30077	6.59182	4.804	5.55222	4.40821	4.36657	5.2792	4.82604	5.64838	4.63913	5.03354	5.23559	4.4922	6.10898	4.72431	6.36514	4.99718	4.59532	5.46719	4.8766	4.24858	6.80162	5.86571	4.12615	5.56604	3.59074	5.70094	7.29334	5.74926	5.32544	5.54926	6.08488	4.69849	4.98875	5.21517	4.18306	4.61885	5.9916	5.23339	5.98932
MAGEB16	2.10519	2.05467	2.24726	2.21537	2.43524	2.03784	2.62332	2.27848	2.78292	2.14572	2.3973	2.52602	1.91395	2.17688	2.04638	2.36144	2.20834	2.39316	2.03105	2.27563	2.19171	2.25544	2.27134	2.21001	2.15454	2.27619	2.39316	2.43996	2.7781	2.39316	2.26908	2.86311	2.43699	2.30012	2.36009	2.66775	2.41484	2.68433	2.22014	2.45359	2.60328	2.36792	2.66734	2.31248	2.29005	2.14206	2.51683	3.18191	2.53149
FAM166B	3.82912	3.77196	4.25121	4.41048	4.11081	4.01443	4.03563	4.01443	3.98265	4.02719	3.95016	3.81507	4.42344	4.29757	3.77838	3.7599	3.4454	3.89035	4.11358	4.11752	3.92571	3.93646	4.05309	4.35125	3.79336	3.78545	3.5988	4.02968	3.98918	3.68867	4.16789	4.134	3.86972	3.94872	3.75881	4.16859	4.30435	4.12237	3.80404	3.79917	3.86982	3.86373	4.00772	3.93808	5.41538	3.65402	4.59295	4.33133	4.3056
FAM183A	3.70696	3.50466	6.74013	3.26044	3.73983	3.34404	3.22972	3.71966	3.61141	3.56107	3.47342	4.09909	3.14889	3.64392	3.89264	3.81804	3.84964	3.57964	7.79183	3.24663	3.48507	5.63713	3.95664	5.37074	3.10097	3.26031	3.61363	3.63961	4.71679	5.26902	6.19186	3.93054	3.40078	3.73354	3.97885	3.80367	3.31166	3.42225	2.74857	3.09654	3.35829	3.93423	3.63485	3.71986	7.19021	3.28191	3.87287	3.61824	4.19921
PRHOXNB	4.36294	4.43297	4.28798	3.84381	4.21079	4.33493	4.33493	4.42603	4.05356	3.93859	4.80921	4.19031	3.96377	3.93759	3.94481	4.18928	4.29901	4.21085	4.61118	4.23308	4.34172	4.41476	4.3572	4.20902	4.26095	4.36051	5.10255	4.206	4.43698	4.57439	4.55801	4.20648	4.76959	4.60868	4.38516	4.19712	4.72458	4.50302	4.07434	4.48326	4.15034	4.49728	4.00609	4.4347	4.20171	4.07465	4.58607	4.33493	4.19246
ADRBK1	7.9039	9.02272	8.85804	8.52088	8.8201	8.49914	8.71935	9.63187	8.29288	8.80867	8.3112	8.95077	8.81741	8.58731	8.86586	8.30287	8.81359	8.92902	8.17823	8.5699	8.80349	8.92068	8.91275	8.46971	8.33667	8.2495	8.11926	8.68253	8.24704	8.29421	8.87698	8.61937	8.38756	7.75286	8.34175	8.53032	8.92425	8.06343	7.99909	8.29347	7.66186	8.46448	8.12513	8.48516	8.00924	8.47433	7.84907	8.77136	8.83683
ID2 ID2B	10.54952	10.83612	10.37686	10.96555	10.64243	10.91922	11.53389	10.64853	10.54316	10.36788	12.05827	10.87873	10.42679	10.56385	10.50513	10.57736	11.12133	11.11801	10.42371	11.31796	11.10284	11.18361	10.96052	11.3066	11.59206	11.36873	10.76971	10.78942	11.62946	10.86903	9.06106	10.66705	11.21993	10.7463	11.23319	10.71613	10.19725	11.07769	11.37507	11.12683	11.3126	10.89172	10.83616	11.24172	11.24675	11.19594	10.12411	11.1987	11.23541
PI4KA PI4KAP2	10.23055	10.86853	11.12421	11.44113	10.87262	10.83092	10.38461	10.98465	10.71557	11.6555	10.61516	10.93332	11.65333	11.40718	11.22961	10.98123	10.61127	10.64041	11.38794	10.06302	10.59496	10.6356	10.40736	10.2662	10.77191	10.55551	10.89937	10.15647	10.18668	10.53565	9.9297	10.7205	9.88375	10.95253	10.66801	10.33741	10.46255	10.67546	10.03624	9.80998	11.14265	10.87367	10.81762	11.36321	10.61235	10.33757	10.97744	11.00897	10.67403
ZNF157	2.99916	3.22848	3.08887	3.28031	3.03435	3.16957	3.59555	3.19772	3.01086	3.15117	3.64928	3.19386	3.09612	3.21323	3.05033	3.23344	2.99996	3.20407	3.26814	2.9355	3.22234	2.95611	3.43703	3.25587	3.25468	3.04722	3.301	3.38401	3.34899	3.05826	3.43886	2.94969	3.27366	2.80085	2.73862	3.18266	3.15117	3.08926	2.98759	3.038	3.49329	3.21849	2.85344	2.85122	2.8964	3.22254	3.47422	3.21832	3.1762
HIST1H2BE	4.74565	4.30056	4.88526	4.63178	4.56773	5.11071	4.52318	4.75709	4.7953	4.4526	4.38128	4.58806	4.39442	4.68394	4.47865	4.54424	4.53805	4.52801	4.48078	5.72766	4.3173	4.51817	4.43692	4.7089	4.6482	4.34191	5.34003	4.67497	5.12509	3.97504	4.94197	4.88098	4.74332	4.43707	4.49232	4.40172	4.69339	4.60746	4.02439	4.65083	4.49826	4.54195	4.21222	4.83054	4.28372	4.5143	4.60629	4.8686	4.33962
PPFIA3	3.75739	4.50732	4.12408	3.66531	4.49599	4.30423	4.39488	4.28621	3.85067	5.96538	4.01048	4.88866	4.77624	4.43559	4.63521	4.59389	5.85394	4.21664	7.11536	4.36592	4.3439	4.90109	4.28621	4.00892	3.99048	4.31837	4.36912	4.61601	4.19328	4.15688	4.32408	4.42846	3.60479	4.00786	4.11888	4.21241	3.71221	3.83928	4.3051	3.97841	4.20228	5.10912	4.22437	5.04398	4.55885	3.80518	4.61759	3.8756	4.12725
SDHA SDHAP1	10.99437	11.59139	11.99867	11.89599	11.51332	11.98735	11.31639	11.62419	11.49067	11.46033	11.25283	11.90726	11.64197	11.61964	11.80723	11.66037	11.89049	11.97823	11.41644	11.30144	11.40824	11.50722	11.62096	11.24304	11.6189	11.78412	11.42115	11.72776	11.43684	11.30836	12.1733	11.94725	11.37392	11.73646	11.26127	11.28791	12.09795	11.62419	11.62729	11.94568	11.56738	11.41322	11.57023	11.5562	11.42615	11.94607	11.69322	11.54315	11.19147
GP5	2.56637	2.95044	2.36096	2.44688	3.46909	2.57295	2.76667	2.41577	2.22286	2.41806	2.53947	2.96932	2.39916	2.55326	2.33161	2.93806	2.6855	2.76074	2.44448	2.51298	2.47079	2.40766	2.61656	2.42989	2.40753	2.4231	2.75545	2.62139	2.55339	2.44656	2.53947	2.45305	2.34517	2.29572	2.54965	2.46419	2.57981	3.16501	2.836	2.38306	2.31414	2.49396	2.60679	2.51796	2.53477	2.84759	3.14237	2.53141	2.42843
KRT6A	12.55488	8.12032	5.81871	2.92964	10.65421	9.34869	8.7669	7.95322	8.52216	3.61755	3.01905	12.0326	10.29696	6.67269	9.31503	2.40028	5.76389	8.72004	2.85613	8.14742	5.60559	7.79651	5.73759	9.35764	8.52736	7.67667	11.44536	12.69425	10.07815	11.89192	12.97833	8.67788	11.60566	4.53685	5.61628	9.46002	2.19717	7.7106	2.85939	5.787	12.10025	3.15624	11.22947	3.24292	8.66486	8.5452	6.0643	2.47844	5.3612
KRT6B	12.37424	9.7762	4.85643	7.04082	8.70442	8.98972	10.24711	10.11162	8.86418	3.78413	3.17511	8.23965	8.35979	9.31536	6.24101	4.35439	8.29208	10.74724	2.50516	7.77075	5.84625	4.94201	7.18014	11.33217	10.66055	10.22142	7.49871	7.95172	12.37046	11.49426	12.65386	7.49433	9.56174	7.56998	9.2421	6.96477	4.76339	5.15759	4.70454	8.06075	5.25895	10.6001	8.77471	5.36687	3.52189	10.10966	4.794	10.2401	6.01839
SSX1	2.122	1.9067	1.965	1.67507	1.83476	1.91291	1.98583	1.84701	1.78848	1.84701	2.01966	1.83762	1.9067	1.50541	1.95577	1.90398	1.97049	1.76731	1.79015	1.78632	2.16106	1.76406	2.11002	1.95445	1.91018	2.07138	1.62392	1.8431	1.9067	2.24864	1.9067	1.96738	1.91816	1.8364	1.90323	1.85536	1.95264	1.93671	2.04562	1.83805	1.97592	1.72084	1.90309	1.92757	1.9847	1.92231	1.7734	1.68638	2.18785
CELA3A	6.49857	13.94196	10.51886	9.36595	6.38485	6.90248	6.82941	8.96829	9.84779	9.49622	7.24567	6.00982	6.5287	7.89016	12.80739	14.04077	13.73732	6.86749	6.80086	8.40457	6.83929	6.76031	12.27455	9.95321	6.16932	7.30596	13.90733	10.7854	6.78849	6.5638	7.09594	6.58155	12.46567	13.4282	7.15087	8.12667	6.62105	6.08826	13.99747	12.11766	9.27389	13.32397	6.33083	13.82498	6.86598	6.55098	8.34398	13.54195	7.16948
SERF2 SERF2-C15ORF63	2.54447	2.68289	3.01126	3.0446	2.98822	2.94863	2.84697	2.8992	2.55779	3.1945	2.68103	2.86783	2.73505	2.44918	2.56627	2.97958	2.78353	2.48524	2.9603	2.54447	2.4711	2.51826	2.8814	2.84398	2.51814	3.13235	2.52147	2.51814	2.64718	3.38005	2.65876	2.85975	3.22903	2.64242	2.79126	3.00497	2.69201	2.79908	2.8	2.98409	2.74687	2.50312	2.5834	3.08608	2.88947	2.78655	2.84579	2.60186	2.68059
PMF1	8.59913	8.86561	10.23292	9.37195	8.99275	9.20245	8.60259	8.87683	9.01408	9.54407	8.38819	8.90446	9.05931	9.40336	9.49677	9.27128	9.03532	8.89507	9.24608	8.76808	8.8687	9.61277	8.69679	8.74846	8.63078	9.19498	8.85466	8.73244	8.98298	8.82852	8.94329	8.84001	8.62802	9.09026	8.92298	8.59651	8.93446	8.81548	8.6166	8.76037	9.22125	9.11851	9.0213	8.95995	9.03841	8.61598	9.50561	8.93212	9.08909
PCDHGA8	4.76042	3.61878	4.09484	4.00443	3.86047	4.36301	3.73309	4.21286	4.26664	3.68637	4.94364	4.04526	3.83468	3.82241	4.10748	4.3954	4.03462	4.15501	4.29358	3.749	4.27988	3.79878	3.71764	4.37308	3.91389	3.80291	4.71372	4.28044	4.25118	4.0053	3.89107	4.54213	3.89352	4.23425	3.55473	3.6848	4.17617	4.19227	4.05778	4.0789	4.03662	3.92593	4.25047	4.17659	4.26371	3.93913	4.15454	4.3294	3.43088
PCDHA9	2.77749	2.61228	2.63984	2.78172	2.67192	3.12633	2.71162	3.13207	2.68075	2.77614	3.00227	2.75325	2.58068	3.06918	3.14266	3.50922	3.12189	2.87899	3.69085	2.93998	2.8254	2.49133	2.4728	2.88478	3.21984	3.12377	2.62748	2.60832	2.64718	2.91529	2.43736	2.91833	2.7803	2.61425	2.80415	2.68173	2.61413	2.4855	2.88911	2.67605	2.6193	2.36792	2.80415	3.21597	2.89039	2.96143	2.64306	3.53916	3.05132
OBP2A	6.17328	6.49596	6.31154	6.4515	6.55292	6.19586	6.42314	6.22138	6.22894	6.13942	6.1066	6.2149	6.15263	6.07207	6.05573	6.50549	6.11038	6.24652	6.21578	6.05724	6.07672	6.04741	6.51158	5.88717	6.24993	6.50382	5.54348	6.21639	6.24638	6.39205	6.14408	6.16855	6.17318	5.95996	5.89174	6.34703	6.40909	5.94177	6.32638	5.89113	6.08574	6.04068	6.28895	6.57469	6.12125	5.92743	6.24853	6.31408	6.10559
CCDC144A CCDC144B	2.83243	2.76337	3.68982	2.87304	2.66228	3.63807	3.34019	3.0364	4.8479	4.08159	3.84019	3.30817	2.37041	3.95904	3.82862	4.99582	4.3919	3.24718	4.6625	2.50279	2.44305	2.33005	2.72711	2.44009	4.10418	2.91904	3.39212	2.65147	2.95057	2.77749	4.49491	2.71483	3.14916	2.55534	2.62219	2.70975	2.49903	2.7308	3.45625	2.6483	3.07856	2.80234	2.5612	3.41613	3.43083	5.35392	3.00696	4.73049	3.07856
LOC100130354	3.80353	3.91685	3.94273	3.89576	3.80858	3.89058	3.75631	3.74461	3.85671	3.7411	4.11402	3.57566	3.44123	3.17495	3.8271	3.82972	3.65779	4.33172	3.572	4.24493	4.08482	4.1839	3.72223	4.60551	3.75353	4.30334	3.95982	4.17871	3.89058	4.12274	3.77024	4.16346	4.00702	3.79775	3.8772	4.11674	4.19944	3.60328	3.84231	4.04501	4.02391	3.85161	4.36079	3.77151	3.93029	3.65867	3.99076	3.56328	4.24935
FAM22G FAM22F	4.61643	4.70328	4.92033	4.79191	4.62378	4.80042	4.4215	5.01724	5.03481	4.20063	4.65187	4.75289	4.24005	4.5653	4.87671	4.9786	4.17797	4.44599	4.75289	4.69917	4.90902	4.65971	5.02329	4.77902	4.5065	4.97323	5.33394	4.83205	5.14427	4.5901	4.91257	4.63908	4.75289	5.17893	4.55901	4.75289	5.40233	4.97599	4.6685	4.46153	4.60134	4.95499	4.57597	4.86598	4.46731	4.54725	5.22582	4.98591	5.05718
ZNF695	2.30196	2.2815	2.67442	2.35151	2.18818	2.58921	2.77259	2.55394	2.15721	1.94353	2.85836	2.28108	1.90987	2.03509	2.04086	2.53665	2.4141	2.5238	1.93164	2.33561	2.61931	2.48723	2.32296	2.44249	2.00434	2.16114	1.95419	2.03269	1.94765	2.74237	2.8475	2.44335	2.10775	2.29445	2.39625	2.29614	2.7694	2.23128	2.27719	2.52305	2.53149	1.9918	2.38306	2.15035	3.46142	2.25173	2.31348	1.98931	2.78372
LRFN1	4.26931	5.20974	5.23419	4.58123	4.61058	4.73632	5.10012	5.20918	4.75498	4.92023	4.77569	4.21958	4.39262	4.62568	4.53002	4.47912	4.81049	4.39325	5.75131	4.36716	4.69573	4.60682	4.74027	4.86302	4.36419	4.62806	4.92518	4.49369	5.00808	5.01539	5.22195	4.56733	4.664	4.84773	4.0646	4.57703	4.73331	4.46605	4.99681	4.21895	4.85887	5.04542	4.6701	4.59931	4.44187	4.43598	4.79357	4.79822	5.20692
KIAA1614	4.01966	4.20056	4.40051	4.42737	4.65893	4.05164	4.68791	4.68821	4.21976	5.51213	4.39873	4.10875	4.31604	4.50941	4.39165	4.10334	4.35777	4.33796	3.63829	4.0278	4.23303	4.23635	4.55664	4.45775	4.50164	4.78418	4.57869	4.53606	4.43096	4.22761	4.617	4.26958	4.42268	4.32598	4.33593	4.48096	4.19271	4.46199	4.43024	4.05479	4.19662	4.48515	4.35907	4.03878	4.18873	4.2906	4.60497	4.67084	4.66337
MST1	8.05674	8.21102	10.42618	8.47538	8.43902	7.87642	7.57455	7.75747	8.32815	9.35351	8.40729	8.60416	9.84993	8.47757	8.43466	9.45957	8.12574	7.76783	9.27832	7.70232	7.23786	7.5032	7.18672	6.61465	8.10462	6.86179	8.52895	8.36577	6.64453	7.60312	9.79647	8.22278	7.19382	9.23493	7.69144	6.92013	7.17878	7.51287	7.44522	7.75157	9.82621	7.79928	8.5112	9.90736	8.44214	7.58135	9.24262	8.31009	6.90033
ZNF69	6.41318	6.63843	6.24484	6.35943	5.85173	5.84399	6.49543	5.77999	6.02365	5.24679	8.87657	5.62935	7.15159	6.25827	5.92828	5.92504	7.47616	6.29462	5.8305	6.5319	6.28893	5.76661	5.57124	5.79275	6.25035	6.40042	6.3835	6.87119	6.2308	6.12748	5.6485	5.55112	5.63808	6.0563	6.49483	6.09613	7.51868	6.68492	6.30561	7.4267	6.7607	5.73563	6.26336	6.92933	7.19134	6.12016	7.84065	5.68854	5.86498
CIDEC	5.77883	6.92313	8.3331	6.35511	6.18364	6.56235	7.78802	6.97999	6.61318	8.89498	6.21171	7.76452	7.63892	9.06986	6.82469	7.04083	6.89318	6.62206	7.33978	6.30961	6.24004	5.90106	6.16426	6.29394	9.8144	6.61294	5.68246	6.79822	6.57646	7.2034	6.18483	7.34443	6.86364	7.45193	6.73249	5.70096	7.49401	6.72575	6.49966	7.71541	7.2372	7.23917	6.89759	7.83235	5.94851	7.42066	7.52046	6.08381	7.46079
GH1	4.79965	4.45575	4.28787	4.60732	4.63281	4.4226	4.38287	5.01338	4.8871	4.25551	4.66292	5.02729	3.90676	5.08727	4.53633	4.80172	4.27104	4.53878	4.81381	4.36214	4.14513	4.69438	4.75411	4.36357	4.13561	4.15457	5.20355	4.94765	4.45724	4.59907	4.45482	4.58553	4.86997	4.62517	4.61895	4.54935	4.63498	4.38153	4.04443	3.93893	4.29082	4.65455	4.21858	4.75951	4.31752	4.47145	4.69052	5.29845	4.43786
SNURF	6.78935	6.54706	6.64671	6.59625	6.52024	6.80819	6.15307	6.62984	6.51728	6.20496	6.85075	5.96865	6.02186	6.64671	7.45427	8.01995	7.14772	6.45103	6.2048	6.34987	6.56949	6.31858	7.17069	6.48947	6.50815	6.67452	7.89525	7.04388	6.26545	6.35699	6.1261	6.40795	6.77313	7.74365	6.59266	6.2939	6.68294	6.62875	7.16482	6.59839	6.86732	7.24369	6.71457	7.31934	6.25798	6.02381	6.85182	7.07351	6.39339
STAG3L4	5.3217	5.89054	5.63396	5.41743	5.38516	5.42232	6.3681	5.4795	5.57866	5.9895	4.66444	5.85091	6.27326	5.45743	5.24225	5.50012	6.60946	5.93326	5.5749	5.85567	6.35144	5.99556	5.77357	6.06898	5.85437	6.14247	4.30395	6.04014	6.00998	6.01369	4.84434	5.63312	5.511	6.94324	6.29831	5.61301	6.34213	7.35216	5.82235	5.93856	6.29292	5.73415	6.68336	5.93906	6.31513	5.86041	6.04204	5.24506	5.31071
LOC100507619	9.18542	8.7976	9.38387	8.5532	8.75242	8.97103	9.40657	8.66149	9.14953	8.62026	8.90508	8.87615	9.66941	8.13176	8.78905	8.7976	8.49969	8.38506	9.39194	8.30968	9.00982	7.75922	7.98876	9.36524	8.58883	9.3447	8.90205	8.67475	8.14	7.88462	10.37623	8.99841	8.29621	8.31032	8.28978	8.56696	8.6993	8.70675	8.50993	9.01898	9.1019	8.77058	8.46776	9.33463	8.782	8.80804	9.91035	8.91969	8.81532
LILRA6	7.65223	6.3804	5.0196	6.01352	7.42887	6.9348	9.40151	7.27646	6.5732	7.49408	6.31446	6.4796	5.78396	8.12492	7.33906	5.77958	6.54895	7.89651	5.20844	7.77648	7.47373	6.29598	8.01472	7.13871	8.03512	6.17951	4.50532	7.11291	5.91418	7.77761	6.13528	7.20643	7.09794	8.12094	6.50029	7.08606	4.48869	7.58748	5.7038	6.3859	7.88531	6.61258	8.04072	7.36764	6.28166	7.59124	4.6203	7.25604	8.18127
LPAL2	3.14105	2.87367	2.77211	2.6233	2.90378	2.80827	2.78155	2.86969	2.78995	2.67089	3.12439	2.63449	2.64814	2.72535	2.75608	3.25587	2.846	2.91901	2.79348	2.62237	2.98557	3.05932	2.95036	3.12682	2.76877	2.99924	3.09858	3.03637	2.96557	2.5907	3.27714	3.06369	2.90573	2.80513	2.92035	2.55035	3.0126	2.79668	3.1323	2.70369	2.98419	2.9359	3.10306	3.09484	3.16491	3.09263	3.27609	2.91632	3.06867
PCDHA3	5.00194	4.62608	5.10763	4.795	4.90806	4.79941	4.77965	4.79961	4.48491	5.01235	5.18185	4.74631	4.81462	4.92837	5.09389	4.93865	4.63649	5.01929	5.33445	4.63902	5.34791	4.91462	4.92387	5.28438	4.75049	5.33946	4.90429	4.9009	5.07562	4.82615	4.91462	5.11646	4.65687	4.62002	5.07605	4.62951	5.00857	4.76122	5.16315	4.70828	4.89804	4.93125	4.60555	4.86432	5.63746	4.51078	4.6705	4.72738	4.72303
PCDHA4	5.53254	5.26638	5.47603	4.9305	5.16321	5.33592	5.46624	5.35421	5.34508	5.1284	6.03509	4.69678	5.11849	5.31391	4.96558	5.31149	5.79277	5.46522	7.38207	5.20456	4.75533	5.08387	5.27586	5.12593	5.03477	6.02503	5.39607	6.17001	5.05694	4.86272	4.93654	5.31302	5.6345	5.01767	4.76774	5.05837	5.33617	5.05152	6.46767	5.36268	5.05919	5.22703	5.17915	4.79445	4.88078	5.16009	5.35628	5.49417	4.97956
PCDHA5	5.0839	5.50948	5.01834	5.10397	5.21919	5.40517	5.15395	5.15702	5.07864	6.07168	5.39923	5.29027	4.96237	5.33426	5.36866	5.07544	5.35377	5.17362	4.9489	5.0839	5.22095	5.0083	5.32932	5.13782	5.02912	5.09359	4.74581	4.99438	5.24447	4.79904	5.4786	5.26278	5.02826	4.99588	4.73041	5.21948	5.14481	5.05938	5.00488	4.67232	5.0839	4.94059	5.0839	4.91675	5.06972	4.87747	4.99696	5.28592	5.16048
PCDHA6	2.63203	3.33243	3.46111	3.6125	3.18434	3.23044	3.2683	3.31462	3.14731	3.33312	4.0516	3.23679	2.81944	3.07233	3.18812	2.83612	2.86402	2.94238	3.60946	3.07534	3.18593	3.17317	3.34887	3.13371	2.97169	3.73435	3.40432	3.33493	3.08362	3.15482	2.92256	2.94531	3.36521	3.00252	3.14176	3.36701	3.63335	3.14731	3.23374	2.9584	2.85443	3.45892	2.86676	3.42497	3.18434	2.70255	3.12547	3.24107	2.97191
PCDHA7	4.87288	4.92012	4.73703	4.64283	4.8707	4.57309	4.87539	4.97661	4.76217	4.53265	5.30907	4.44509	4.60218	4.95973	4.49366	4.45881	4.6485	4.87973	4.5502	4.98861	4.84932	4.60387	5.01722	5.05419	4.82667	4.8094	5.50793	5.23372	5.24475	5.08022	4.71525	5.2952	4.94006	4.64393	4.71012	5.00707	5.25868	5.11433	4.70045	4.5724	4.6205	5.06304	4.61443	4.58121	4.4661	4.80248	5.34833	5.02097	4.9274
PCDHA8	3.17898	3.08173	2.81873	3.01854	3.3935	3.13675	3.03071	3.05786	2.99447	2.71207	3.16057	2.88144	2.86136	3.0131	3.14772	2.77307	2.6016	3.11878	2.87886	3.30905	3.06582	2.92325	3.08797	3.26823	2.65978	3.2632	3.57566	3.09934	3.12693	2.80405	3.00497	3.46623	3.01597	2.89072	2.75397	2.84714	3.1569	3.15292	3.13124	3.02689	2.64088	3.1055	3.4229	3.12891	2.98297	2.95478	2.8651	3.31039	3.14893
PCDHA10	3.15277	3.56909	3.71294	3.51459	3.54684	3.43339	3.75303	3.09659	3.13099	3.08789	4.70766	3.56523	3.34775	3.27051	3.8491	3.738	3.65055	3.47608	3.66355	3.10396	3.15913	3.09898	3.59247	4.29166	2.79272	3.71857	3.64568	4.21649	3.20863	3.3343	3.01007	3.29441	4.33459	4.1932	2.90063	3.32895	3.53824	3.97165	3.77253	3.37588	2.99514	3.69444	3.5779	3.29642	3.74269	3.63036	3.46764	3.46764	3.71525
PCDHA11	4.35554	4.31478	4.38439	4.84136	4.34203	4.87323	4.55087	4.62243	4.28422	4.48959	4.5482	4.70568	4.61485	4.44174	4.72229	4.38707	4.21199	4.76314	4.96778	4.74034	4.8673	4.4741	4.74042	4.70944	4.17968	4.48036	4.26645	4.7794	4.461	4.94297	4.92883	4.38682	4.73532	4.50261	4.48135	4.6871	5.05649	4.17956	4.48078	4.30668	4.08963	4.6605	4.20879	4.70146	4.67239	4.32241	4.87236	4.51173	4.54792
PCDHA12	6.46337	6.31307	6.45486	6.24169	6.45486	6.39217	6.336	6.70321	6.45486	6.0817	6.66863	6.34274	6.25622	6.32592	6.48037	6.13153	6.49609	6.38295	6.63012	6.20075	6.46345	6.44989	6.49311	6.68199	6.23133	6.42821	6.52566	6.45486	6.39472	6.46449	6.63478	6.24924	6.72385	6.49985	6.32821	6.68038	6.59019	6.35952	6.45486	6.12473	6.28884	6.48222	6.25108	6.54767	6.33892	6.35274	6.98751	6.52333	6.96206
PCDHAC1	3.9838	2.94134	4.11676	3.72745	3.34435	3.28611	3.27126	3.13057	3.68115	3.54715	4.33241	2.80267	4.03385	3.5899	3.48046	3.27589	3.24947	3.42822	3.97393	3.35136	3.42796	2.70132	3.83748	3.40028	3.42042	4.03742	3.53761	3.76111	3.20461	3.28031	3.28311	2.89357	3.59842	3.02441	4.03172	3.38815	4.13493	3.23962	3.45928	3.21383	3.19156	3.155	2.8377	3.10033	3.13758	3.20461	2.66984	3.32268	2.73765
PCDHAC2	5.7581	5.86503	5.18109	5.59202	6.67686	5.264	4.12525	5.23076	5.43522	5.46988	5.95288	4.52922	6.6523	5.42127	5.65902	4.91832	4.78656	6.47326	5.43907	5.36906	4.86894	5.00786	5.62238	6.21595	5.38786	7.01841	5.18203	5.50645	5.09926	5.17493	4.86193	5.25484	6.25811	5.02911	6.10947	5.82405	6.11082	5.55888	5.19703	5.37707	4.53929	6.07695	4.42613	5.2486	5.6044	5.09901	4.54559	4.37311	5.3619
PCDHGA3	2.41509	2.98699	2.63901	2.64393	2.73132	2.885	2.38592	3.1516	2.57274	2.88667	4.17684	2.83987	3.09612	2.82582	2.15372	2.48212	2.28365	2.83685	3.36931	2.71462	2.77434	3.03725	2.71806	2.54918	2.59385	2.79845	2.55381	2.58168	2.91601	2.90372	3.27202	2.86081	2.38749	3.72141	2.60154	3.11244	2.96964	2.8	2.50034	2.766	3.47637	2.31421	2.60637	2.77976	2.65168	2.31826	2.57408	2.70692	2.73647
PCDHGA4	3.63172	3.08655	3.26946	2.98921	3.15453	3.53749	2.94625	3.47964	3.35713	3.21959	4.00918	3.47234	2.88102	3.12515	3.34721	3.56969	3.0309	3.01579	3.35734	3.26786	3.0323	3.58703	3.1828	3.26913	3.51867	3.14922	3.20049	3.51692	2.8941	2.90392	3.28311	4.08119	3.16062	2.83102	2.8345	3.10261	3.18411	2.93474	3.31678	2.66713	3.17023	3.02921	3.24889	3.12891	3.24239	3.13628	3.4	3.51989	3.01044
PCDHGA5	3.34529	4.15062	4.31931	4.15893	4.097	4.3065	4.41027	4.36057	3.98797	4.75869	4.01596	4.51308	3.54075	4.18339	3.76509	4.31922	3.83681	4.14753	3.99994	3.70912	3.99042	3.87588	4.44112	3.78929	3.95135	4.28861	3.70912	4.23921	4.4605	3.99609	3.95677	4.20744	4.52171	3.77258	4.00758	4.23418	4.32848	4.17974	4.09063	3.48614	3.76414	3.50731	3.65003	3.90055	4.01256	3.86949	4.03361	3.42508	4.08713
PCDHGA7	3.40704	3.78182	3.74199	3.40061	4.0205	4.13069	3.75642	4.08522	4.01303	3.81184	4.61514	4.41293	3.49112	3.50173	3.72647	3.79941	3.45231	3.90281	3.98419	3.68683	3.58673	3.68738	3.52006	3.80507	3.75642	3.82535	3.60666	3.35624	3.93179	4.22142	3.31425	3.94919	3.53087	3.75268	3.42415	3.53323	3.73068	4.10125	3.72992	3.63795	3.66806	4.05786	3.98635	3.99499	3.60574	3.64809	3.93373	3.7489	3.59659
PCDHGA9	3.87329	3.73713	3.99713	3.65685	4.0022	3.67019	4.22434	4.01568	3.78344	3.91081	3.9403	3.39645	3.89968	3.54904	3.95271	3.84196	3.74571	3.60011	3.86898	3.95422	3.5883	3.91377	4.16413	4.19993	4.04478	3.57591	4.02331	3.96914	4.30558	3.86489	4.38074	3.63947	4.10493	3.82379	3.74959	3.89821	4.06461	3.80717	3.77571	3.60257	3.70061	3.55973	3.72285	4.4818	3.67472	3.71739	3.66724	3.53646	4.06036
PCDHGA11	3.19829	3.41904	2.67572	3.11364	3.07867	3.04327	3.38048	3.16302	2.76179	2.30023	3.85425	3.28369	3.80218	2.98349	2.63317	3.17914	3.03005	3.32737	2.87552	2.84269	3.24579	3.33533	2.81781	3.2856	2.88482	2.9368	2.79738	3.22583	3.45213	2.91591	2.9519	3.21468	2.80142	3.32534	3.17778	3.33876	3.20693	3.34109	3.27642	3.06367	3.66003	3.06562	3.13788	3.0147	3.94415	3.22904	3.20013	2.57839	3.70771
PCDHGB2	3.6298	3.30698	3.02228	3.59579	2.72298	3.16461	2.87319	3.64915	2.95259	3.45933	3.76335	4.09219	3.386	3.23528	2.98808	3.11088	3.11322	3.12891	3.34862	2.96255	2.79648	2.92832	3.12891	3.23528	3.10223	2.63346	3.55985	3.0582	4.35485	2.88978	2.97371	3.06631	3.16343	2.59378	3.12891	2.87664	3.7313	3.56074	3.32933	2.80473	2.89074	3.34589	3.06331	3.1086	2.72624	2.87038	2.9953	2.85584	2.92832
PCDHGB3	3.06234	3.26661	3.51289	3.17263	3.42155	3.27618	2.85725	3.44942	2.95402	2.5969	3.25468	2.96266	3.06118	2.9469	2.91541	3.23056	3.31566	2.55158	2.9469	2.9469	2.96809	2.90848	2.74092	2.55284	2.5962	2.98213	3.87855	2.70638	2.89513	2.54305	3.15046	2.98723	2.91825	2.89072	3.10414	2.89842	2.92772	2.91717	2.71969	2.63042	2.57172	3.0862	3.20217	3.04552	3.1972	2.41429	3.02197	2.79786	3.0282
PCDHGB6	2.47748	3.09841	2.40278	3.01408	3.01683	2.68038	3.02321	2.75551	2.75588	2.48231	3.65386	2.62981	2.81685	2.47841	2.22602	2.49868	2.50127	2.85968	2.50996	2.35373	2.62806	2.61505	2.52194	2.81304	2.9258	2.94716	2.59874	2.58323	2.53149	2.79572	2.71331	2.94096	2.83152	2.85941	2.87175	2.36809	2.67071	2.62476	2.61586	2.60124	2.97481	2.48615	2.94907	2.61851	2.88818	2.6703	2.31409	2.40668	3.07808
PCDHGB7	4.02498	4.47014	4.01542	3.95951	4.48892	4.38459	4.07013	3.99487	4.07504	3.91549	6.46928	4.35268	4.15517	3.97818	3.60593	3.6991	4.05653	4.99368	4.42499	4.66129	4.67051	4.45191	4.60661	3.7342	4.04337	3.90542	3.91242	4.18256	5.13457	4.71775	3.40678	3.80582	4.4555	4.45846	3.89157	4.08737	3.87023	4.73238	4.55582	4.1365	4.01735	4.54663	4.07083	3.99698	4.96109	4.32574	4.10337	4.19787	5.45884
HAGHL	5.42019	6.09229	5.76996	6.34912	6.46306	7.08229	5.92706	6.08123	5.48995	6.2253	5.75648	6.30086	6.70828	6.01726	6.48777	5.97829	5.91877	6.05359	5.97604	5.9436	6.34093	6.02746	6.43881	5.88375	5.80958	5.70084	5.86775	6.5346	6.02874	6.00427	5.68594	5.98459	5.86168	5.75192	5.60041	6.03029	6.00041	5.70722	5.31564	5.71314	5.80623	5.66569	5.50992	5.88699	5.6076	6.01413	5.97604	6.15433	6.08336
PCDHGC3	3.39622	3.70743	3.7337	3.71961	4.02896	4.11892	3.74999	3.9753	3.74999	3.73663	4.20455	3.50773	3.30598	3.81206	3.67536	3.57004	3.48207	4.38119	3.52189	3.87063	3.6311	3.35914	4.05707	4.27583	4.31884	4.47985	4.24799	3.98229	4.24753	3.87354	3.45024	3.04391	3.76609	3.5134	3.57566	4.01575	3.52827	3.61278	3.80591	3.9755	3.40659	3.52766	3.58718	3.64187	3.74954	3.79713	3.77439	3.30358	3.83819
PCDHGC5	3.95367	3.66266	3.42606	3.72231	3.49007	3.81645	3.96777	3.88895	3.39467	3.83478	4.65975	3.73637	3.71126	3.88097	3.58064	3.75385	3.66301	3.92573	3.72392	3.81362	4.1054	3.94716	4.12826	4.19731	4.07234	3.6484	4.05524	3.87778	4.04677	3.37428	3.87931	4.40098	4.13355	4.07972	3.95847	4.05065	3.66547	4.30699	4.04175	3.88895	3.7184	3.88623	3.643	3.81138	3.6404	3.73895	4.00074	4.08242	4.29922
PNMA6C	5.42848	6.1592	8.12338	7.03547	8.42456	6.58134	6.03657	7.57649	6.72496	6.8878	5.72534	6.8225	6.74442	6.31968	6.62464	6.21754	5.52427	6.13373	7.95942	6.77839	8.06528	5.82727	6.78485	6.02148	6.17761	6.40725	6.56265	5.91281	6.99896	6.80764	6.53124	6.83398	6.17378	7.13582	5.72581	7.1327	6.45353	6.97281	6.44415	6.42389	7.27146	7.82903	5.93783	6.58308	5.92604	7.32738	8.40451	6.95541	6.66719
GTF2I	6.18437	5.88098	6.04723	6.18124	6.75552	6.39142	6.23276	5.97076	5.75913	5.22157	7.01082	6.46962	5.91371	5.90973	5.90957	5.54801	6.33282	6.80244	5.89598	7.09634	6.23225	6.59939	7.03091	6.66598	5.63735	6.60526	5.1755	6.97269	7.20032	6.01471	6.44692	6.48265	7.46307	5.49843	6.57748	6.14377	6.56019	5.81977	6.31584	6.48143	6.43073	6.02393	6.30375	5.26388	6.86335	5.7643	5.90833	5.53501	5.50863
TRIM34	5.67554	5.32153	5.88647	6.12973	5.51155	5.57718	5.79004	5.30079	6.89416	6.43821	6.4349	5.66942	6.80377	6.25988	6.74373	6.77628	6.65894	5.90374	5.645	4.73042	5.57314	5.03046	5.11289	5.59527	6.06232	5.07334	7.09774	5.41162	5.25528	5.73315	6.69222	6.15085	5.21321	5.7271	4.81547	5.48662	5.27273	5.42175	5.73403	5.47047	5.57142	5.04607	5.8167	6.27286	5.79415	6.70369	5.73288	7.42255	5.72941
RHCE	6.95203	6.44587	6.53831	5.56968	6.53385	5.9382	6.77486	6.21409	6.59456	5.76432	6.47296	6.23541	6.28705	6.3892	5.70435	6.29199	6.51248	6.47422	6.47296	6.71599	7.06303	6.75876	6.4733	6.26738	6.59004	6.40606	5.78663	6.403	6.40559	6.31447	6.74936	6.7539	6.33554	6.79174	6.36937	6.22146	7.17919	6.58435	6.59763	6.3714	7.05614	6.20989	6.55335	6.50407	6.84361	6.21855	6.5575	6.32224	6.60304
FMO9P	2.96448	2.6734	6.46553	2.72464	3.23351	2.79062	3.12686	3.02226	3.09688	2.78954	3.28161	3.10684	2.74941	2.68261	3.03154	3.08309	2.72401	3.02784	2.76951	3.01793	3.24085	3.31299	3.12665	3.36931	2.8877	3.02226	2.98751	3.39092	2.92205	2.94371	3.64076	3.54223	2.62081	3.02947	2.65283	2.84677	3.39092	2.99345	2.93876	2.85294	2.82307	3.80029	3.10588	2.88217	3.52576	2.75914	3.04881	3.06601	3.02648
DCST2	5.87011	6.00811	5.89762	5.80771	5.52134	6.01593	5.51352	6.49449	5.7093	6.1936	5.63058	6.43172	6.5457	6.0623	6.35114	5.38279	5.26298	5.25844	6.1113	6.59619	5.40041	6.54551	6.12388	5.87011	5.4581	6.25567	6.06175	5.85148	6.16932	5.61805	7.39564	6.00991	5.83841	5.5873	5.89276	5.93294	6.17386	5.96409	5.33737	6.08296	5.80565	5.66244	5.50861	5.96914	5.65698	5.43353	6.50159	5.73373	5.90437
C7orf45	2.75966	2.95436	2.96812	2.65728	2.51326	2.76673	2.552	2.75938	2.69377	2.67357	2.60027	2.73325	2.63409	2.61074	2.83774	2.85389	2.70377	2.60337	2.73325	2.35146	2.72927	2.94312	3.20369	2.92895	2.52032	2.49863	2.78676	2.86119	2.73524	2.6251	2.55732	2.87733	2.75483	2.52004	2.75483	2.79925	2.54081	2.6182	2.91204	2.53269	2.2951	2.76553	2.41355	2.66908	2.73332	2.67055	3.11181	3.19122	3.06229
USP32 USP6 USP32P1 USP32P2	10.32567	10.63218	10.64869	10.55462	10.93184	11.07194	11.12869	10.86202	10.85765	11.35237	11.53333	11.11484	11.41696	10.40191	10.2285	11.23358	10.5002	10.60718	11.78063	10.98591	10.6579	10.61318	10.54043	10.94089	11.01444	10.80485	11.1159	10.59545	11.04831	10.67687	10.72576	10.14007	10.80679	10.74191	11.16805	10.76739	10.06953	11.14339	10.99905	10.86395	11.57705	10.9029	11.19898	11.46332	10.97267	10.8862	10.36914	10.42506	11.064
C11orf65	3.79839	4.91716	4.88573	3.47828	3.81062	3.84418	4.38849	4.4596	3.80315	4.0048	4.39873	4.69957	4.36473	3.70483	3.64428	4.6297	4.38849	3.85546	3.8489	4.76651	3.6868	4.52	3.68894	4.38691	3.91109	4.15501	4.12101	3.61712	3.41517	4.15442	4.17236	5.48789	4.00015	4.31597	4.066	4.19484	5.20867	4.0516	4.25914	4.10587	4.09638	4.3076	4.05965	4.65312	5.09738	4.07222	3.52434	4.42344	4.27665
KIF19	5.27479	5.12492	4.83709	4.98182	5.63578	5.27479	4.721	5.51772	5.90066	7.98373	5.20051	5.32138	5.23061	6.05337	6.32692	6.3969	5.05504	5.43404	6.15888	5.10711	5.25336	5.40041	5.3022	5.21293	6.75349	5.21759	5.37805	5.17637	4.90249	5.28552	4.99922	5.18529	5.28691	6.13628	7.4525	4.83487	5.22316	5.31591	5.3333	5.38759	5.94797	6.93844	5.62916	6.05195	5.46742	5.24052	5.1605	6.6122	5.31402
IL28A	4.49182	4.24452	4.24736	4.10728	3.90099	4.9461	4.5507	5.98908	4.51691	4.8658	4.06216	4.55128	3.83326	4.45896	4.58014	4.58978	4.57194	4.32153	4.34193	4.23272	4.16919	4.514	4.49044	4.52511	4.31618	4.26702	4.33067	4.5653	4.45922	5.3228	4.50534	4.94559	4.17587	4.69371	4.18727	4.37821	4.46469	4.21266	4.31374	3.9805	4.49182	4.16202	4.03869	4.59215	4.27408	4.45341	5.02063	5.37672	4.26698
ARL10	3.90624	3.8807	4.3089	4.70273	4.32609	4.64531	4.37646	4.81744	3.87162	4.08807	4.30618	4.74562	4.75386	4.67981	4.67102	4.11376	3.59635	3.91616	5.30805	4.513	3.61547	3.22957	5.13853	4.21276	4.52583	4.4818	3.92115	4.79841	5.0074	4.7345	5.59179	3.94919	4.61755	4.03623	3.82706	4.68943	4.00572	3.83928	3.61086	3.9532	4.73799	4.10314	4.10929	3.87286	4.06501	3.99316	3.07466	3.68651	3.35087
MAFIP LOC100233156	7.65475	9.09153	6.75055	9.07256	10.30055	10.69523	7.94791	9.41068	9.78551	10.5573	8.04335	8.56825	7.03694	9.61847	8.72137	7.53505	7.26209	7.88418	9.81757	6.52279	8.59318	8.70426	8.82594	7.13855	7.44844	7.65832	8.79382	7.77606	7.61696	8.99749	7.6952	8.24962	9.2213	9.4676	8.49368	7.78683	7.05105	8.29407	8.70827	8.59635	10.5966	7.62124	8.85294	8.42003	5.98624	8.05421	8.65249	8.20001	8.34705
FAM9C	2.83536	2.97145	3.49844	2.8036	3.22847	3.6934	4.10772	2.87776	3.02288	3.09934	2.9338	3.14455	3.40093	2.82933	2.66759	2.85171	3.4988	3.52537	3.20619	2.81684	2.76894	2.82623	3.12082	3.17462	3.10705	3.36502	3.29786	2.82671	3.03239	3.15884	3.32557	2.94394	3.09934	3.6497	2.88638	2.92492	3.0367	3.0696	3.34355	2.87925	3.50629	3.04003	3.12511	3.26248	3.04801	3.41168	2.98092	3.01119	3.98806
P2RX5 P2RX5-TAX1BP3	5.53027	5.3219	5.35043	4.96818	5.59262	5.27815	5.73261	5.40202	5.44108	4.63281	5.52095	4.86476	4.68456	4.81255	4.74047	5.25717	5.28813	5.74092	5.12945	5.16369	5.26578	5.24342	5.33826	5.81122	5.6179	5.8904	5.33475	5.78665	5.51218	5.41204	5.60794	5.65681	5.71099	5.81006	5.18642	5.57178	5.35442	5.51639	4.9223	5.25309	5.32554	5.58253	5.44495	5.5066	5.49851	5.29524	5.73415	5.94434	5.29756
CYP4Z1	2.72929	3.41891	3.33545	2.95684	2.6425	2.54558	2.65458	2.69955	2.93043	2.69693	2.84713	3.29303	2.87137	2.57739	2.71849	2.63476	3.35045	3.05006	4.11895	4.22385	3.26591	7.25791	2.80268	2.8521	2.94223	2.52086	2.67311	2.75349	3.01715	2.69955	4.46326	2.83567	2.60387	2.57079	2.6535	3.24584	3.06405	2.21351	3.23674	3.34593	3.77175	2.68291	2.73703	3.73701	5.28661	3.4077	2.94223	3.57082	4.87432
EXOC3L1	4.65014	5.02649	5.18925	4.89624	4.94915	5.07727	4.88113	4.94444	4.61377	5.09954	5.09671	4.77038	5.14221	4.92741	4.98472	5.22082	4.90945	5.15067	5.26937	4.95044	4.8166	5.30438	5.07028	4.7254	4.67131	4.75833	4.86031	5.00266	4.94551	4.52628	5.04691	4.57995	4.72173	4.88241	4.61658	4.80677	5.13929	4.71237	4.81868	4.67629	4.51603	4.61514	4.68961	5.12255	4.65347	5.11081	5.22245	5.05382	4.70152
CTAGE6P	3.34721	3.18601	2.81873	2.64465	2.91206	2.9782	3.507	3.56635	2.73741	3.557	2.95782	3.60043	3.9457	3.22697	3.06177	3.09781	2.68898	2.98563	5.19732	3.14052	3.07862	2.74244	2.8052	3.27524	3.34659	2.90099	3.44916	3.18721	3.14948	2.72342	6.30334	3.63771	3.13097	2.64761	3.42415	2.79369	3.2162	2.82811	2.7534	2.81846	3.13998	2.54007	3.639	3.5301	3.79463	2.48718	3.5995	3.12891	3.05105
KRTAP13-1	3.29082	3.08993	2.96246	2.90131	3.07607	2.89351	3.55362	3.16735	3.00439	2.75821	3.35878	2.53935	2.99164	2.75193	2.83874	3.17625	2.80998	2.94416	3.40416	2.97726	3.12019	2.90335	3.04472	3.09082	3.02131	3.11975	2.76893	2.89237	2.88711	3.07377	3.01831	3.0472	2.95233	2.97479	3.03919	3.20192	3.00798	2.98174	3.09724	2.95818	3.05167	2.80531	3.23616	3.08832	3.25545	2.94416	3.22997	3.33337	2.94872
HSD17B7P2	2.36235	2.8555	2.02982	2.18614	2.96651	3.43482	4.17813	3.04147	2.23089	3.14561	2.32035	3.85936	3.68699	2.8914	2.21597	2.35639	2.95006	2.68997	2.54676	2.23673	2.35009	2.3617	2.47246	2.84174	2.86815	2.33844	2.73674	2.57735	3.05247	2.17798	2.34011	2.69612	2.6425	2.44974	2.36979	3.76434	2.5429	2.62013	3.50891	2.0894	2.97354	2.31659	3.55144	2.48903	2.16391	2.07041	2.56021	2.90093	2.14561
SCML4	3.72194	6.0227	3.72221	4.32425	4.1788	3.87765	4.31192	4.43191	4.58337	4.84107	4.54954	3.1454	4.32078	4.26365	4.64177	3.75054	4.59618	5.62082	4.19678	4.30508	4.56627	3.87196	4.22115	4.0552	5.28517	3.1454	4.41735	4.00797	3.21235	4.12641	4.3524	4.73781	4.17579	4.67426	5.53618	4.12336	5.70268	4.27057	6.10532	5.38352	4.11191	5.4712	4.40108	4.48205	3.70948	5.32263	4.38715	6.87705	6.66827
SIAH3	2.81023	3.52067	3.44467	3.09348	3.17554	3.12006	3.0422	3.53383	3.17477	3.2062	3.2556	3.09765	2.74576	3.02485	3.1686	3.73444	3.38315	3.82468	3.02988	2.7679	3.45915	3.1972	2.90829	3.30968	2.85382	3.32894	3.53863	2.95243	3.12913	2.78523	3.84815	3.52881	3.18685	2.97479	3.24101	3.10261	3.15265	3.46093	3.48374	3.10587	3.53776	3.84016	2.9744	2.99823	4.72931	3.35886	2.9664	3.17396	3.94995
RP9 RP9P	9.0976	8.50643	9.17091	8.824	9.01324	8.90903	9.01002	9.23753	8.89667	9.34674	9.19177	9.26581	9.68709	8.91338	9.17436	9.51232	8.91644	8.57986	9.53568	8.06339	8.54927	9.35947	8.54526	8.9888	8.55085	8.43387	9.03766	8.98094	9.2854	8.65485	9.74843	8.67352	8.75392	8.58242	8.86025	8.40443	8.69958	8.72036	8.82117	8.42962	8.54241	8.7365	9.06384	8.79814	9.13287	8.60125	8.68825	8.43856	8.72606
LOC100507133	2.58843	2.72678	2.72683	2.74871	2.26145	2.50716	2.86795	2.81163	2.76728	2.83973	2.93241	2.584	2.73505	2.63388	2.52339	3.08418	2.70452	2.52988	3.01155	2.28963	2.7872	2.90674	2.60845	2.96062	2.38749	2.66597	2.63482	2.91219	3.28462	2.58227	2.88954	2.74012	3.07618	2.72634	2.35998	2.37224	2.84813	2.86684	2.48101	3.0724	2.4457	3.41973	3.12368	2.51372	2.60102	2.6873	2.46396	3.11759	3.05325
LAMB2P1	5.99016	6.56915	6.1192	6.53507	6.48733	5.93306	5.75062	6.65244	5.90385	6.84877	7.58536	6.59564	6.59553	6.57976	6.16044	6.03695	5.59644	5.75457	5.64294	5.58055	5.112	5.87156	6.36168	6.17708	6.07249	5.82863	6.33745	6.42406	6.1235	5.84494	7.19232	5.67749	5.77884	5.72827	6.26371	5.98047	5.9295	6.52794	6.46215	5.40847	6.31331	6.07988	6.10071	6.07988	5.85933	5.5929	6.12249	6.43383	6.13456
LOC100506936	8.98433	8.91469	8.80325	9.09281	8.14972	8.80379	9.07235	9.41461	8.56417	8.82809	8.90434	9.07325	10.21785	8.88792	8.54461	8.62642	7.99907	8.58669	9.00717	8.6198	8.87055	9.29822	7.61676	8.37704	9.66352	8.05679	9.12677	8.45521	9.36072	8.70591	9.8366	9.36408	8.39538	9.3208	9.15767	8.32896	9.26748	8.52888	8.26714	8.45449	8.83647	9.30791	8.27759	9.11281	7.6392	8.76523	10.33492	9.70699	9.4588
MTRNR2L2 MTRNR2L8	8.87495	8.38122	8.39175	8.21384	8.02423	8.18971	8.35885	8.50589	8.48798	8.70569	8.20979	8.41193	8.47269	8.58724	8.42334	8.51422	8.23839	8.30804	8.47833	8.09774	8.12513	8.10381	7.72849	8.048	8.36246	8.1863	8.67415	8.04432	8.29203	8.32769	8.56165	8.51272	8.16891	8.57752	8.36246	8.24538	8.30339	8.58519	8.50335	8.17376	8.53419	8.26872	8.29759	8.43439	8.26232	8.2449	8.48786	8.54348	8.28486
LOC727869	5.57919	5.51007	6.25972	5.88357	5.5442	5.74944	5.54317	5.83461	5.78508	5.26757	6.99261	5.27037	6.15104	5.19871	5.35548	5.65855	5.47758	4.76947	4.93046	5.92806	5.48366	5.35114	5.28107	6.60856	5.44463	6.12961	6.0323	5.9048	5.74949	5.15242	6.46634	5.46106	5.37231	4.94182	5.37659	5.45304	5.7414	5.61062	5.44554	5.73314	5.67281	5.64727	5.43037	6.12315	5.64958	5.33064	5.62358	5.91449	5.04327
LOC100132057	5.26835	5.45653	6.20097	6.04514	5.79587	5.22928	5.92018	5.45061	5.4367	5.98368	5.663	6.18119	7.02711	6.59015	5.93229	6.32296	5.3032	5.3885	6.42686	5.59171	5.22467	4.91103	5.809	5.39044	6.33328	6.00513	5.73422	5.86722	5.59385	6.42637	6.14865	5.77503	5.67376	5.94756	6.34006	5.7017	7.26267	5.55492	5.45061	6.01692	5.82463	6.0138	5.85562	6.58544	5.95449	5.63827	6.30484	5.56805	6.60449
LIMS1 LIMS3	11.56175	10.4051	9.97536	10.55093	10.90146	10.56046	10.55645	10.70477	10.73791	10.34348	9.71084	10.76633	10.46708	10.3355	10.18136	9.65419	10.14991	10.54902	9.36392	10.9521	10.82678	11.10871	10.9078	11.15741	10.88424	10.70353	10.5792	10.75526	10.87293	10.93613	10.08802	10.57982	10.75312	10.80306	10.67218	10.74666	10.05868	10.87609	10.07538	10.93736	11.18643	10.50155	10.96578	10.53106	12.06058	10.80326	9.59442	10.60927	10.85994
LOC729088	5.33537	5.9448	7.56732	5.97603	5.79253	4.95523	4.60661	5.04766	4.75819	6.23491	6.4457	5.79616	6.17629	6.12276	5.41961	6.16614	6.14537	5.4123	6.36236	5.62211	5.57118	6.61481	5.26914	5.52754	5.46757	5.53933	5.29671	5.5691	5.4116	4.85428	7.10761	5.31302	5.10825	5.08052	5.83081	4.96871	5.45371	5.8131	5.39939	5.87139	5.77343	5.9384	5.52933	6.07988	7.01362	5.87272	5.04035	5.87811	5.38325
C20orf61	4.05981	2.83405	3.04363	3.27193	3.14959	3.4235	3.40027	3.62432	3.01687	2.93319	3.24681	3.34568	3.08247	3.20187	3.20552	3.07331	2.85832	2.91884	3.25731	3.31456	3.46162	3.39898	3.30259	3.3384	3.05811	3.71923	3.44135	3.3174	3.15107	3.04144	3.54728	3.47618	3.10287	3.00013	3.07404	3.02618	3.49709	4.10324	3.05073	3.44299	3.26946	2.89502	3.59216	2.96044	3.21472	2.95574	3.52723	3.1027	3.26529
LOC100131607	6.96319	6.85845	8.17687	7.77895	7.00024	7.99999	7.17389	6.72386	7.21416	7.20094	7.64173	7.58749	7.26339	7.00947	7.14728	8.2294	8.12222	7.35671	7.8601	7.50514	7.64887	7.18315	7.33112	8.69532	7.07265	7.35385	6.55488	6.99697	6.89824	6.76365	7.56376	7.01733	6.75074	6.90817	7.18174	6.72534	7.68809	7.0057	7.66838	7.08167	7.12735	6.86662	6.95516	7.83901	7.59532	7.41486	7.01424	7.13451	7.2048
LOC100130815	2.86546	2.79409	2.65729	2.57694	2.99335	2.8623	2.50792	2.75214	2.90856	2.72775	3.06557	2.65381	2.84474	2.7722	2.70483	3.08286	2.96199	2.77442	3.00631	2.77077	2.96862	2.58297	2.93267	2.75946	3.50026	2.79965	2.89361	2.87187	2.73847	2.452	3.00319	3.09555	2.70514	2.79265	2.80415	2.48947	2.65633	2.79664	2.86761	2.68821	2.5699	3.05893	2.80146	2.87982	2.51159	2.94058	2.90683	3.19471	2.77623
SNHG10	8.33677	8.57334	8.22312	9.05155	8.74117	9.12004	9.31866	8.4574	8.9515	8.02857	9.21482	8.80879	8.9623	8.61192	8.50974	9.72077	9.03087	8.74117	8.76616	7.97192	7.76359	8.07706	8.08424	9.54884	8.88979	8.13272	8.96063	8.94389	8.7909	8.09154	9.09965	7.8695	7.86632	8.35345	8.53133	8.50796	9.23765	8.30374	8.88027	8.71658	8.63864	8.4855	8.85726	9.20652	9.6198	9.21413	9.14613	8.76232	8.67938
LOC100507588	5.0866	5.63202	5.3229	5.96063	5.57713	5.86691	4.99675	5.47845	5.21876	5.32816	5.08552	5.60114	5.70449	5.75042	5.69001	5.62782	5.07455	5.21405	5.84522	5.94855	5.31063	5.44369	5.52579	6.07396	5.18748	5.67927	5.67263	6.21315	5.31401	4.8193	4.83869	4.76261	5.40041	5.28073	5.39724	5.63449	5.65535	5.24224	4.76729	5.10374	5.47652	5.81803	5.24504	5.32816	5.13843	5.08252	5.40503	5.35775	5.05212
C9orf174	6.29742	7.0814	7.60527	6.9034	6.83162	7.44814	6.68438	7.14348	6.92066	8.22411	8.50594	6.58675	7.71231	7.14115	7.49433	7.34349	6.4812	6.47688	7.33141	6.49385	6.90418	6.40439	6.39364	6.20558	6.91363	6.12289	7.19762	5.88747	5.8999	6.67395	6.28716	6.7791	5.89529	6.87807	6.69359	6.56334	6.70692	7.0506	7.04256	6.67883	7.21955	6.77653	6.61758	7.36044	6.85673	6.62836	6.26641	7.54221	6.63339
LOC100288144	6.03646	6.23864	5.58014	5.65531	5.92797	5.37712	5.25381	5.80543	5.87964	8.10612	4.91535	5.17265	5.5803	5.94221	6.07019	6.34521	6.05143	5.282	10.39072	5.0186	5.15576	4.84837	6.06349	5.4765	6.255	5.21972	6.54841	5.34767	4.74866	4.95592	4.75643	5.32173	5.81992	6.32593	5.89909	5.42548	5.24789	5.00975	5.20752	6.54171	4.6982	7.36846	4.85348	7.81425	5.01607	5.50187	5.86928	6.68288	5.13776
LOC100288893	7.35678	7.85199	9.04025	8.52496	7.2643	7.79217	7.77628	7.42938	7.23132	7.87102	7.4643	7.86013	9.68335	7.86654	8.50531	8.57095	7.31262	7.56133	8.3835	6.61872	7.93508	6.83951	8.09645	7.86672	7.26212	8.32967	8.11042	7.61691	7.82023	8.12913	7.93883	7.2981	7.67807	6.88818	7.35116	7.34045	8.38715	7.70616	6.92958	7.52077	6.75651	7.87456	7.49505	8.26131	8.35193	7.31274	8.66032	6.21571	8.09375
POM121L8P	2.11888	2.09535	2.02287	1.9497	2.10074	2.14414	2.02707	2.03793	1.90049	2.14206	2.35692	2.00794	2.19703	2.24654	2.06273	2.49044	2.75196	2.16171	2.25293	1.99595	2.27429	2.29764	2.15815	1.99887	2.34029	2.09913	2.06043	2.17072	2.00899	1.98828	2.13599	2.26986	2.14206	2.2576	1.8345	2.21432	2.34281	2.23792	1.90488	2.28455	2.06169	1.72678	1.87102	2.14471	2.05855	2.07724	2.09409	2.17883	2.85315
AGAP11 AGAP4 AGAP5 AGAP6 AGAP7 AGAP8 AGAP9 AGAP10	9.05988	9.30406	8.89844	9.18231	8.58193	9.66015	8.92822	9.04931	9.27879	9.84795	8.43444	9.02115	9.89918	9.44438	8.96533	10.37416	8.22054	8.05419	9.78504	8.68757	8.7701	9.12138	8.14187	8.31617	7.8986	8.50869	9.32937	8.53985	8.23162	8.39863	9.02459	8.4511	7.98251	9.16651	8.41218	8.03096	9.27374	8.28058	8.32413	8.61351	9.71852	8.49723	9.11012	9.3518	8.47857	8.44332	10.34949	9.28991	8.53153
LOC400682	2.29006	4.3437	3.12338	2.47562	1.91393	2.00327	2.69716	2.53711	2.21349	2.49294	5.26948	2.34108	2.21491	2.07393	2.442	5.32478	2.91704	2.09739	3.14914	2.46181	2.05334	2.20404	2.03951	2.24428	2.15139	2.14924	2.26597	2.23705	1.81432	2.54468	2.06242	2.31252	2.16775	2.80116	2.59059	1.81511	2.24888	2.08086	5.88937	2.98283	2.24428	3.16097	2.23304	4.01086	3.22554	2.56546	2.13222	3.18454	2.38396
LCE6A	3.17025	3.62546	3.46677	3.42196	3.51081	3.04571	3.21379	3.15311	3.72928	3.37526	3.51676	3.32571	3.4448	3.06472	3.30109	3.89608	3.3377	2.99858	2.98186	3.28058	2.91352	3.86453	3.09576	3.46352	3.09489	3.56871	4.0011	2.96829	3.12023	3.18596	3.3086	3.90595	3.22498	3.16656	2.99486	3.10261	3.73988	2.88783	3.04372	3.30109	3.5295	3.44961	2.67184	3.37701	3.14375	3.43018	3.90505	3.30109	3.21735
MTVR2	5.01527	4.2217	4.6269	4.19359	4.34249	4.61774	5.2851	4.71136	4.64289	5.2814	5.47495	4.75231	4.58849	4.88283	4.57192	4.62764	4.27071	4.35951	4.85069	4.5423	4.65078	4.85988	4.7429	5.151	4.57291	4.45632	4.79292	4.64374	4.27425	4.52716	4.75297	4.8497	4.58931	4.38127	4.3614	4.18177	4.31699	4.46387	4.29208	4.4606	4.79776	4.79432	4.33877	4.79516	4.50715	4.50961	5.25974	5.02677	4.70708
KIAA0485	4.69572	4.68248	4.90434	4.53606	4.53435	4.62483	5.31114	5.13979	5.0228	4.54125	4.79512	4.78446	4.85583	4.81383	4.34172	5.00973	4.92665	4.55424	4.71241	4.86494	5.02794	4.74123	4.65016	4.55014	4.99119	4.66568	5.2391	5.00862	4.56939	4.73347	4.94376	5.34518	4.76395	5.10017	4.55736	4.48413	5.28689	4.41118	4.23574	4.82505	4.90169	4.51948	4.7562	4.85151	5.21837	5.26795	5.02094	4.965	5.01119
LOC100505562	5.33467	5.61368	4.93945	7.28562	5.38516	5.48079	6.87735	6.55745	5.49817	5.50196	5.39928	4.64656	4.93157	4.80554	5.8658	4.92155	5.12402	6.29986	4.87138	5.50174	4.75614	4.83744	5.85098	8.01621	5.40988	5.89065	5.63185	6.17404	5.69707	6.12272	4.96338	5.40455	7.08832	5.04451	4.95643	5.54228	5.21987	5.75828	5.6702	6.14198	5.77497	5.68334	6.02598	5.26878	5.49087	5.14855	5.71265	5.49087	6.1334
C10orf32 C10orf32-AS3MT	6.16455	7.53531	6.67844	7.39759	7.27632	6.61529	6.48499	6.3826	6.64982	6.36301	7.79372	6.80061	6.55204	7.09995	6.86073	6.47159	7.04307	7.62969	6.71085	7.73833	7.72981	7.21831	7.566	6.9035	7.15417	7.15272	6.71599	6.58368	7.26434	7.50087	6.05672	6.42678	7.49306	6.46926	7.04159	7.55762	7.41742	6.51242	6.77785	6.67367	6.47108	7.14676	6.44479	6.92872	6.30694	6.34991	5.90501	6.04985	6.88597
LOC100506021	5.68643	4.61233	5.29686	5.57685	4.95557	5.14569	5.57154	4.68967	5.08224	6.40768	4.93035	5.67733	6.03646	5.52796	5.35216	5.11314	4.37596	5.22764	5.23705	5.00194	4.80704	4.61089	5.38244	5.1614	4.98478	5.16534	5.72803	5.64977	5.03396	4.74623	5.68345	5.15613	5.20491	5.02923	5.13401	4.92844	5.6126	4.96558	4.88501	4.38074	5.07299	5.06739	4.73354	5.02562	5.20178	5.22251	5.74836	5.76774	4.78187
GOLGA6C	2.5078	2.73536	2.22224	2.54703	2.62606	2.19764	2.76705	2.36872	2.45618	3.06988	2.94589	2.21222	2.86577	1.85454	2.48909	2.63476	2.24876	2.93487	2.42836	2.601	2.69033	2.90674	2.69247	2.22302	2.31742	3.38796	2.5415	2.16567	2.78087	2.83911	2.78525	2.70412	2.56564	2.93716	2.51717	2.55203	2.61924	2.57216	2.54703	3.01599	2.90548	2.55974	3.44305	2.58534	2.98297	2.32341	2.68359	2.74265	2.75325
SLIT2	6.32791	7.29036	4.47976	6.89514	6.9381	6.45124	4.23555	5.7269	6.88327	6.77143	4.02243	4.96997	7.50274	7.34989	6.4788	5.13297	5.46389	6.40667	6.667	7.11641	6.99946	6.99969	6.13043	6.55801	6.70561	5.98816	6.74389	5.68552	6.48764	7.39842	4.82348	6.09472	7.01565	6.70116	6.84832	7.70536	3.944	7.09607	6.76972	6.96603	6.22135	7.47717	6.82246	7.33865	6.45385	5.46857	3.83661	5.98699	6.66865
ZNF879	5.41414	6.12124	5.58135	5.64289	5.88255	6.00202	5.74409	5.62597	5.94121	6.541	7.01396	5.89326	5.94071	6.47516	6.31282	5.66807	6.26448	6.10057	7.1556	6.32957	5.71942	6.85322	6.14189	6.07642	6.34726	6.1597	6.23952	6.82132	5.75942	6.89079	6.83943	6.34563	6.35153	6.43205	6.45315	6.19329	6.65241	6.96683	7.00484	6.35274	6.82295	6.3651	6.05783	6.26009	6.57006	5.70516	6.13526	6.43383	6.79102
FMR1-AS1	3.27389	3.03277	4.57194	2.94453	2.84003	3.00775	3.89953	3.99804	3.20954	3.11662	3.47991	2.79384	3.94106	3.55061	2.76079	3.21161	3.3413	3.19089	3.66908	2.90251	3.32871	3.21087	2.58116	3.14368	2.77476	3.44626	3.5058	3.35141	3.27863	3.03296	3.52723	3.5373	3.87365	3.15462	2.96955	3.10261	3.48577	3.3049	2.99712	3.51022	3.1881	3.91275	3.39047	3.27842	3.55698	3.12701	3.83899	3.37856	3.26935
LOC100506676	3.30972	3.78951	4.04316	3.47242	3.73125	3.89853	3.65891	3.80026	3.57782	3.79267	3.79363	4.37241	3.52749	4.40174	4.28956	4.49432	3.86621	3.70951	4.21916	3.98964	3.82018	3.79363	4.04683	3.78518	3.68529	3.36502	3.28044	3.79862	3.92177	3.82683	3.95078	4.15677	3.92517	3.78879	3.51639	3.99237	3.8186	3.6566	3.16491	3.61755	3.32193	3.83498	3.67753	3.5981	3.89291	4.12958	3.95235	4.04785	3.63226
LOC100506004	3.28017	3.04979	3.68507	3.14982	3.07429	3.44172	2.88803	3.15601	3.81965	3.25772	3.57852	3.29081	3.46546	4.03786	3.28195	3.37131	3.37131	3.00117	3.29241	3.08746	3.52519	3.24178	3.03284	3.34508	3.14189	3.19758	3.11434	3.31278	3.59154	3.11325	3.60066	3.6404	3.23399	3.26523	3.24824	3.00279	3.17796	3.25509	3.05551	3.2756	3.28195	3.10972	3.43124	3.49073	3.1067	3.43461	3.24112	4.10025	3.63206
LOC100506430	2.23983	2.45288	2.43076	2.2956	2.73098	2.57705	2.8608	2.31373	2.35799	2.3804	2.72475	2.50998	2.34017	2.42236	2.19355	2.08935	2.37359	2.59705	2.9288	2.26267	3.03443	2.35266	2.01327	2.77883	2.2861	2.38749	2.34684	2.72693	2.20125	2.17504	2.52988	2.76111	2.43914	2.77142	2.3511	2.46014	2.66471	2.31746	2.36755	2.78399	2.84022	2.52988	2.4993	2.61997	2.69491	2.53113	3.07258	2.53902	2.66471
TMED11P	3.23014	8.63982	3.99883	3.69641	3.57317	3.72422	2.86554	3.24697	3.83302	4.10585	3.50086	3.73343	3.79527	3.97127	4.42221	10.74512	7.40962	3.53533	3.90484	3.55577	3.26329	3.43066	5.10923	4.59892	3.22858	3.48539	5.84595	3.7487	3.40227	3.50169	6.00881	3.19077	4.36722	5.60732	3.22957	3.92196	3.43779	3.63567	11.31451	4.93089	3.61711	4.42142	3.25853	8.05426	3.21133	3.78711	3.42257	7.68424	3.65978
TMEM38A	4.22971	4.82297	5.01223	4.41685	4.99914	5.20166	6.12694	5.48024	4.86999	4.19742	4.80493	4.58627	4.87308	4.71166	4.69527	4.82478	5.55477	4.88677	5.09044	5.75532	5.53624	4.32133	6.7393	4.93384	4.80874	5.95129	4.9219	5.0334	5.27808	4.41248	4.35266	4.58614	5.11402	4.18833	5.0452	4.90816	7.58124	4.64865	4.62163	5.90546	4.08747	4.67094	4.43114	4.47018	5.07229	5.3112	5.69672	4.69837	4.878
KIAA0509	3.13058	3.23087	3.07161	2.79652	3.11145	3.353	3.56374	3.48931	2.9359	3.29295	3.13058	3.40963	3.86539	2.94436	3.08404	3.63619	2.66915	3.02571	2.92167	2.90824	3.15158	2.89147	3.18704	3.20732	3.13058	3.18636	3.2187	2.86512	3.10785	3.43276	3.17367	2.84947	3.00204	3.15263	3.10106	2.96237	3.34172	2.7682	2.91277	2.86257	3.03476	3.15877	3.4138	2.79736	2.75698	3.1513	3.44168	3.08012	3.30738
MOP-1	4.40318	3.97154	4.66948	4.44075	4.1205	4.14472	4.8571	4.93427	4.01443	4.11496	4.49494	4.06501	4.40513	4.22747	4.18284	3.995	4.48812	4.23474	4.11153	5.29274	3.78943	4.1307	4.29368	4.97198	4.84168	4.42641	4.87046	4.06417	4.47773	4.51054	4.4001	5.10206	4.54257	4.37897	4.21831	4.6565	4.72165	4.1444	4.20058	4.71971	5.14656	3.96581	4.18202	4.9215	4.72387	4.40513	4.55887	4.61957	4.83887
KIAA0754	8.79259	7.57181	8.27914	7.87933	6.44307	8.30418	8.37465	8.59511	8.68804	8.34583	7.43358	8.24287	7.64055	8.33302	8.42503	7.63684	5.96658	6.29916	5.66522	6.39025	5.68102	6.21527	6.03942	6.92535	5.57289	7.37135	8.97507	5.70236	6.28708	5.97122	8.21249	6.36205	6.18591	6.22685	5.73234	7.38518	7.13148	6.9039	6.3968	6.89168	6.59296	6.80382	6.12477	7.65986	6.89993	6.82092	8.86367	8.28373	6.17516
TCAM1P	2.63992	3.09885	5.1724	2.86395	2.74268	2.75673	2.94473	5.18928	3.26347	3.20989	3.14167	2.94029	3.72148	2.89455	3.10932	2.79919	2.78854	3.28235	2.73841	4.78426	2.90911	5.55411	8.34171	5.45846	2.85112	3.18685	2.85315	3.72476	2.33795	2.97863	6.84796	2.59047	3.11855	2.72634	2.9974	2.87063	3.13887	2.87651	2.82984	2.89892	3.50597	2.49282	3.40543	2.96961	2.73357	7.09541	4.06758	3.06614	3.12825
ERV3-2	9.14754	8.40847	8.48026	6.72069	6.92424	8.69097	8.41615	7.37806	7.96368	7.59904	9.21302	8.27923	7.78948	7.12547	7.9998	7.73797	6.61128	6.51057	8.12338	9.67219	6.36298	7.98785	5.86613	6.36776	8.06571	6.74867	7.35725	8.12123	8.99635	8.11236	7.5919	7.72652	6.75272	7.2009	7.13322	7.10159	6.12	7.42882	7.64686	9.01657	6.83106	7.17316	7.8065	8.54291	8.21654	8.68533	7.00643	8.01601	7.307
KIAA1652	6.11028	6.48397	6.15589	6.57465	4.7313	6.01597	6.12192	6.18705	6.27584	7.33656	5.0264	5.85325	6.07542	6.45225	6.61599	6.63448	4.59767	5.17824	4.62131	5.34984	5.01396	4.95756	4.52245	5.07248	5.32679	5.40014	6.23066	4.83846	5.22403	4.70444	5.76324	4.35296	4.70297	4.60407	4.49829	5.76351	5.37681	4.68436	5.3291	4.49592	3.46203	4.89525	4.23918	5.72653	4.77337	4.59917	7.33496	6.0262	5.34701
KIAA1661	2.59325	2.1854	2.90942	2.33815	2.6922	2.66547	2.26145	2.43777	2.88102	4.09344	2.32551	2.37382	2.54452	3.43496	3.15272	2.75133	2.29196	2.12417	3.66592	2.36465	2.36182	2.40869	2.32207	2.17291	2.33652	2.51717	2.98255	2.4264	2.17784	2.64319	2.31871	2.40559	2.59184	2.42045	2.36925	2.48435	2.60677	2.31757	2.46583	2.18929	2.53149	2.55025	2.54936	2.63112	2.88267	2.43289	2.59386	2.78041	2.46014
ZNF469	10.52575	10.44038	9.2357	11.11803	10.62309	10.44042	7.58926	11.3515	10.12865	11.21487	10.15422	12.45127	10.25206	10.2696	10.31828	9.63679	8.59234	9.66889	7.93742	10.89429	9.88668	9.25845	9.89582	9.5301	10.22212	10.45615	10.65364	9.943	11.41352	10.93392	9.2436	9.59611	9.60763	10.59231	9.75547	10.73912	6.78312	9.36618	8.68176	9.53277	10.59505	10.45515	11.19299	9.64416	8.4429	10.31367	6.85129	9.83777	10.34512
PLIN4	5.81982	6.4223	5.91527	5.98581	5.59525	6.05321	5.79571	5.85189	5.76339	8.33826	5.97303	5.40816	5.96619	8.52672	6.09891	7.18879	5.5154	5.7027	7.06737	5.96733	7.16921	5.47618	5.81016	5.64935	7.90244	5.70277	6.46216	5.49051	5.60899	5.64366	5.80761	5.76659	5.53943	7.09178	5.67975	5.43209	6.396	8.39398	5.71488	4.98638	6.37841	7.20379	5.64313	7.04951	5.483	6.47797	6.30648	5.78916	6.91525
LOC100506124	6.83989	7.77054	7.02496	6.75993	6.30779	6.10954	7.13434	6.3472	6.98345	6.9781	6.86495	7.31028	6.90236	6.30755	6.28537	7.6586	5.66836	6.94358	7.35272	5.44293	6.60562	8.01405	4.8561	5.51438	6.6537	5.26628	7.17923	5.57913	6.06731	6.86684	6.07576	6.02186	6.12525	7.17535	7.20589	6.5688	7.16406	6.29828	7.31527	5.2952	6.56626	6.56919	7.04135	7.4629	7.50164	6.96565	7.63448	8.04181	6.48878
ZFAT-AS1	3.7024	3.19654	2.97076	3.24916	3.00301	2.64724	4.09972	3.56394	3.5344	3.32115	3.23678	3.22992	3.23458	3.36461	3.02946	3.25023	3.58731	3.37261	3.50114	3.46304	2.87534	2.69237	3.80511	3.90687	3.12118	3.10373	3.29543	3.47443	3.5739	3.40319	3.16754	3.27119	3.55197	3.49424	3.28507	3.58163	3.2648	3.14717	3.1647	3.32115	3.32507	3.58188	3.12099	2.90498	3.72089	3.33221	3.15117	4.014	3.06519
UBE2QL1	7.29935	6.83729	6.57041	7.69374	7.90869	8.40129	3.27675	8.2184	7.21617	8.39503	6.46682	8.85085	6.62655	6.95595	7.7308	7.89539	6.3673	6.33116	11.31623	7.39675	6.53286	7.01201	7.55805	7.07554	7.99393	7.99421	7.00573	6.40611	8.5236	7.89	4.00835	6.15526	7.0205	7.35704	7.69092	7.84596	4.0984	7.7861	5.57715	6.64493	8.01145	8.77305	7.90346	7.61519	6.42112	7.53463	5.18199	7.36722	6.44754
C8ORFK29	4.62598	4.60788	5.1269	4.4552	4.35239	4.25589	4.55982	4.88017	3.8236	4.63896	4.59433	4.83741	5.4678	4.47818	4.52107	3.49593	6.66572	3.90188	5.37158	4.44613	4.54738	4.06047	4.58766	4.34325	3.81798	4.20394	4.5547	4.46363	4.57394	4.28732	4.80827	4.3177	4.17638	4.51854	4.4812	4.01847	4.15848	4.71669	3.72127	3.67738	4.62342	4.59012	4.85564	4.60368	4.63979	4.03265	4.24668	4.10645	4.29719
ADORA2A	8.20157	8.87458	8.18864	9.04414	8.80675	8.60386	9.51158	9.32029	9.49606	9.45914	7.64869	7.97888	8.60799	8.95393	9.25228	9.33672	8.34983	9.03274	9.43637	8.70343	7.81972	10.40075	8.31237	8.4247	9.04325	7.94623	8.20018	7.4902	7.89357	8.58033	8.34918	8.16404	7.92207	9.10139	8.87147	8.90547	7.73612	8.27935	8.93036	8.32974	8.48551	10.10798	8.29052	8.7281	7.77672	8.9799	8.22737	9.52732	9.71545
RPL21P19	6.81628	5.93931	7.6391	7.5051	5.56079	7.2457	7.08727	7.21458	6.36843	7.62527	6.51304	7.3988	8.05377	7.6581	6.90755	6.12185	5.8056	5.50417	5.97181	5.50568	5.95285	4.73997	5.68549	5.81559	5.54839	6.06529	7.38736	5.32935	5.66748	5.54115	5.89749	6.4389	5.45612	6.24668	5.37912	5.34523	6.77833	6.15308	5.14168	5.6103	5.29959	5.68284	5.84853	5.5981	5.39595	5.51743	8.85496	6.04615	5.36768
SEPT5-GP1BB	5.86027	5.80658	5.91919	5.62024	5.86721	5.90913	5.86721	6.3288	5.96161	5.91387	5.73996	5.20783	5.49989	5.74855	5.86721	5.35281	5.45174	6.14342	5.9584	5.90566	5.989	5.8718	5.91811	5.97869	5.73151	5.85274	5.92423	6.05599	5.99845	5.76892	6.24971	5.90845	5.88024	6.14142	5.66213	5.72841	6.3056	5.9187	5.48826	5.73032	5.40431	6.07383	5.73088	5.92787	5.9713	5.76493	6.324	5.87731	6.13565
PRPF4	9.43408	9.22138	9.5716	9.73871	9.45323	9.71137	9.6321	10.10074	9.76638	9.37071	9.84747	9.89232	9.43659	9.75921	9.39752	9.57656	9.97956	9.92789	9.64494	10.01749	9.60869	9.7003	9.95887	9.76	9.67608	10.06065	9.40153	9.62684	10.00771	9.9451	10.12711	9.99213	9.72872	10.09696	9.39869	9.83373	9.82	9.76102	9.8385	9.99171	9.41475	9.88083	9.96029	9.54683	10.20085	9.6229	9.80561	9.62125	9.5842
LOC256676	4.28777	4.37155	4.00625	4.11867	4.51045	4.12663	3.71286	4.39989	4.47835	4.21572	4.14063	4.30336	3.89288	4.11606	4.04013	4.07395	3.84026	3.92739	4.27195	3.98004	4.03395	4.21167	4.0236	3.86848	3.86538	3.93827	4.57326	4.39999	4.16546	4.1487	3.97806	4.36088	3.85452	4.34529	4.13156	3.8682	4.1362	4.02971	4.1487	3.76186	3.68322	4.29242	4.02343	4.11102	3.93089	4.15972	4.50971	4.83032	3.99798
LOC644277	2.74191	3.09419	3.27683	3.28031	3.28031	3.45991	3.80345	3.30534	3.26766	3.15633	3.61749	3.58639	3.13235	3.28031	2.96801	3.33577	3.07467	3.21051	3.63946	3.26459	3.02804	3.18777	2.98206	3.37908	2.73607	3.15872	3.71735	3.52956	3.0825	3.17966	3.33297	3.28031	3.47727	3.28031	3.27549	3.46788	3.71304	3.33747	3.44891	3.12235	3.37482	3.38957	3.09942	3.18578	3.23037	3.19869	3.57204	3.58802	3.20317
MS4A4E	2.64473	2.91358	3.02612	2.61511	2.78712	2.71252	2.33602	2.65609	2.59583	2.80075	2.37713	2.31608	2.61069	2.86554	3.04147	2.4593	2.45469	2.41284	2.45796	2.42171	2.47387	3.05832	3.04448	3.15975	2.89539	2.59583	3.04529	2.64195	2.40089	2.68938	2.86219	2.46783	2.98473	3.29472	3.32711	2.91946	2.57928	2.72627	2.88549	2.737	2.93639	2.57818	2.84284	2.49693	2.72827	3.39009	2.68406	3.03653	2.73647
LOC440041	2.63121	2.64516	2.59697	2.79809	2.64393	2.75222	3.00113	2.92245	2.49903	2.74084	2.5369	2.37809	2.79743	2.53316	2.58275	2.8462	2.55456	2.80588	2.74084	2.47766	2.65285	2.35629	2.74084	3.00428	2.81449	2.65012	2.89084	2.56824	2.48771	2.68483	2.81563	2.72393	2.59237	2.73765	2.80795	2.96395	2.63779	2.74084	2.52911	2.63627	2.78497	2.6804	2.69693	2.62366	2.81816	2.73533	2.85682	2.96818	2.81502
NEAT1	11.60135	9.65651	12.4797	11.44627	10.21249	11.95389	11.75583	11.57838	11.33792	11.18895	8.15925	12.12022	10.36269	11.18668	11.61681	10.84033	7.85863	8.51954	6.3298	9.11373	8.48025	8.16986	8.65398	8.21808	8.21616	7.84707	11.61896	8.44758	8.9286	8.62796	11.80177	9.43594	8.98043	7.91543	8.87329	10.55023	7.99529	8.70528	9.22997	8.25938	9.26892	8.85657	8.92498	8.90335	8.91475	9.6849	12.22408	11.2244	8.18271
LOC100129973	3.68642	4.00231	4.41788	4.41048	4.7199	3.89997	3.17425	3.47088	3.27393	3.51125	5.11978	3.92681	4.80274	3.39821	3.6592	3.55545	3.50832	4.79049	5.69687	4.06356	4.15165	4.34567	3.75413	4.14245	4.08581	4.56981	3.41309	3.97024	4.46264	4.02603	4.2509	3.75138	4.42636	4.93119	4.59342	4.06356	3.324	4.42208	5.08119	4.18229	3.57964	4.22353	4.07546	4.43392	4.52851	3.39206	3.6072	3.91033	4.52642
C2orf72	6.48363	7.89344	8.73821	9.83003	6.92385	7.68699	7.45906	6.92177	6.55522	7.01802	5.23354	5.35967	7.09903	7.18197	7.96642	8.51357	7.51363	7.54793	7.88376	6.43199	8.38945	5.01548	8.02744	6.50517	7.49153	8.87061	7.51672	6.93891	6.48962	5.74237	5.6781	7.90349	7.95807	7.34711	7.05904	6.24673	7.71133	6.20508	8.90591	8.13383	5.56085	8.42204	5.11973	8.62243	5.15652	7.71979	8.52201	7.6546	6.93999
MBL1P	4.34104	4.76125	5.11717	4.37152	4.63743	4.25902	4.73475	4.50578	4.76914	6.55436	3.99296	4.65338	5.36802	5.04343	5.61681	5.7775	4.56971	4.17793	6.23073	4.12813	3.62846	3.9072	4.72188	4.12678	4.79223	4.40301	5.18614	3.78008	3.65599	4.38661	4.51493	4.28754	4.32071	4.81402	4.90851	4.59273	4.14304	4.42686	5.62705	4.64341	4.72188	4.98974	4.10461	5.78499	5.28542	4.32637	4.91158	5.82107	3.87561
PAR1	3.72662	5.8152	4.82207	5.042	4.13958	3.78814	3.13966	3.13492	4.61023	6.41731	6.63709	3.59569	4.6416	4.87035	4.37104	4.58113	3.09948	3.90735	4.17689	2.79679	3.77125	3.1113	2.93267	2.67342	3.4846	2.96384	4.11385	3.72125	2.65074	4.22968	3.84478	3.35858	3.17717	3.78319	4.69512	3.43639	3.90044	5.33757	4.87189	3.80192	3.30849	5.82966	3.31208	5.76778	4.26894	3.42804	3.89066	4.61052	2.37925
PAR4	3.82362	3.97261	3.80518	4.0289	3.96741	3.48062	4.01797	4.07164	3.81264	3.71173	4.05018	3.56545	3.40437	3.93487	3.80309	3.64687	3.607	3.57964	4.15679	3.75292	3.92815	3.79289	4.08404	3.87218	3.80518	3.87073	3.85276	4.29871	3.96942	3.53265	4.05699	4.14539	4.24397	4.15221	4.03086	3.90613	4.29831	3.74052	3.83617	3.53171	3.60307	4.06424	3.35878	3.84447	3.58474	3.88899	4.40401	3.68303	3.85039
PAR5	2.68317	2.7115	3.7482	3.22528	3.19268	2.78762	3.09011	2.47066	2.62976	3.62376	5.39117	2.90187	2.49892	3.03199	2.9469	2.74481	3.29106	2.52988	2.64393	2.82173	3.0146	2.37984	2.79401	2.54109	2.81699	2.73647	2.65922	2.47939	2.55226	2.76833	2.75397	2.48216	3.00348	2.49111	3.17463	2.65859	2.25734	2.85563	3.41697	2.44273	2.70403	3.02363	2.22414	2.81609	3.18698	2.6924	2.68166	2.60136	2.35148
RHAG	2.93473	2.97912	2.74328	3.09857	2.75555	2.70474	3.10262	3.20853	3.02487	2.66686	3.49477	2.61441	2.46538	2.63218	2.89894	2.97647	3.00082	2.73325	2.67042	2.84378	2.87113	2.82994	2.91089	3.04211	2.79524	2.77509	4.28682	3.1489	2.81786	2.73164	2.96643	3.06786	3.17798	2.8318	2.59119	3.11613	3.28865	2.49556	2.99701	2.84378	3.06194	2.91896	3.20648	2.65036	2.96643	3.08767	4.60567	3.09577	3.35839
LOC100287216	3.51438	4.12936	4.01516	4.44168	5.57896	4.36627	2.7528	4.45639	4.61666	6.11984	5.46929	4.4751	5.37255	4.61829	3.95096	2.61953	4.54892	4.67666	4.95792	5.59539	6.04716	5.1484	4.27607	4.13133	5.33175	5.01982	3.60125	3.76998	4.94172	4.82924	3.4076	4.58916	4.29232	5.53101	4.92771	5.14901	5.01396	5.69059	3.5976	5.76143	6.60545	6.1511	5.63291	4.20296	4.47954	4.71216	5.08096	3.20085	3.708
HCG4	6.52822	7.03836	7.20371	5.44471	7.32665	7.66669	6.19029	8.17464	7.32571	7.57981	8.36364	6.82999	8.00236	6.79206	7.45208	6.61248	6.10289	7.76994	8.71084	7.80677	6.32075	7.2171	7.40097	9.10807	6.74712	7.04019	7.89742	8.90624	8.33036	8.01736	7.68427	7.31256	6.42373	6.58682	6.18613	6.61092	7.60882	7.38924	8.04162	7.7249	8.27456	7.76022	8.36591	7.52275	4.68138	6.62517	6.09268	6.73768	7.30009
COPG2IT1	6.32621	6.60804	6.90106	6.61867	5.89432	6.25465	6.14769	5.80951	7.54473	7.44925	7.00173	5.24949	8.22324	6.72453	7.29308	8.11522	6.20538	4.06164	8.96301	5.31381	6.81395	6.58722	4.87525	4.86021	5.97859	4.4917	7.63186	5.69067	5.93118	6.57675	6.36475	6.48631	5.94724	6.74004	7.2811	6.41958	5.96693	7.30583	6.12244	5.66302	7.21149	7.29325	6.79822	6.16159	7.48438	6.0551	6.98174	6.91923	5.78765
AOC4	3.32759	3.23877	3.23486	3.24953	3.8934	3.21614	3.03677	3.65721	3.43935	3.92088	3.71903	3.36031	3.09721	3.4483	3.37994	3.91471	3.19036	3.57817	3.21396	3.4483	3.39988	3.39557	3.48872	3.80507	3.32605	3.50068	3.50762	3.79792	3.47191	3.24757	3.4483	3.42445	3.42445	3.42445	3.52203	3.61775	3.55715	3.44771	3.65766	3.44993	3.61273	3.30319	3.70798	3.38264	3.43547	3.35957	3.16877	3.97492	3.01912
LOC100131510	3.95759	4.54781	3.8575	4.12218	4.42858	4.34173	3.89198	4.23115	4.08903	4.55338	4.50173	4.20657	5.00353	4.51226	4.2822	4.18116	4.06573	4.81092	4.28765	3.96359	4.96577	5.07058	4.49374	4.4564	4.60219	4.12674	4.59511	4.47875	5.0441	4.30612	5.04073	4.47875	4.51154	4.85243	4.21399	4.2234	4.51043	5.05809	4.74074	4.3402	4.63696	4.91717	4.26039	4.39623	4.90727	4.15718	4.80172	4.47875	4.56538
TRAPPC2 TRAPPC2P1	8.74757	8.543	9.52006	9.16344	8.80303	9.61725	9.92605	8.86608	9.42907	8.58971	10.11824	9.58269	9.41718	8.55039	9.21128	8.71268	8.82354	8.97118	8.54042	8.97245	9.58301	9.41031	9.59036	10.17845	9.4488	9.83391	8.46666	9.45609	9.56496	9.59035	9.12804	10.39891	9.235	9.05873	9.33611	9.12911	9.55603	9.25183	9.24296	9.48662	9.56057	8.956	9.21059	8.76736	9.53042	8.71452	8.93418	8.84657	9.34219
BOLA2 BOLA2B	11.26669	10.80482	11.88176	11.66	10.8438	11.30136	11.7855	11.44194	11.12169	11.22929	10.87656	11.04111	11.17505	11.46074	11.75635	10.9434	12.06081	11.06786	10.63908	10.96184	11.50367	11.19392	11.52936	11.64177	10.8707	11.8123	11.26369	11.71925	10.52895	11.18045	11.9981	11.10971	11.17182	10.6249	10.91255	10.95015	11.60643	10.31021	10.29801	10.70919	10.59212	10.40209	10.98689	10.7958	10.93593	11.18275	11.35637	10.84362	11.18061
OR7E35P	2.96448	2.90142	3.06988	2.99428	3.2711	3.12985	2.9801	3.03929	3.27146	3.06636	3.45253	2.82091	3.11121	3.43365	3.07651	2.9314	2.80423	2.86009	2.60515	2.85672	2.62821	3.36869	2.5616	2.9603	3.12112	3.41886	3.61972	2.4293	2.90606	3.11624	3.58261	3.06988	3.25956	3.32534	2.7743	3.04416	2.88675	2.76891	3.06988	2.67545	3.42661	2.94859	3.42827	3.60662	2.75698	3.25967	3.25746	3.02096	3.71748
RPL29P2	7.32301	7.45034	8.08513	7.56557	7.54943	7.82831	7.2865	7.62765	8.01694	7.35613	7.6625	7.20659	7.47072	7.70016	7.39563	7.52656	7.48726	7.54712	7.84289	7.59593	7.74791	7.38965	7.4635	7.68356	7.75908	7.52127	7.91388	7.70401	7.68335	7.25005	8.58551	7.53591	7.59884	7.5017	7.24559	7.63475	7.93306	7.34592	7.88769	7.40128	7.2424	7.39363	7.29564	8.13305	7.75973	7.49614	7.89357	7.91918	7.59536
LOC100505570	4.9009	4.29525	4.98976	4.68752	4.96275	4.44438	4.8842	4.80107	4.74302	4.44678	4.91083	4.67244	4.57702	4.57979	4.43793	4.67244	4.24722	4.69747	4.36902	4.69112	4.8677	4.68469	4.87418	4.84241	4.67845	4.88048	5.85825	4.93352	4.92056	4.72889	4.70417	5.36879	4.8339	4.88367	4.6675	5.09653	5.02693	4.53733	4.16067	4.86196	4.88916	4.67683	4.9146	4.57492	4.32337	5.12677	4.92806	4.86673	4.99333
LOC100505908	3.13916	2.93623	2.94597	3.37054	3.45927	2.85863	3.15503	4.17571	3.04235	2.98149	3.35593	2.41242	4.4409	2.63953	3.3656	2.98734	4.94819	3.01763	3.61638	3.17896	3.57442	2.95818	3.61638	5.06192	3.15465	3.73575	3.40106	3.33705	3.33399	2.94316	2.6964	3.46863	4.07136	3.28904	3.16645	3.28707	3.201	3.6336	3.79586	3.97352	3.10688	3.24026	3.1972	2.7958	2.95741	3.38377	3.0768	2.78728	3.43283
LOC645638	8.04187	6.45846	6.51225	8.59479	6.72938	8.40786	8.51582	7.68676	9.38955	7.20011	6.46401	5.19679	6.80535	7.9551	8.61895	5.82357	8.7574	7.23721	4.95834	7.84243	8.62024	9.14312	9.45886	6.53222	7.95666	6.76323	6.34689	7.72684	5.53472	8.23289	7.42216	7.78507	8.13402	6.60794	7.69254	8.94106	5.66419	6.3198	7.26745	7.24185	6.3308	7.0349	5.6459	6.3144	5.10791	7.72811	9.6243	7.89431	8.84554
LOC100507311	5.98837	5.65307	7.562	6.27257	5.61949	6.32249	3.78259	5.78552	6.55952	8.09155	7.70202	6.47078	8.03254	6.746	6.8732	5.02753	3.66051	3.75109	4.59316	5.42095	5.05698	4.35795	3.86313	4.21321	3.6497	3.83693	6.75924	4.09368	5.3805	3.90614	3.6462	3.22329	5.10448	4.02508	5.19333	6.07174	4.03271	5.42656	5.20472	4.77429	3.59484	6.40477	4.71651	6.45979	4.10217	4.04514	6.08748	6.57897	4.88187
ADARB2-AS1	4.44925	4.569	4.86817	4.83687	4.83979	4.65688	4.69012	4.88017	4.88951	4.94433	5.21462	4.95419	4.85265	4.77418	4.79788	4.88239	4.61793	4.69438	4.95771	4.30463	5.01338	5.28088	5.04865	4.88734	4.53339	4.61315	5.03698	4.74072	4.67526	4.87078	4.89288	5.08459	4.86778	4.72834	4.72596	4.9152	5.09097	4.84468	4.87043	4.78039	4.98268	4.84468	4.82016	4.43128	5.12041	5.16272	5.03905	5.48609	4.95105
LOC100506102	3.05133	3.15893	2.95748	3.13171	3.00768	3.15582	2.89875	2.61254	3.0676	3.22617	3.47561	2.91482	3.19718	3.85428	3.09385	2.91934	2.87396	3.03493	3.09934	3.10511	2.50578	2.68073	2.92861	3.12682	3.45265	2.72215	3.96341	3.0676	3.37869	3.05216	3.28388	3.22839	3.26406	2.86221	3.03547	3.03597	3.7489	3.0676	2.75474	2.60324	2.93947	3.15407	2.59808	2.62679	3.07461	2.92787	3.23398	3.01119	3.26781
ZNF417 ZNF587	5.45808	4.70157	5.31083	5.10023	4.6531	5.28128	4.89393	5.10717	4.64338	4.93976	4.80172	5.56559	5.12866	5.18584	5.22608	5.52238	4.59618	5.03012	4.89073	4.7634	4.57876	4.3711	4.60495	4.80816	4.35335	4.44675	5.03325	4.62751	4.72993	4.47585	4.42392	4.95567	4.88802	3.91279	4.54517	5.15296	5.11129	4.3793	4.44385	4.11948	3.93114	4.7277	4.28737	4.8432	5.15905	4.63756	5.38979	4.99457	3.87335
C21orf71	4.84841	4.50286	4.82626	4.58803	4.55243	5.07558	5.96683	5.05354	5.48726	5.90976	6.73743	4.93784	4.17892	4.84742	4.92407	5.13275	5.31181	4.33214	4.87778	5.07204	5.04542	4.89182	4.75144	5.79592	4.99425	4.9519	4.6127	5.58236	4.54688	4.60614	4.54351	4.84576	5.42469	5.33742	5.40979	4.61182	5.17061	5.34383	5.56928	5.32412	3.2429	5.67034	5.04579	5.80648	5.17893	5.14337	3.89437	5.37567	5.18788
C3orf79	2.8756	2.7918	2.74981	2.51793	2.72055	2.40925	3.281	2.755	2.72475	2.65222	3.19216	2.50084	2.89773	2.42349	2.81389	2.63609	2.91512	2.82948	3.29622	2.81606	2.76123	2.79106	2.86142	2.61462	2.50617	2.89915	2.61346	2.95107	2.28658	2.76633	3.36713	3.00203	2.96068	2.73411	2.50339	2.70661	3.05356	2.99079	2.437	2.33254	2.4753	2.75737	2.90597	2.84072	3.28848	2.82948	3.37068	2.95475	2.82948
ZCCHC18	4.89241	5.51878	4.79742	5.80145	6.17305	5.55548	4.35733	5.46694	5.93669	6.77365	4.60211	5.56731	6.03393	5.96273	5.34532	5.3897	5.23541	5.69916	7.94086	4.85718	5.69916	5.56074	4.69116	4.59043	6.62236	4.46942	5.17983	4.59079	5.7128	5.79598	4.82197	5.27291	5.47685	6.60758	6.73205	6.29986	4.50855	6.4319	5.80637	5.83579	6.8367	7.43364	6.57325	6.26334	6.70806	6.01431	4.47833	6.38439	7.05493
NDUFC2 NDUFC2-KCTD14	11.60735	11.26856	11.68915	11.4683	11.27127	11.53875	11.7793	11.37775	11.77358	11.37254	11.46275	11.69134	11.43158	11.38105	11.58069	11.67915	11.989	11.3922	11.34353	11.48219	11.30143	11.69934	11.31184	11.66271	11.46338	11.73109	11.30283	11.6462	11.58012	11.57287	11.85982	11.40785	11.38766	11.55329	11.4819	11.47057	11.94491	11.45972	11.61623	11.74116	11.6555	11.45919	11.66716	11.30581	12.05923	11.70648	11.44736	11.45307	12.50142
LOC100506046	5.51345	6.20026	6.14925	5.10253	5.82533	4.56146	5.15395	5.10925	4.80903	5.36863	6.59673	5.6217	5.38753	5.32505	4.85879	5.41755	5.83871	6.04825	4.78029	5.27239	5.5662	5.32506	5.30938	5.74779	5.67666	5.96894	5.05113	6.12564	5.7128	5.61738	4.48564	5.856	5.61602	5.43596	5.65228	5.20196	6.5163	6.20384	5.53202	6.07524	5.81396	6.34545	5.81565	5.81867	5.81867	5.34309	6.6498	4.42344	5.58481
SDHAP1	8.44438	8.36266	9.22842	8.84389	8.48349	9.1473	8.84608	8.81555	8.49498	8.93949	8.44316	8.83553	8.93429	9.06998	8.98068	8.44986	8.6884	8.76421	8.15527	8.53231	8.32253	8.2146	8.38926	8.66666	8.69235	8.70896	8.3642	8.63483	8.36072	8.68486	9.2932	9.22179	8.50613	9.01377	8.41812	8.10468	8.88578	9.0934	8.43296	8.88896	9.32572	8.38552	8.77495	9.10346	8.47146	8.75118	9.09214	9.18901	8.39728
CPS1-IT1	2.48683	2.4366	2.35577	2.50076	2.60506	2.49378	2.60521	2.54695	2.69785	2.61427	2.60885	2.30999	2.51678	2.66651	2.54695	2.71373	2.4384	2.28114	2.60584	2.36573	2.61971	2.42206	2.32365	2.51002	2.73131	2.45288	2.61485	2.60409	2.53813	2.61027	2.54695	2.80461	2.77224	2.55025	2.48263	2.47871	2.36015	2.67593	2.16516	2.27112	2.69312	2.62293	2.59448	2.55928	2.52666	2.58201	2.87722	3.26053	2.63692
LOC100505960	2.10757	2.83574	2.87226	2.54695	2.41242	3.21343	3.74559	2.47827	2.71295	2.55193	3.51545	2.49082	2.65772	2.46064	2.58469	3.00628	3.34972	2.85244	3.28783	2.49303	2.32893	2.34399	2.80846	2.60704	2.8059	2.63476	2.31101	2.54969	2.47685	2.559	2.69734	2.68043	2.56849	2.57633	2.65502	2.66411	3.02084	2.26041	2.77276	2.49719	2.67472	2.44609	2.64703	2.44391	2.91434	3.00073	2.81007	2.48705	2.26098
CLTC-IT1	5.82297	4.72738	5.51309	4.89547	4.16123	5.40358	6.50645	6.33893	5.99625	5.8309	4.28452	5.24908	4.6039	5.7015	6.1149	5.3244	4.09655	4.33493	4.5838	4.25941	4.28808	4.65167	4.32163	4.77533	4.05755	4.7061	6.46407	4.29163	4.78556	4.38097	5.87056	3.89568	4.17996	4.48997	5.12301	4.75448	5.02421	4.70495	5.11011	3.61907	4.32358	4.89171	4.10323	4.72738	4.79606	4.8669	7.0988	5.18002	4.73732
ATP5L2	5.06865	5.02225	5.62386	4.66496	4.30559	5.97308	5.36379	5.966	4.84773	5.9068	4.66566	5.70739	4.50682	5.16534	5.57426	5.24263	5.01889	4.84773	4.72817	4.68492	4.54672	4.56434	4.79614	5.24323	4.51243	5.20157	4.63871	4.50819	4.84653	4.07859	5.19071	4.69128	4.26633	4.59344	4.32117	4.6614	5.18554	4.53244	5.14741	4.79845	3.94081	4.65269	4.55928	5.09873	4.79743	4.78336	4.95227	5.58481	4.47721
LOC100288675	9.648	9.42106	9.35541	9.42869	9.52876	9.75593	9.6505	9.81137	9.55461	9.30554	9.19682	9.65928	9.57967	9.2859	9.37069	8.99931	9.55943	9.44126	9.42269	9.84562	9.54728	9.72022	9.73043	9.28307	9.38286	9.26918	8.96417	8.99436	9.80139	9.18055	9.58253	9.2325	9.59524	9.32944	9.32033	8.98442	8.88307	9.45786	9.51146	9.24847	9.42589	9.18824	9.36417	9.43787	9.0174	9.10677	9.38602	9.33265	9.86724
PTTG3P	3.0253	2.8173	2.52661	2.43825	2.70858	2.78041	2.80231	2.90353	2.72295	2.68632	2.60946	2.74093	2.68965	2.74928	2.43494	2.62632	2.74043	2.73352	3.1301	2.68248	2.92309	2.70379	3.00618	2.64879	2.65047	3.10728	3.08526	3.11513	2.86339	2.83212	2.89196	2.83454	2.72508	2.73608	2.64943	2.58729	2.75494	2.67851	2.74453	2.90868	2.64069	2.7192	2.57979	2.79923	2.91248	2.56885	2.5993	2.8992	3.14569
CASP14L	4.57291	3.97789	4.0696	3.9922	4.01488	3.96989	4.54711	4.26058	4.30777	3.87111	4.23091	4.05413	3.77321	4.04175	3.69207	4.25868	4.05091	4.19859	4.12482	4.13902	4.69965	4.10282	4.51982	4.13929	4.05474	4.11842	3.73275	4.40869	4.27805	4.29718	4.21115	4.79845	3.87373	4.43866	3.66765	3.79911	4.55361	4.16964	4.06632	3.96239	4.29307	3.93686	4.00192	3.97371	4.11621	4.3677	4.37886	3.89199	4.25415
LOC100505572	4.36328	3.82071	3.33896	3.95934	4.7238	4.72565	4.31202	4.07556	3.49984	3.33768	3.33101	3.85558	4.20019	4.14108	3.32175	3.57109	3.44976	4.26735	3.68041	4.86463	3.90762	3.91101	4.71734	3.98756	3.59299	3.66654	3.56851	4.79777	3.7502	4.50465	3.69314	4.41742	4.23767	4.54255	4.44436	4.74946	3.18434	3.93515	3.64289	5.07783	5.164	3.38071	4.86463	4.04279	3.54905	3.48165	3.11194	3.9668	4.00875
PCA3	2.4809	2.42355	2.49789	2.26903	2.18183	2.5237	3.19727	2.84416	2.26238	2.77831	2.53856	2.33257	2.40925	2.27616	2.56318	2.4417	2.43891	2.39185	2.35229	2.36496	2.3398	2.59451	2.62892	2.69963	2.20428	2.57158	2.25863	2.08417	2.44087	3.06395	2.56081	2.5261	2.40907	2.4643	2.27479	2.785	2.75397	2.7098	2.73567	2.245	2.92092	2.64372	2.65131	2.27774	2.96024	2.43432	2.67238	2.21583	2.82626
LINC00244	3.33301	3.14901	3.67625	3.38236	3.25648	3.3322	3.42307	3.64243	3.60335	3.05696	3.76588	3.61797	3.00227	3.74778	3.2716	3.98793	3.40398	3.23091	3.39296	3.26946	2.91499	3.38846	3.50941	3.73085	3.33301	3.35982	3.81107	3.58294	3.17773	3.34479	4.08056	2.96448	3.4338	3.31145	3.77774	3.65061	3.67612	3.35796	3.02898	2.91522	3.07676	3.21469	3.04883	3.45626	3.43833	3.48648	3.75749	4.31173	3.15072
PRO0471	4.35994	3.89158	4.58891	4.56734	3.6423	4.73279	3.80694	4.08211	5.11075	4.91469	3.97059	4.61202	3.76491	4.77873	4.30234	4.33266	3.64839	3.44528	3.21151	2.94074	3.45383	3.47427	3.28555	3.42289	3.18371	2.73335	3.87297	3.02967	3.76682	3.57324	4.23141	3.1404	3.78345	2.87043	4.53695	4.85031	3.76492	3.19	4.17949	3.52901	3.08022	3.19673	3.33838	3.79986	3.77594	3.84107	4.22113	4.60417	3.87292
C14orf91	2.79191	2.38465	2.83315	2.52391	2.36368	2.41159	4.42853	2.65139	3.13844	3.06978	2.7601	2.31638	3.63939	2.63801	2.28627	2.631	2.74264	2.2615	2.83405	2.58419	3.58884	2.36792	3.03426	2.79325	2.46218	2.70473	2.46146	2.69524	2.8373	2.43385	3.02169	3.186	2.74357	2.47506	2.51717	2.82246	2.91272	2.75321	2.53738	2.81857	2.84361	2.50057	2.97889	2.4412	3.12704	3.06818	3.53642	2.9107	2.88113
PRO1483	2.9545	2.90409	2.86303	2.55966	3.1082	2.93481	2.55051	2.92942	2.80184	2.65826	3.07621	3.08173	2.71619	2.96606	2.86839	3.384	2.84092	2.83138	2.96523	2.78493	2.89939	3.2476	2.93481	2.7611	2.97437	2.86069	3.69645	3.10138	3.2102	2.57992	3.0615	2.9789	2.7512	3.06988	2.78563	3.33453	3.2137	2.92165	2.86255	3.0017	2.84361	3.25434	2.80956	2.60357	2.74682	2.74996	3.06695	2.92532	2.28381
C8orf39	4.89237	5.59374	6.4224	6.17377	5.70272	6.07423	6.71379	5.66727	5.84928	5.32891	5.70272	5.21186	5.17589	5.68937	6.11961	6.7244	6.47855	5.30569	6.14754	5.54408	4.86985	5.30655	5.95886	6.76922	6.17766	5.6633	5.09884	5.52474	5.87672	5.3464	6.17056	5.88048	6.04398	5.76966	5.42873	6.30546	5.87857	5.23787	6.07733	5.55786	5.09142	4.42072	5.31561	5.52137	6.20871	5.10988	5.75277	5.71984	5.53049
PRO2012	2.96153	2.55647	2.77612	2.3861	2.61953	2.36955	3.02933	2.47359	2.48822	2.65226	2.5618	2.95954	2.99611	2.3642	2.99562	2.44352	2.32139	2.80268	2.41906	2.45133	2.63622	2.33181	2.55192	2.54131	2.37539	2.69751	2.68656	2.56428	2.22654	2.21876	2.45133	2.6082	2.42958	2.55025	2.51717	2.67257	2.5655	2.37871	2.52769	2.7681	2.71376	2.54027	3.15928	2.46595	2.51878	2.56842	2.84502	2.3775	2.76954
LOC100128180	2.85993	2.92061	3.50101	3.49645	3.0886	3.6268	4.23039	2.89614	3.47108	3.50607	4.13814	3.57611	2.90647	2.812	3.3774	3.6299	4.0117	3.08921	3.76159	3.50266	3.6497	2.86805	2.95317	3.11655	3.28185	3.00133	2.71636	2.77647	3.45063	3.17594	3.72645	3.03739	3.23572	2.59035	3.01938	3.37108	2.88891	2.68623	3.11325	2.82532	3.06569	2.68731	3.05738	2.76993	3.21348	3.58856	3.15117	3.85273	2.73247
PRO1596	2.85289	3.18862	2.65584	2.9204	3.1332	2.97669	3.6043	2.60881	2.99638	3.10432	3.6085	2.79487	2.71958	2.56423	2.28751	3.6266	3.68377	3.06944	2.90708	2.98024	2.9375	3.10778	3.09511	2.77044	2.79261	2.96395	3.00529	2.78602	3.374	2.64891	3.20811	2.82442	2.97464	4.37741	3.18971	3.26605	3.09928	2.96757	3.08274	2.99429	2.78224	3.15325	2.65415	2.59059	3.43521	2.65449	3.023	3.65671	2.98382
PRO2949	3.34721	2.87929	2.86819	3.10093	2.89721	3.17549	3.69619	3.21286	3.15189	2.95729	3.62403	3.09102	3.00054	2.92486	2.99524	3.20836	3.16581	3.35612	3.04838	3.18741	3.3332	3.03952	3.06071	3.12682	2.9826	3.2089	3.12682	2.99629	3.27833	3.49494	3.06043	3.05781	3.30916	2.94155	2.97783	3.03904	3.45448	2.92165	3.34355	3.26932	3.22255	2.99134	3.38735	3.31655	3.12682	2.97062	3.69881	2.94545	2.91501
ATXN8OS	2.21914	2.52988	2.73222	2.51971	2.33341	2.88657	2.61821	2.85164	2.62244	2.77048	2.41825	2.746	2.68774	2.69417	2.5581	2.38379	2.60329	2.29413	2.61162	2.42748	2.32612	2.49123	2.5133	2.63608	2.69875	2.57682	2.93733	2.48183	3.08601	2.50129	2.51858	2.22194	2.6986	2.5578	2.33787	2.16177	2.54901	2.54962	2.42654	2.40427	2.39116	2.16016	2.73939	2.60721	2.44325	2.73329	3.1303	2.54477	3.05935
PRO2852	6.58061	5.81673	6.23756	5.93204	4.11011	5.50831	6.39346	7.01922	6.6328	5.03666	5.48073	5.92548	5.05962	6.13792	6.08284	5.81146	4.65195	4.18515	3.9563	4.60859	3.86574	3.77826	4.52604	5.49613	3.9132	5.02817	6.26369	4.60682	4.47404	4.30234	6.42249	4.87308	3.87802	3.93441	3.69429	4.73177	5.01073	4.29986	5.48381	5.06409	4.32774	4.83281	3.87539	4.93383	5.62762	5.14748	9.30938	6.99515	4.79715
LOC441052	3.13951	3.12306	3.23844	2.86889	3.98904	2.56988	3.1465	3.2542	3.10119	3.22248	3.33738	2.90364	3.00279	3.65982	3.00493	3.05827	2.85908	3.29911	3.95066	3.07421	3.26084	3.11214	2.83216	3.20968	3.02226	3.11431	2.85315	2.84201	3.13956	3.27245	3.21392	3.05393	3.38148	3.24697	3.15937	3.04419	3.18601	3.32988	3.71422	2.9042	3.21036	3.00342	3.18196	2.77417	3.18601	3.18601	3.50334	3.24139	3.09781
LOC100133319	5.09993	6.70057	5.46658	4.79667	4.07247	4.3288	4.32237	4.09362	5.7186	6.36786	4.84101	5.19779	6.16921	6.17448	6.01708	6.40193	5.45363	4.15343	8.01346	3.16276	4.35696	3.47881	3.5016	2.96936	4.62016	3.60437	6.0634	3.51438	3.81441	3.70046	4.70181	4.14849	3.49828	4.81895	5.47515	3.90414	5.17721	4.80987	5.19481	4.40064	5.64953	6.02031	4.53205	5.61801	4.84136	5.32347	5.67659	6.80152	4.35176
LOC100505880	6.82273	8.04315	6.86806	7.14779	7.04894	6.4746	7.51244	7.06157	6.95921	6.25042	8.33128	8.4931	7.02339	6.41427	7.26091	7.60728	7.48794	6.72931	8.3745	7.92552	7.11175	7.89471	7.35818	9.05202	7.06842	7.8251	6.76937	8.16011	6.96467	7.57123	10.1081	8.26259	7.79228	7.04113	7.96198	6.60576	8.76814	5.6809	8.49618	8.33932	7.40447	8.25208	7.4832	7.52527	10.36114	6.8257	8.12258	7.40657	8.01321
HYALP1	2.49208	2.52833	2.15501	2.25763	2.04455	2.79617	2.25339	2.70623	2.32675	2.62613	2.22165	2.46471	2.54371	2.25724	2.38304	2.46733	2.3511	2.10924	2.31884	2.25724	2.73085	2.18805	2.19059	2.54944	2.39955	2.22713	2.39172	2.18648	2.59492	2.43622	2.22785	2.45551	2.46064	2.07624	2.27887	2.3765	2.08675	2.57341	2.1524	2.18818	2.15226	2.23485	2.36192	2.31343	2.24976	2.68016	2.37007	2.65243	2.79183
PCDHGB8P	3.52187	3.44899	3.37986	3.81218	3.35569	3.28701	3.25574	3.4999	3.42344	3.27605	3.9916	3.7221	3.15363	3.43083	3.51871	3.70047	3.6945	3.557	3.6718	3.86596	3.82994	3.34946	3.87649	3.82505	3.51772	3.48085	3.557	3.63123	3.59625	3.557	3.49298	3.46442	4.11506	3.53919	3.17644	3.25468	3.70687	3.77594	2.99965	3.67231	3.36728	3.86453	3.27133	3.87234	3.77741	3.49835	4.00688	3.53096	3.37858
NPCDR1	4.72242	4.82448	4.91768	5.42336	2.48274	4.2503	3.76588	2.92754	3.66547	3.6413	5.03671	3.2413	4.10615	5.40215	4.5011	5.00319	3.44345	4.28394	2.88725	3.07287	3.32974	2.4384	2.98127	2.72968	3.83535	3.15653	3.55564	3.153	3.26956	3.28031	3.59232	3.76306	2.79831	4.09621	3.57566	2.78294	3.35504	3.66547	4.84746	3.40656	4.0303	3.8771	3.19049	4.49678	3.91691	3.79749	5.45312	3.78302	3.94912
ASAP1-IT1	5.81449	3.80806	5.15593	4.89289	3.87494	5.07382	4.7886	4.6979	5.18841	5.8268	2.96191	5.24879	5.50563	5.24879	6.11377	3.69584	3.2427	3.70609	3.5774	3.7871	3.26412	3.2427	3.14973	3.00155	3.25496	3.60437	4.98576	2.96315	3.6896	3.61925	4.62963	3.14099	3.78235	3.40251	4.19906	3.86088	3.35503	3.08789	3.34841	3.32207	3.80914	3.64243	3.10961	4.59175	3.84939	4.05753	4.25346	4.81556	3.42716
VENTXP1	2.08086	2.51999	2.59933	2.20667	2.00729	2.04796	2.20125	2.12775	1.89347	1.89062	2.45234	2.04728	2.07418	1.93036	2.3034	2.17708	2.30679	2.24887	2.6834	2.0972	2.84768	2.43176	2.20125	2.00918	2.20125	2.21276	2.09991	2.29251	1.95432	2.1006	2.22238	2.76717	2.054	2.15372	2.11055	2.32112	2.31412	2.20125	2.58709	2.20928	2.64135	2.27538	2.20125	2.4744	2.23705	2.52572	2.00547	2.35374	2.46599
CABP5	3.60357	3.16211	3.27271	3.44694	3.37933	3.04692	3.54353	3.11325	3.56654	3.2396	3.62368	3.49311	3.30129	3.49027	3.29599	4.47569	3.37933	3.6497	3.44491	3.30419	3.68183	3.46799	3.29605	3.28049	3.65681	3.62462	3.92269	3.70371	3.40379	3.4484	3.768	3.45538	3.48311	3.2407	3.40234	3.31131	3.1662	3.18601	3.17736	3.07983	3.11819	3.25115	3.29819	3.24224	3.3773	3.67358	3.6072	3.61226	3.32008
TXNRD3	4.45857	4.82297	5.16589	4.83757	4.88706	4.9408	5.6795	5.3148	4.48942	4.39388	5.74285	5.77681	3.99376	4.87216	4.78421	4.37861	5.63777	5.17174	4.74412	5.27799	4.50638	4.46779	4.57291	4.2732	4.61017	5.33361	3.88517	4.88706	4.47773	5.52515	5.72484	4.73672	4.87495	5.32711	5.31288	4.9738	4.6513	5.5853	5.30759	5.49444	6.3774	5.02142	5.33993	4.93159	4.75499	5.81746	5.04035	4.64871	4.89837
C7orf54	6.51648	6.31361	5.92595	7.21096	4.85963	6.5243	7.46522	6.65472	7.12462	6.67248	4.56876	6.83573	6.00832	7.42158	7.30322	6.58054	5.0919	4.83152	4.79487	5.0967	4.56453	4.42951	4.73025	3.99065	4.81898	4.97863	6.85447	3.85924	5.02186	4.21422	7.41597	3.9612	4.60065	3.53803	5.0526	5.06752	5.18157	4.55108	5.82942	4.02946	4.67086	5.40461	4.37993	4.88474	5.77713	4.8899	8.2677	7.0378	3.99073
BPESC1	2.61839	2.13708	2.42213	2.35287	2.40501	2.36514	2.64544	2.70471	2.51207	2.14487	2.39245	2.56425	2.34017	2.38306	2.20325	2.23689	2.08086	2.10845	2.44427	2.38306	2.46983	2.25549	2.44574	2.63077	2.36595	2.45581	2.81604	2.51907	2.38306	2.3939	2.38306	2.08469	2.26872	2.35902	2.38137	2.28815	2.63671	2.21612	2.27817	2.31135	2.61786	2.4966	2.52214	2.43538	2.32434	2.13284	2.34923	2.4259	2.73063
HPYR1	3.7727	3.77532	3.69419	3.74731	3.9418	3.36931	3.83266	4.41396	3.84609	3.9933	3.87333	3.86867	3.41759	3.99469	4.21549	4.38691	3.86276	4.33796	4.10117	3.65042	3.8214	3.76916	3.57564	3.10356	3.17497	3.69308	4.10969	3.70517	3.85996	3.28495	4.2142	3.95335	3.83681	3.44002	3.57452	3.85439	3.7489	3.60804	4.06899	3.80821	3.65267	3.6676	3.8214	3.8214	4.3315	3.85571	4.43578	4.47937	4.1574
KIR3DL2 LOC727787	3.29529	3.53713	3.65384	3.16946	3.12744	3.26615	3.38474	3.2752	3.26337	3.3852	3.64544	3.04378	3.677	3.18982	3.18685	3.278	3.31123	3.52669	3.38663	3.19149	3.44006	3.20521	3.57239	3.13549	3.16533	3.34801	3.67885	3.37603	3.11202	3.04259	3.30329	3.13277	3.16771	3.17456	2.91365	3.14093	3.47182	3.2815	3.567	2.73047	2.7832	3.29805	3.42759	3.8416	3.38891	2.87327	3.20696	3.71468	3.15955
NAG20	3.39281	2.51525	3.15968	2.5333	2.94181	3.32345	2.93588	3.07418	3.21915	2.8954	2.75985	2.63579	2.61088	2.85812	2.77582	2.63366	2.66513	2.59965	3.31506	2.59467	3.03855	2.45101	2.83922	3.36864	3.01669	2.71412	3.26412	3.02058	2.85812	2.53707	2.71974	2.75337	2.84536	2.63317	2.67774	3.27639	2.71288	2.79115	2.3168	2.84536	2.8797	2.97682	2.84867	2.4614	3.0965	2.94078	2.72525	2.89092	3.2515
NAG18	3.48761	3.55293	3.60885	3.42558	3.66026	3.51537	3.16467	4.01702	3.54849	3.44532	3.69577	4.73186	3.15772	3.36976	4.08522	3.97985	3.52464	3.15311	3.77792	3.49593	2.99281	3.40058	3.29547	3.38904	3.28447	3.63831	3.23503	3.32741	3.33952	3.21314	3.42558	3.34926	3.23684	3.41868	3.1446	2.81584	3.35915	3.41531	3.49143	3.46343	3.15819	2.94013	3.4177	3.55602	3.32178	4.40642	3.61644	4.31217	3.07415
PP13	4.31559	4.24455	4.42971	4.61514	4.19901	4.13468	4.84653	4.48823	4.42103	4.83316	4.29174	4.61514	4.59742	4.65447	4.7285	4.1781	4.07105	4.07515	4.81322	3.82486	3.70778	4.07138	3.54486	4.47188	4.11928	3.993	4.02576	4.45979	4.39715	4.59201	4.44593	3.79403	4.274	4.16425	3.85514	4.26549	4.40138	4.4434	4.50998	3.9198	4.31204	4.47278	4.01186	4.17328	4.29635	4.0624	4.55752	3.92633	4.14218
PCGEM1	3.51438	2.55549	2.7483	2.9204	2.61246	2.74445	2.64544	2.74314	3.1736	2.28893	3.25637	2.41242	2.7295	2.48887	2.53986	2.86887	3.12941	2.99669	2.65753	2.69848	2.70843	3.16484	2.68677	2.95245	2.51904	2.73552	2.87296	2.71283	2.71525	2.73968	3.03659	3.14179	2.79271	2.80371	2.52627	2.60966	2.91803	2.81772	3.34355	2.82333	2.84361	2.53849	3.07992	3.32037	2.78833	2.70214	2.81393	2.73471	2.96085
TRIM78P	3.23377	4.30824	4.66174	4.74488	4.266	5.05346	5.39141	4.37309	4.63399	4.68381	4.01821	5.09557	5.07002	4.72322	5.15435	5.87475	4.60101	3.88461	3.2944	4.14963	3.83595	3.42238	3.51438	3.42697	4.42451	3.48889	4.84715	3.46855	4.3208	3.91469	5.19429	3.61822	3.75432	2.98074	3.44097	3.94661	2.94959	3.85175	3.75859	3.26101	3.65616	2.97207	3.92228	3.97511	4.43664	4.9967	3.78847	5.50572	3.47001
SNORD116@	5.1099	6.35053	6.76642	5.64702	4.94724	4.08764	5.11852	3.58804	4.89281	6.29222	8.26727	4.27734	6.00699	5.26189	4.96558	4.49976	4.8698	5.56242	4.49131	3.68339	5.13842	4.42425	4.75809	4.39198	4.26722	4.69042	5.83603	5.08929	4.56254	4.58854	4.21718	4.14408	6.13551	4.88706	4.889	5.09094	5.1742	5.86409	5.6277	4.72224	4.09873	5.55314	4.44338	4.84988	6.55385	4.73357	4.58798	4.33493	5.15512
HYMAI	6.09568	6.45628	6.27164	5.78803	5.8638	5.57892	5.54733	4.81981	6.5071	7.26461	2.97748	6.14588	5.95807	6.26818	4.61089	5.62752	4.73936	4.23808	5.02126	5.09626	4.95844	3.21984	4.09916	4.80328	4.10269	4.62372	6.8358	3.7104	5.31957	4.81697	5.68635	4.11623	3.89762	5.58529	5.668	6.22497	3.19276	6.33514	5.68683	4.72447	5.94388	7.66993	5.39335	7.08657	4.7013	5.73395	6.41673	6.28276	3.98806
C11orf20	5.89105	5.35863	5.19211	5.08131	5.49228	5.35844	4.99527	6.00651	5.21302	5.0685	5.68035	5.29032	5.17442	5.38242	5.18675	5.66807	7.35729	5.47701	5.60863	5.36663	6.00887	5.55882	5.22918	5.34445	5.45802	5.14863	5.86978	5.31584	5.28546	5.0124	5.67657	5.80742	5.60558	5.40369	5.19767	5.55291	5.88355	5.48714	5.19749	5.10468	5.46017	5.46066	5.31506	5.28161	5.26694	5.62093	4.83397	5.36441	5.29943
LOC440354	2.47775	2.47521	2.33666	2.65315	2.45799	2.95267	3.05892	2.60477	2.64891	2.21491	2.8534	2.51442	2.61181	2.46592	2.39029	2.52118	2.84499	2.56767	2.38768	2.31662	2.26016	2.47041	2.704	2.52118	2.62409	2.66764	2.62834	2.55077	2.5886	2.69199	2.74634	2.73593	2.44023	2.33518	2.51442	2.43939	3.04455	2.47775	3.02799	2.61659	2.94752	2.36148	2.63395	2.92664	2.59814	2.22698	2.75852	2.61825	3.13623
CRNDE	5.92246	5.01422	7.44085	4.95312	6.03638	5.71201	6.30307	4.40166	4.91328	4.10971	8.13117	6.47598	6.07037	4.87893	4.59069	4.11867	5.64443	4.35985	7.37708	5.84519	6.08097	5.83432	5.85539	6.93024	6.10703	6.08605	4.1285	6.6976	8.28886	4.45619	6.68321	5.48109	5.9245	4.98876	6.0973	5.35492	8.30359	6.16207	4.19767	6.82351	5.56407	4.98904	5.86838	4.69319	7.99449	6.65012	6.57335	4.50347	6.35638
CECR3	2.32094	2.10327	2.58583	2.58454	2.33706	2.47447	2.67526	2.57998	2.51056	2.37682	2.42678	2.35901	2.33896	2.34746	2.15416	2.47489	2.09283	2.56457	2.51152	2.1792	2.41308	2.49316	2.35574	2.4411	2.1792	2.68251	2.50852	2.28625	2.40086	2.50996	2.47876	2.47674	2.5896	2.63317	2.20667	2.22803	2.4947	2.55972	2.42678	2.42678	1.82498	2.43204	2.07646	2.50919	2.44928	2.84759	2.59178	2.53994	3.17899
TTTY7	3.61385	3.12108	3.35888	3.6886	3.21158	3.78781	3.64394	3.24086	3.87097	3.45976	3.78266	3.36693	3.14759	3.55016	3.39806	3.40121	3.33173	3.23753	3.49094	3.1714	3.16695	3.2191	3.52694	3.37279	3.01371	3.6758	3.81553	3.61622	3.4454	3.08859	3.36976	3.57528	3.1738	3.42429	3.34355	3.22868	3.5712	3.6072	3.8008	3.41605	3.29497	3.40192	3.48456	3.17007	3.19998	3.68246	3.32619	3.51484	3.21468
LOC100128343	5.62259	5.56233	5.48171	5.48783	5.0726	5.37673	5.68491	5.90562	5.31417	5.64102	4.71024	5.41693	5.43868	5.74887	5.46416	5.73838	5.07069	5.12795	5.22973	5.38384	5.07139	5.07535	5.31186	5.29956	5.04239	5.25895	6.1151	5.33621	5.11815	5.10223	5.99556	5.16002	4.72857	5.16274	4.83973	5.42866	5.31417	5.06798	4.8774	5.29031	4.84569	5.17318	4.87819	5.12659	5.37346	5.05833	5.8492	5.86303	5.07011
LOC645355	2.65319	2.98529	2.66635	2.45536	2.37791	2.49049	3.03066	2.56563	2.28777	2.37714	2.45054	2.42297	2.51243	2.16834	2.28678	2.70826	2.11284	2.94371	2.22208	2.02138	2.40925	2.02895	2.38834	2.63182	2.3311	2.42096	2.39065	2.388	2.37943	2.61803	2.30557	2.70145	2.65392	2.7409	2.28791	2.66417	2.55097	2.22201	2.37849	2.64283	2.7178	2.50633	2.84904	2.25596	2.5671	2.30822	2.54507	2.56853	2.67868
CECR5-AS1	4.13986	4.30017	4.3435	4.23669	4.33061	4.25544	4.51362	4.51673	4.38561	4.31477	4.57892	4.19027	4.24564	4.12437	4.38943	4.67244	3.9622	4.39376	4.46112	4.37446	4.40623	4.39367	4.53786	4.35099	3.61031	4.37304	4.12623	4.33998	4.27041	4.37025	4.39691	4.19866	4.3435	4.09778	3.97392	4.12899	4.57291	4.17231	4.48078	4.17895	4.23343	4.37279	4.37633	4.51909	4.25415	4.2371	5.12247	4.30987	4.62727
CECR9	4.12852	3.09795	3.73681	3.21079	3.94164	3.65082	3.61548	3.44147	4.09773	4.26673	3.73078	4.29498	3.28292	3.65571	3.63468	4.52423	3.17611	3.50741	3.47823	3.61082	4.04397	3.59974	3.49638	3.75283	3.85379	3.31295	4.10653	4.14664	3.81068	3.75038	3.89293	3.94896	3.77363	3.60321	3.53161	3.62319	3.38648	3.37012	3.46171	3.6569	3.866	3.11105	3.89354	3.24586	3.51826	3.74746	3.65202	3.24138	3.54314
LOC100291666	3.51438	3.42834	3.30111	3.17197	3.19268	3.33324	3.80382	3.10244	3.5943	3.40248	3.04416	3.21769	3.21636	3.16555	3.33693	3.87166	4.19957	3.62773	2.74663	3.29254	3.17722	3.2466	3.4095	3.06414	3.83928	3.86378	3.65161	3.17074	3.10528	3.58145	3.91977	3.91976	3.26915	3.95828	3.31196	3.09685	3.39575	3.51777	3.84576	3.40452	3.30705	3.26855	3.88745	3.39694	3.23967	4.22084	3.81644	3.6459	2.97761
OR2M1P	2.29271	2.41758	2.32546	2.24482	2.33278	2.58921	2.87426	2.29271	2.17073	1.94616	2.57766	2.06476	2.28954	2.11962	2.09532	2.29271	2.86105	2.24289	2.3537	2.29271	2.42759	2.24101	2.07433	2.66229	2.17001	2.74282	2.63972	2.39882	2.21521	2.36982	2.25993	2.28312	2.52596	2.68462	2.29271	2.23135	2.30451	2.19446	2.42293	2.3292	2.55038	2.2027	2.40201	2.47088	2.33278	2.40382	2.24101	2.33857	2.73661
OR5AK4P	2.3725	2.40821	2.52921	2.52493	2.59059	2.67355	2.68089	2.43188	2.57364	2.49901	2.70772	2.37079	2.27685	2.54956	2.39321	2.87207	3.01989	3.06772	2.79323	2.15911	3.07148	2.50329	2.59797	2.33669	2.41724	2.85257	2.41961	2.17072	3.00216	2.77319	2.61625	2.89724	2.38883	2.48431	2.51388	2.70615	2.59059	2.59943	2.69081	2.97273	3.01536	2.26738	3.12015	2.66626	3.11227	2.39651	2.59059	3.48267	2.77097
OCR1	2.96448	2.67582	2.70427	3.10093	2.90382	2.9602	2.66849	3.10514	3.31115	3.22842	3.17156	2.88559	3.74451	2.91899	2.84661	2.90599	3.57183	2.69019	3.02224	2.98447	2.7872	2.61405	2.33655	2.58702	2.94279	2.80999	3.22433	2.74037	2.54689	2.88314	2.99524	2.76283	2.82247	2.82707	2.56239	3.30969	3.33518	2.71188	2.93236	2.80415	2.90716	2.62097	2.91195	3.18081	2.7923	3.12061	2.77407	2.76564	3.09513
RETNLB	2.45039	2.29951	2.68299	2.33788	2.42988	2.25576	2.67038	3.40047	2.04105	2.07106	2.11929	2.27554	2.38396	2.22616	2.23472	2.58181	7.29443	2.64215	2.23917	2.16191	2.24803	2.46264	2.42988	2.283	2.23159	2.61697	2.08831	2.14627	2.68782	3.30608	2.36759	3.21392	2.04533	2.41452	2.83412	2.27033	3.45532	2.5142	2.68905	2.99385	2.4626	2.05372	2.57589	2.33515	2.75698	3.62964	3.54441	2.23705	2.52961
TTTY3 TTTY3B	2.26682	2.22184	2.23876	1.99316	2.20974	2.23883	2.30531	2.46797	2.39153	2.21491	2.3218	2.32551	2.28621	2.42236	2.35216	2.62223	2.2464	2.26817	2.12244	2.02924	2.30358	2.4384	2.0498	2.42174	2.23503	2.53506	2.26145	2.43356	2.33097	2.1916	2.47233	2.25369	2.54701	2.42174	2.05841	2.40858	2.24143	2.41037	2.06633	2.06307	2.33016	2.19439	2.30543	2.77528	2.20974	2.53146	2.59097	2.1695	2.44819
TTTY5	3.51597	3.3321	3.18193	3.31049	3.02505	2.97965	3.25357	3.08932	3.16588	3.07429	3.73635	2.93532	3.02555	3.1337	3.08119	3.09067	3.21779	3.16753	2.8058	3.04905	2.84157	2.90674	2.97962	3.11165	3.16588	3.16588	3.61816	3.17656	3.24697	3.03204	3.08397	3.5171	3.30675	3.45057	2.92964	3.46571	3.5423	2.81175	3.54696	3.09645	2.99205	3.16588	3.22222	3.02779	3.38501	2.91702	3.03605	3.70923	2.82958
TTTY6 TTTY6B	3.81276	3.2423	3.35003	3.67326	3.63138	3.46169	3.58117	3.47708	3.53065	3.38945	4.15121	3.37763	3.37645	3.44909	3.26249	4.18244	3.35321	3.5208	3.30509	3.63063	4.32367	3.79788	3.74173	3.61061	3.56168	3.82387	4.48148	3.47548	3.53552	3.61061	3.70541	4.02236	3.95802	3.41215	3.206	3.4649	3.53703	3.53082	3.54132	3.72274	3.63555	3.53688	3.7204	4.31761	3.98894	3.71863	3.63092	3.56744	3.74584
TTTY14	6.02409	6.03074	5.88658	6.61267	6.26293	5.35993	5.72171	6.11167	5.6233	6.04177	5.01634	5.00822	5.49146	6.3008	6.02988	6.85686	6.0348	6.26849	5.6233	6.41784	6.25535	6.04925	6.3868	6.45725	6.47314	6.02571	6.4901	5.67031	6.16559	6.01267	5.79356	6.24188	5.52663	5.86295	5.81731	6.08198	5.37041	5.69944	5.44554	6.39514	5.46439	5.84326	5.98532	6.2044	5.32142	6.11418	5.90347	6.20355	5.95013
RACGAP1P	2.76011	2.71177	2.83349	2.64393	2.44143	2.5119	2.56792	2.83283	2.77767	2.52217	2.61152	2.77735	2.66568	2.61573	2.61772	2.76495	2.61193	2.55865	2.54948	2.51371	2.80907	3.00787	2.64358	3.02608	2.90367	2.38749	2.77391	2.63213	2.89274	2.94371	2.73905	2.71418	2.65544	2.63268	2.53065	3.0637	2.83437	2.66507	2.93702	2.51723	3.53035	2.89674	2.85533	2.90765	2.7664	3.044	3.25286	3.28356	2.65023
FRMD8 FKSG43	4.61762	4.47614	4.49422	4.72391	4.81178	4.67599	4.78227	4.75338	4.4429	4.54324	4.89646	4.63863	4.61055	4.56285	4.45034	4.37223	4.28462	4.56654	4.95458	4.49305	4.59867	4.87081	4.96269	4.69943	4.514	4.41196	4.87445	4.78134	4.48222	4.24392	4.93157	4.84773	4.731	4.95253	4.18762	4.75262	4.66569	4.58429	4.2222	4.13734	4.31025	4.39598	4.61869	4.79218	4.4632	4.52308	4.53683	5.02242	4.84495
FKSG49	4.77467	4.17489	5.54147	4.04355	3.99632	4.50084	4.53011	10.56018	6.40883	9.30744	3.52447	8.70829	9.48744	4.51809	4.606	9.32899	5.39836	5.68103	7.2193	3.70135	7.34076	6.97427	5.73997	3.74986	5.14584	3.8128	4.7928	6.74534	6.86398	4.26035	5.63338	7.30921	4.07388	4.03435	4.41425	4.04993	3.55717	3.83928	7.87011	3.37069	7.79622	4.26366	3.46778	4.65042	4.59386	8.26039	5.08291	5.97088	3.62374
CTAGE4 CTAGE9 CTAGE6P	7.09945	7.62962	6.87011	8.09362	8.06006	6.70782	8.0189	7.17624	7.79168	5.98119	8.48274	8.35316	10.4746	5.01748	8.15594	5.86656	6.2785	5.78827	7.02562	6.74103	6.52778	5.06079	6.35633	5.32228	7.03636	5.85614	5.71465	7.00517	7.59172	7.70581	8.8986	9.34976	7.13404	7.11012	7.72838	7.31908	8.61045	7.72472	7.44134	8.14977	8.33025	7.97308	7.59905	7.67273	6.71807	8.46117	10.52802	6.8978	4.53201
MIR4500HG	2.67426	2.8371	3.1317	3.03756	2.80743	2.70008	2.75842	2.5787	2.73036	2.78627	2.62526	2.87776	3.15102	2.70848	3.21947	3.15514	3.59531	2.70507	3.38088	2.64977	2.7872	2.42098	2.66635	3.06973	2.87776	2.85271	2.87776	3.56468	2.91281	2.47575	3.4212	3.02285	3.19759	2.85448	2.98173	2.56413	2.62892	2.66798	2.90667	3.00462	2.89378	2.61704	2.88161	2.61951	2.974	3.18341	3.22652	3.92442	3.10918
PER4	2.85315	2.90937	2.62588	3.00798	2.8301	2.91643	2.81331	2.68009	2.89195	2.67306	3.41474	2.66594	3.00514	2.98573	2.76568	2.65493	2.85315	2.6735	2.59169	2.7332	3.17879	2.62415	2.80285	3.02201	2.40658	2.85315	2.96409	2.89076	2.82929	2.99158	3.09934	2.79409	2.6167	2.89397	2.7279	3.05719	2.82608	2.68298	2.78886	2.8456	2.62766	2.64964	2.5797	2.6932	2.85315	2.82608	3.24422	3.51508	3.16841
MT1JP	4.9009	5.34657	4.90653	4.92472	4.99243	5.15281	5.18252	5.3681	5.21702	6.76147	5.97815	4.60336	5.87168	6.83122	6.33438	5.47438	5.90805	5.12456	5.46679	5.31417	5.47176	5.00633	4.83054	4.95236	6.21302	4.70568	4.87973	5.61132	5.39468	4.89147	5.99556	5.42653	4.94782	5.90982	5.0452	4.93309	5.48027	4.57304	6.00632	6.10473	5.35116	5.40135	5.4589	6.20672	4.61643	4.39622	5.34476	5.70288	5.09728
MT1IP	2.85315	2.75273	2.76662	2.71302	2.71848	2.89945	2.54941	2.87776	2.73114	2.92724	2.96109	3.07821	2.93131	2.89691	2.69994	3.22881	2.98762	2.86732	3.02584	2.69015	3.03298	2.80565	2.65349	2.71222	3.35565	2.75769	3.17361	2.81813	2.82836	2.56763	3.00348	2.7155	2.56919	2.95141	2.7264	2.76899	2.74063	2.7921	2.99243	2.85566	2.61783	2.75191	2.60148	2.65184	2.76815	2.87956	2.9241	3.11086	2.85315
DEFT1P DEFT1P2	3.1621	2.82703	2.70637	2.81873	3.30333	2.4285	2.78975	3.21983	2.75543	2.31018	3.34114	2.8449	2.33144	2.5351	2.32199	2.172	2.37467	2.90352	2.96281	2.84554	3.21969	3.26255	3.18106	2.78817	3.36282	2.58892	3.42499	3.27978	3.12259	3.00747	2.71019	3.65499	3.18374	2.87728	2.96866	2.54029	3.15325	3.28992	3.23816	3.02689	3.11837	3.33286	2.73972	2.82134	3.28726	2.97337	3.15378	3.12842	3.54354
GDEP	2.97361	2.64985	2.64012	2.73325	2.75494	2.76916	2.8171	3.1549	2.83645	2.49903	2.84889	2.52516	2.80821	2.40655	2.52255	2.75397	3.14773	2.62263	2.8039	2.66979	2.80976	2.69984	2.37916	2.70206	3.01996	3.27697	3.32182	2.44289	2.98145	2.51269	2.26804	2.69895	2.66491	2.34611	2.54098	2.72533	3.15187	2.75975	3.2722	2.62319	2.47736	2.46657	2.69895	2.35848	2.4647	2.42269	2.4097	3.38415	2.94915
ST7-AS1	4.89674	5.92196	6.49677	5.68179	7.29219	6.82658	5.88513	6.51531	7.05733	6.77238	7.15195	6.82387	6.46848	6.42106	6.41784	6.00667	6.55888	6.12651	8.43679	6.07495	5.87764	6.89417	5.34735	5.43528	6.20671	5.59238	5.64667	6.7908	5.93699	6.27313	7.47349	6.10448	6.0786	6.31073	7.50568	6.41784	5.86116	6.67454	7.21076	5.81867	7.25797	7.17871	6.74391	6.73186	7.4804	6.2367	5.07638	6.63777	6.14231
ST7-OT3	2.58606	2.55605	2.376	2.71252	2.33278	2.66002	2.57891	2.56172	2.5792	2.49903	2.53384	2.31108	2.29734	2.55046	2.64572	2.61017	2.98381	2.49339	3.0507	2.35849	2.64393	2.37537	2.62456	2.79658	2.42819	2.40238	2.81098	2.81818	2.94891	2.20513	2.62572	2.42352	2.48036	2.28509	2.6787	2.55451	2.2961	2.39916	2.87038	2.65449	2.77685	2.341	2.23705	2.55451	2.29763	2.47911	2.68538	2.65922	2.1746
MIR155HG	6.57575	8.00397	4.98976	7.0415	7.44114	6.76483	9.7897	8.44601	8.89457	6.69605	6.69016	7.22162	6.86532	6.47989	7.08541	5.94364	8.27496	8.91605	5.9163	7.84696	7.9729	9.21966	7.74767	11.35098	9.22586	7.76642	6.16867	8.32005	7.01149	9.00629	6.70924	8.83855	7.88538	9.04598	8.75676	8.16081	6.76349	8.09904	9.38266	8.86837	8.77151	8.05091	9.35677	7.85973	9.3348	8.92355	6.66375	8.88192	9.57846
LINC00032	3.34721	3.08454	3.85063	2.93404	3.49468	3.26643	3.77625	3.18702	3.34721	3.26643	4.64926	2.96865	3.08454	3.30574	3.39517	3.29203	3.30212	2.83916	3.01649	2.69617	2.91711	3.20767	3.55635	3.65932	3.06113	3.41333	3.71662	3.42983	3.27303	2.91154	3.27516	3.50799	3.49655	3.06988	3.11825	3.57387	3.44689	3.18601	3.01546	3.40656	3.08753	3.45262	3.34721	3.41127	3.82702	3.6441	3.34721	4.15475	3.52151
RAET1K	2.16403	2.74383	2.36184	2.17854	3.34048	2.34699	2.75611	2.4346	2.25681	2.53818	2.20415	1.94428	2.00254	1.8424	2.18335	2.163	2.18047	2.58803	2.1773	2.41378	2.94522	5.47285	2.07841	2.19423	2.60116	2.32222	1.99927	2.37609	2.71857	2.79073	2.58023	2.21073	2.40925	2.30066	2.20866	2.60207	2.34281	2.40925	2.36266	2.21073	2.5926	2.36252	3.82434	2.23244	3.29302	2.30843	2.59465	2.417	4.40727
RMST	4.67423	4.63601	4.20545	6.46772	4.81054	4.27244	5.13622	4.27067	3.99625	4.6023	4.60769	3.83522	4.62163	5.26159	4.54144	4.38217	3.82119	5.27746	6.28811	4.39819	4.20934	4.29581	4.4746	4.3862	4.85532	4.20274	4.70537	4.54584	3.9202	4.62798	3.69339	4.50838	4.62374	4.56469	5.10902	4.82387	6.8637	6.60871	4.62163	4.53103	3.71184	5.33392	3.99825	4.97143	5.08082	4.20165	5.94227	4.49456	3.69196
NS3BP	4.92212	5.20636	5.0204	5.4531	5.52081	5.56155	5.59063	5.88965	5.28493	5.31071	5.58762	5.514	5.17196	5.69464	5.48678	5.48471	5.29894	5.24709	5.27203	5.16029	5.17574	5.13283	5.03384	5.55305	4.75049	5.25149	6.13943	5.74442	5.3449	5.55701	5.49542	4.99854	5.26398	5.56289	5.06473	5.04831	4.71581	5.10718	5.17123	5.31134	4.94461	5.60931	5.37337	5.70367	5.32948	5.43324	5.49108	5.59288	5.34029
TNAP	7.48546	6.11769	7.4431	7.4546	5.63719	7.26448	4.61748	7.17591	7.78888	9.59903	3.96045	7.63079	8.38015	9.36535	8.87028	7.64349	5.4778	5.51572	4.8574	5.71701	5.89876	5.4639	5.23295	4.91548	5.88897	4.87379	8.51473	4.94524	6.03741	5.69973	6.08954	5.52092	5.54058	5.80292	6.60139	6.24354	5.06486	6.38886	5.48695	5.22062	6.72787	6.60364	6.04676	7.14452	5.86715	6.60622	6.40748	7.65415	5.93278
CASP12	4.29801	4.17799	4.12129	4.35683	3.97374	4.32581	4.46849	4.41491	4.35667	4.15574	4.76447	4.24017	4.30208	4.27332	4.4007	4.05079	4.38729	3.99996	4.5378	4.17582	4.29038	4.39727	4.36985	5.00622	4.45747	4.14688	4.34652	4.43594	4.71848	4.66777	4.34931	4.5506	4.73103	4.50994	4.32305	4.62901	4.38179	4.45565	4.60654	4.27498	4.45656	4.29141	4.38179	4.28919	4.37548	4.22942	4.33784	4.01603	4.36106
LINC00189	2.23197	2.32137	2.64742	2.71828	2.56928	3.28562	3.00949	2.49055	2.84479	2.62825	4.25581	2.38216	2.17639	2.61653	2.58578	3.21074	3.64329	2.54097	2.42884	2.48305	2.38925	2.37936	2.80268	2.35326	2.3073	2.53948	2.43618	2.37936	2.29324	2.55025	3.46677	3.19597	2.46482	2.32759	2.32018	2.4768	2.79021	2.54385	2.88235	2.38773	2.55025	2.13334	2.27704	2.55025	2.25381	3.76278	2.59698	3.41842	2.77377
SCARNA13 SNHG10	5.46938	5.76588	5.90943	6.59279	6.07301	6.22623	6.41238	5.97011	5.9281	5.45397	6.32438	6.16114	6.21025	5.62752	5.97566	6.95492	6.50321	6.40682	10.73491	5.64217	5.27034	5.51756	5.71992	6.78663	5.95131	5.9916	5.96796	6.10138	6.25108	5.7993	6.24999	5.4186	5.38471	5.55588	5.76679	5.98131	6.69147	5.63741	6.05129	5.82661	5.84726	5.23424	5.63445	6.01507	6.71099	6.69027	5.89231	5.79442	6.1173
ST13P5	3.08417	2.82001	2.58469	2.69479	2.65712	2.72107	2.72187	3.23633	2.8929	2.56046	3.59579	2.72405	3.14971	2.26841	2.78357	2.90958	3.18115	2.97321	2.61574	3.1978	3.17138	2.74318	2.91766	3.3651	2.9537	3.19141	2.96102	3.15937	2.92413	2.92176	3.33806	3.58135	2.72915	2.95284	2.75397	2.81584	3.54459	3.32615	3.00193	3.15964	3.66131	2.92125	3.16	3.02314	3.15949	2.84385	2.80928	3.02769	3.23942
SDC4P	3.09612	2.8983	2.81873	2.82145	2.96613	3.02543	3.14	3.17801	3.18181	2.57797	3.20632	3.09398	2.82094	2.95507	3.09612	3.12235	2.8514	3.25761	2.83219	3.10915	3.18685	2.91723	3.16514	3.47288	2.77116	3.31405	3.37845	3.54337	3.26677	3.16214	3.10747	3.30528	3.2559	3.42074	2.67301	3.18426	2.99864	3.19653	2.53947	3.17839	2.72305	3.00348	2.74689	2.71467	3.10784	2.76165	3.7834	3.08437	2.77799
MAGI2-IT1	2.75128	2.52988	2.74236	2.98499	2.21124	2.85434	2.12295	2.77365	2.87846	2.90788	2.52707	2.65727	3.01253	2.54577	2.98437	3.078	2.34742	2.41269	2.90857	1.97231	2.40864	2.078	2.38822	2.21959	2.53178	2.25107	3.1666	2.00475	2.89487	2.2417	2.45328	2.27917	2.45777	2.31893	3.26685	3.02177	2.01412	2.82121	2.42678	1.82487	2.79997	2.42796	2.39295	2.99646	1.95892	2.61542	2.56818	2.46396	3.09049
TTTY16	2.69275	2.96102	2.98698	2.72356	2.93866	2.80402	3.25485	3.64516	2.73255	3.12444	3.3729	2.76871	2.93909	2.90484	2.67867	3.06164	3.03883	2.63656	2.91862	3.04673	2.92253	2.82145	2.98431	2.98764	2.58273	3.11784	3.62116	3.03544	2.92329	2.96102	3.30338	2.91123	3.25272	2.90987	2.73804	3.04891	3.16723	2.97692	2.77318	2.86539	2.902	3.22746	3.28358	2.78405	2.96102	2.9549	3.1058	3.14303	2.94644
TTTY17A TTTY17B TTTY17C	3.46201	3.40069	3.70472	3.30049	3.53522	3.54995	3.89998	3.32023	3.49676	3.40069	3.42773	3.26116	2.97474	3.35533	3.58524	4.09139	3.51022	3.2377	3.09934	3.10268	3.41535	3.43537	3.54291	3.52252	3.24914	3.66748	3.4939	3.3365	3.40069	2.91569	3.42131	3.93674	3.18976	3.45131	3.18006	3.60736	3.76023	3.71602	3.62484	3.52859	3.38062	3.0741	3.35397	3.32734	3.94574	3.54824	3.3044	3.60728	3.09781
TTTY18	3.6181	3.50427	3.76632	3.21909	3.21512	3.50161	3.61745	3.97296	3.1775	3.45678	3.72075	3.39716	3.37375	3.25025	3.23563	3.84341	3.02336	3.53494	3.38242	3.33225	3.44419	3.45036	3.47266	3.83372	2.98637	3.69979	3.20855	3.45508	3.29644	3.45488	3.67371	3.88135	3.55896	3.74488	3.35177	3.43871	3.55196	3.36778	3.31257	3.10102	3.07751	3.66818	3.51034	3.51034	3.69112	3.34917	3.24502	3.55928	3.93307
TTTY19	2.61023	3.0886	2.87323	2.5989	2.43542	2.84114	2.72968	2.89464	2.67402	2.88525	2.95679	2.87217	2.67146	2.97663	2.73647	3.55675	2.98332	2.73647	2.54165	2.53732	2.86466	2.61562	2.98714	2.65449	2.6557	2.73647	2.99883	2.81102	2.7124	2.77011	2.96599	3.00267	2.59874	2.55347	2.70339	2.45819	2.59761	2.65147	2.7124	2.5989	2.68432	2.73827	2.42291	2.53986	2.8334	2.41319	2.60762	2.79577	2.58877
TTTY20	2.384	2.84904	2.75074	2.87989	2.65166	2.88723	2.52838	2.86867	2.87645	2.73337	3.03672	2.57312	2.75184	2.84391	2.75551	2.88563	2.66565	2.57379	2.44688	2.75551	2.69486	2.55877	3.3317	2.93097	3.04241	2.61613	2.75551	2.9469	2.76794	2.70732	2.89331	3.06695	2.8499	2.61491	2.3511	2.63123	2.58819	2.74063	2.90462	2.70868	2.73026	2.78967	2.79556	2.59059	2.64718	2.56344	2.68179	2.61029	3.11628
TTTY21 TTTY21B	3.44374	3.23499	3.17776	3.18173	3.01867	3.46709	3.75265	3.47191	3.5286	3.17923	2.95524	3.20037	2.91483	3.22618	2.89522	3.66687	3.40958	3.68006	3.03096	3.147	3.3036	2.9236	3.24766	3.30501	3.55201	3.14296	3.59644	3.42148	3.40943	3.40609	3.32055	3.32696	2.91371	3.2622	2.82641	3.13401	3.48769	3.21074	3.00639	3.05468	3.3248	3.15872	3.13363	3.3911	3.11639	3.27275	3.42816	3.29489	3.49581
TTTY22	3.80509	3.11005	3.80468	3.55542	3.00021	3.49568	3.54986	3.57103	3.34378	3.5565	4.06482	3.80115	3.1988	3.12515	3.34426	3.76592	3.19845	3.33332	3.0952	3.16983	3.35003	3.28182	3.16983	2.93653	3.10656	3.22561	3.26312	3.24021	3.65909	3.13089	3.68005	3.40186	3.65249	3.22052	3.55569	3.71687	3.18468	3.12248	3.44624	3.28954	3.37215	3.04296	2.94892	3.41593	3.54478	3.18872	3.4601	3.28954	3.04723
FAM197Y2P	5.72726	5.05384	5.76798	5.63296	5.20771	5.44521	5.09399	6.01538	5.44345	6.0507	5.52444	5.72809	5.299	5.97768	5.68317	7.65958	6.19546	5.85787	5.42561	5.21742	5.48744	5.19347	5.64129	5.08511	5.94641	5.41276	6.56957	5.59562	5.15073	5.26799	6.1414	5.87114	5.45183	5.62098	5.19615	5.07826	5.33197	5.44596	5.30302	5.46008	5.77476	5.45693	5.75277	6.08647	5.86379	6.57879	5.79471	5.74509	5.32907
TTTY23 TTTY23B	2.66996	2.91769	2.32173	2.3114	2.33429	2.47081	2.33929	2.20787	2.01547	2.1014	2.5265	2.18358	2.273	2.68127	2.13253	2.09828	2.29777	2.73566	2.32768	2.56547	2.33136	2.19942	2.41561	2.57862	2.36825	2.57575	2.67489	2.49804	2.57493	2.43385	2.57493	2.42582	2.33065	2.13753	2.28973	2.60604	2.53163	2.24966	2.58188	2.4609	2.60933	2.37314	2.2533	2.22008	2.10162	1.74379	2.44576	2.33111	2.55243
NPSA	2.97898	2.77184	3.10502	2.75562	2.82358	2.90865	2.92869	3.31554	3.02263	3.20095	3.67788	2.86199	2.59957	2.96102	2.69894	2.96102	3.11685	2.89513	3.07522	2.82781	3.11436	2.70188	3.15477	3.07787	3.10057	2.73075	2.97552	3.09771	2.86441	2.85457	3.09934	3.31329	2.81404	3.25329	2.83589	3.12791	2.96375	3.16903	2.72144	2.93713	2.98805	3.06205	2.85117	2.64794	2.99709	2.98973	2.92795	2.91505	2.82616
HOXB13-AS1	3.3022	3.08173	4.1808	3.56001	3.6511	3.60307	3.51538	3.57356	3.46178	3.48828	3.55542	3.72973	3.17225	3.30957	3.27983	3.85289	2.94603	3.52757	3.47903	3.557	3.38333	4.12014	3.24978	3.71001	3.55542	3.50581	3.55542	3.59429	3.596	3.28132	4.00422	3.34483	3.20011	3.55542	3.35327	3.78992	4.02784	3.46366	3.5573	3.53051	3.27429	3.86453	3.44704	3.52222	4.72535	3.4456	4.35001	3.64374	3.06654
USP32	9.00814	9.05973	10.27538	10.17211	9.34131	10.0726	9.49949	10.40562	9.29779	8.98564	8.85681	9.80212	9.76596	9.21882	10.08675	9.57736	9.16314	8.90947	7.79009	9.47836	9.10181	9.26491	9.84688	10.26776	9.17082	9.605	9.4514	9.49888	9.43849	9.69837	9.16352	9.27604	9.01576	8.86938	8.59759	9.74934	8.95056	9.29208	8.60167	8.75042	9.94176	8.69175	9.47669	8.96811	9.13148	9.46026	8.82745	9.27066	9.40431
TREML2 TREML2P1	3.52695	3.90545	3.88775	3.92162	3.79803	4.07993	3.8608	3.54826	3.82793	3.96853	4.10711	3.76757	3.66627	3.86614	3.81264	3.72627	4.18029	3.73141	3.97407	3.59578	3.62002	3.73084	3.4623	4.18727	3.97501	3.86569	4.22162	3.89147	3.83157	3.55071	4.13073	3.72396	4.01909	3.62899	3.74946	3.28905	4.24042	3.63004	3.58404	3.62875	3.78144	3.80507	3.41658	3.81264	3.62323	3.86044	4.24678	3.80432	3.9662
DEFB109P1 DEFB109P1B	4.76264	5.30783	6.10425	4.42659	5.57555	4.64564	5.41162	5.14874	4.77311	4.97564	6.11377	5.14741	6.33096	4.86601	4.65094	5.51225	5.18406	4.95819	6.3574	4.86397	5.25107	5.2741	4.51078	5.66355	5.08508	3.62955	6.20712	4.55801	5.05694	5.7765	5.54047	4.32254	4.18202	5.19696	4.59841	4.95456	4.12868	6.32156	5.29779	4.94042	6.47064	5.64182	5.73141	6.56509	5.19527	5.50052	5.16263	5.75366	5.34296
LOC100507277	3.62877	3.35267	2.96547	3.27036	3.03605	3.78071	3.69031	3.0662	3.24744	2.89339	3.66611	2.54449	4.4231	2.85135	3.35276	3.16057	3.68952	3.34642	2.86721	3.17345	3.37407	3.07825	3.19286	2.99624	3.03066	2.75697	3.4007	3.10905	3.34673	3.12073	3.06277	3.3941	2.99442	2.95171	2.96671	2.96102	3.02135	3.40424	3.33616	3.15565	3.38568	3.31772	3.21349	3.18685	2.95163	3.17678	3.30699	3.48267	3.58334
LOC100507362	3.7024	3.49784	3.39998	3.1725	3.54903	3.45192	3.88657	3.56507	3.61289	3.52219	4.08158	3.59328	3.24791	3.42276	3.57377	3.93274	3.61289	3.50506	3.77826	3.289	3.44497	3.74261	3.86777	3.80507	3.94801	3.72707	4.66411	3.92962	3.89973	3.37601	3.39971	3.79233	3.5958	3.84976	3.43226	3.73965	3.70493	3.54047	3.70256	3.1488	3.77137	3.87165	3.43413	3.66884	3.96053	3.98939	3.53751	3.89574	3.39276
LOC100507425	2.92566	2.8197	3.26	3.11487	3.33943	3.26904	2.98652	3.68994	2.90087	2.67614	3.20146	2.92517	3.07446	3.22498	2.62616	2.75397	3.18156	2.8818	3.68032	3.14614	3.20279	3.53668	3.33157	3.3059	3.45563	3.82778	3.92767	3.13452	3.20933	2.85172	3.11982	3.43342	2.97837	3.38044	3.22683	3.53096	3.35147	2.92566	2.81007	2.9875	3.01836	3.44323	2.89431	3.54075	2.98297	3.09859	3.51404	3.08186	2.81372
RNF216 RNF216P1	6.87495	7.70242	6.91048	6.97139	7.30809	6.90022	7.34818	7.02834	7.3559	7.44987	6.94851	7.36828	7.07493	7.18836	7.11831	7.08551	7.31568	7.36103	7.89776	7.09302	7.00977	7.64574	7.22735	7.27607	6.62473	7.05226	6.47404	7.13785	7.50564	7.16522	7.43933	6.60452	7.72597	6.11024	7.03522	7.01698	6.75754	6.74512	7.54737	6.66232	6.27315	7.01652	6.34961	6.23597	6.61061	6.66151	6.74505	7.01512	6.59091
FARP1-IT1	3.08788	2.62066	2.47667	3.19428	2.49693	3.59881	2.7863	3.10726	2.70933	2.76595	3.66638	3.76519	2.99065	2.76439	2.57233	2.80556	2.59893	2.82932	2.70286	2.92801	2.89949	2.64007	2.91606	3.60532	2.69409	2.93317	3.72339	2.76923	3.14723	2.70679	3.28311	2.862	3.01571	3.03578	2.72151	2.79274	2.86881	3.05425	2.76796	2.85677	2.94318	3.1008	2.74426	3.33611	3.21247	3.12262	3.8367	2.66602	2.87369
LOC389705	5.95151	4.90359	5.61871	4.97622	5.55189	5.18317	5.56095	5.18276	5.84667	5.13584	4.94782	5.69779	5.66547	5.15822	5.46848	5.16533	5.35275	5.48588	6.78275	5.96089	6.20612	6.10428	5.77346	5.57664	5.6013	5.85997	5.42162	5.75334	6.04557	6.30845	6.30216	6.24578	5.26628	5.82704	6.36509	6.03522	5.97784	6.07036	5.77346	6.16028	6.04894	5.69272	6.0896	5.41583	6.03169	5.42093	5.33718	6.02298	6.20263
LOC100505987	6.01334	5.58522	6.20297	6.46677	6.32072	7.08115	5.08505	5.63994	5.63186	5.40398	5.0397	5.64026	5.66783	6.11222	5.50153	6.46045	5.48176	4.94644	5.32539	5.05212	5.86611	5.68976	5.5016	6.18275	5.44002	4.94188	6.36551	5.65241	5.86064	5.92376	6.4579	6.20255	5.6426	5.4782	5.26079	5.09501	5.40669	5.15359	4.74942	5.40947	5.27979	5.0868	5.44017	5.50151	5.55362	5.5604	5.98188	6.41099	5.734
TIFAB	3.80967	4.99256	4.00147	4.64377	3.95674	3.31466	5.67498	4.26058	5.84391	4.40036	4.47837	3.68514	3.67766	4.381	4.45034	4.13503	5.53889	5.39595	3.45775	3.86108	5.05837	5.70079	4.63891	4.34273	4.32393	3.88501	3.43162	4.10293	3.52267	4.99113	4.02297	4.20425	4.12114	4.67442	5.45188	5.63737	4.45658	4.11572	5.48186	4.61965	4.0303	5.32095	5.40593	4.25811	4.80745	4.1591	4.53586	6.28587	6.93609
LINC00230A LINC00230B	5.14797	6.1334	4.90915	5.04366	6.27943	4.81726	7.28332	5.12209	4.90342	4.69155	4.71369	4.9276	4.36037	5.38123	4.61257	4.58381	4.57194	5.00652	5.0299	6.3495	4.3956	4.97805	6.22267	5.05419	5.6479	5.34254	4.72791	4.73755	5.00813	5.05949	5.18339	4.99946	4.61746	4.79181	4.46496	5.48435	4.95905	4.86415	4.97667	7.31051	4.95842	4.71923	5.59294	4.96983	4.85535	5.62638	5.13095	4.42954	5.1911
LOC100506542	4.27959	4.3468	4.77852	4.34043	4.14237	4.58567	4.33741	3.8169	4.617	4.57615	4.03719	5.2745	3.75312	4.35798	4.47919	4.23609	6.03185	4.4059	4.1647	3.93514	4.24312	4.22102	4.32765	4.63013	4.20648	4.35993	4.57319	4.25465	4.57792	4.13402	5.07288	4.32811	4.48195	4.51195	4.23451	4.3558	5.56988	5.67399	3.90906	4.61652	4.08885	4.35493	4.37024	4.71892	3.94754	6.0495	4.22527	4.84431	4.22829
NRADDP	5.54028	5.07263	5.14803	5.41967	5.30854	5.71587	5.52418	6.28631	5.51967	5.10778	5.34709	5.36461	6.30053	5.69677	5.89222	5.78964	5.28521	5.41967	5.2194	5.05178	4.75162	4.6946	5.47225	5.3225	5.12166	5.22072	5.98006	5.40033	4.80897	5.41967	5.52829	5.35655	5.60019	6.03554	5.00973	5.2107	6.07427	5.16469	5.35934	5.38461	5.27742	5.32314	5.00901	5.30918	5.25192	5.49105	7.93587	5.50441	5.04832
LOC100505683	4.69261	5.71296	5.74929	5.43246	5.28796	4.96053	5.05543	4.71134	5.37805	5.37442	6.70573	4.48221	5.00302	5.22593	4.78355	5.6875	6.2129	4.94836	6.34703	4.65654	5.18298	5.76257	4.72309	5.69699	5.23686	5.84045	4.75125	6.31498	4.71414	4.90582	5.67592	5.22035	5.07974	5.28382	5.80893	5.16782	6.37274	5.34016	5.94162	4.77485	5.16182	6.14216	5.48411	6.37875	5.51888	4.89057	4.97307	5.30886	5.1874
LOC100507511	4.51161	10.1508	3.88049	4.35006	3.82452	7.70141	3.95108	4.37887	4.22346	3.8048	6.46481	3.59295	3.43261	4.5337	7.60677	11.52076	8.00055	3.32029	3.15673	6.42697	3.73047	3.89466	6.02738	3.56146	3.01169	4.12465	9.41965	4.42737	5.16104	4.05609	3.74456	4.40676	6.43714	7.16289	3.7368	4.27334	5.37662	3.51104	10.90686	6.83037	4.42344	7.76341	3.87468	10.06287	3.74812	4.12408	4.50831	9.09181	3.11802
LOC100506586	3.19019	2.93911	3.10408	3.24546	3.57938	3.08828	2.90561	2.65166	3.20388	3.11325	3.09114	4.328	2.82245	3.42266	3.10408	4.04343	3.11145	2.52988	3.0346	3.0334	2.92901	3.16921	3.02973	3.01003	2.93869	3.12108	3.10669	2.80512	3.13117	3.41773	3.44659	3.25498	2.59106	2.94853	3.32361	3.00846	2.9394	2.72442	2.99913	2.94853	2.87597	2.92253	3.37154	3.09967	3.3788	3.15629	3.03787	3.56737	2.94012
LOC100507378	4.30376	4.33232	5.19228	6.77832	4.28163	4.56886	5.03825	4.60829	3.88667	4.18495	4.44773	5.03136	4.17722	4.77343	4.57748	4.30886	4.01116	4.19057	4.12278	4.06699	4.64606	5.67132	4.54529	4.36762	4.18965	4.52575	4.42662	4.3479	4.45312	5.02112	6.60063	4.98543	4.20747	4.22924	3.9061	4.51814	4.67648	4.35421	4.48857	4.04258	4.64606	4.25886	4.32803	4.50628	4.3363	4.32262	4.88404	3.97991	4.27561
LINC00113	2.91263	3.42744	2.99065	3.54018	4.99105	3.87067	3.16601	3.11332	3.74173	2.65426	3.88973	4.67244	3.25468	3.21264	4.42971	4.514	3.78696	3.70541	2.9875	2.84269	2.91724	2.71001	3.27386	2.79206	3.40127	3.34447	2.6181	2.79073	2.56903	3.28031	3.28311	3.91853	3.24732	3.00068	3.01238	2.41242	2.90363	3.62049	3.13648	3.18685	3.22864	2.90637	2.69758	3.61537	3.23028	4.57194	3.16182	3.9213	2.90542
LOC100507186	2.61999	3.81196	3.49653	3.65363	3.479	3.4398	2.78041	3.89913	2.99606	3.48655	3.38586	4.25136	2.94303	3.91523	3.65934	4.92755	3.70453	3.30024	3.81017	3.76694	4.4193	5.02032	3.20167	4.78129	3.25574	3.80039	3.41864	3.40119	4.20926	3.5949	5.42885	4.09517	3.42017	3.48855	3.72207	4.1262	3.93688	2.91119	4.16097	2.81558	3.26946	3.96895	2.96036	4.61021	4.58417	3.44577	3.26181	3.80134	4.07996
LOC100505948	4.57291	4.65462	4.57291	4.54271	4.62533	4.3432	4.53848	4.41742	4.42232	4.76856	4.38945	4.62036	4.63808	4.70701	4.35562	4.56473	4.21998	4.54665	4.57415	4.4163	4.63792	4.76062	4.38337	4.86683	4.4193	4.5846	5.11447	4.63049	4.7444	4.26888	4.63105	4.50577	4.54912	4.70218	4.3285	4.71077	4.47069	4.54811	4.38498	4.48808	4.86212	4.40245	4.44544	4.63129	4.66081	4.55374	4.63256	4.82172	4.61913
LOC340512	3.51438	2.77357	2.95847	2.97239	3.1098	3.1096	3.08661	2.99213	3.12996	3.7203	3.09352	3.36605	3.15767	3.36056	3.36362	3.08574	3.01352	3.02802	3.00123	2.87207	2.88952	3.10612	3.12825	3.14863	3.2348	2.94336	3.45743	2.98001	2.67296	2.71913	3.34934	3.28723	3.06072	3.12825	3.31761	2.9036	3.01376	2.9291	3.21975	2.89809	3.07677	3.06519	3.21131	3.19339	3.15477	3.27583	3.18634	3.41537	3.4701
HERC2 HERC2P10	3.0308	3.74125	4.03148	3.87932	3.35018	3.46646	3.44948	3.67267	3.58443	3.49248	3.36931	3.47908	2.97647	3.6928	3.46521	3.42927	3.30569	3.7362	3.27742	3.20321	3.36931	3.98918	3.46361	3.34306	3.13359	3.40845	4.06728	3.35754	3.11717	3.13839	3.46525	3.28542	3.91381	3.00122	3.43833	3.51104	3.65449	2.886	3.32446	2.88056	3.08034	3.44961	2.94863	3.19528	3.32712	3.04889	3.13596	3.19108	3.67397
FKBP1A FKBP1AP1	8.39314	7.88963	8.13279	8.1542	8.50064	8.05872	8.78206	8.9166	8.29291	7.85951	7.87119	8.65147	7.40681	8.52488	8.56734	8.39146	8.88649	8.94704	6.71179	8.68	7.60647	8.48176	8.83869	8.60911	8.47553	8.6925	7.62795	8.18665	8.95239	8.5771	8.73976	8.61666	7.84629	8.18654	7.7461	8.66484	8.54527	7.66456	8.40997	8.09672	7.75321	7.90041	8.09819	7.9783	8.40595	8.96132	8.09255	8.20252	8.5033
FAM66C FAM66D	3.86837	4.04378	4.9646	3.92724	4.5037	4.22169	4.96991	3.51458	4.16747	4.35762	5.05516	4.62646	4.8286	3.81943	4.14105	4.1102	4.15762	4.44281	5.80472	4.38134	4.19206	4.04408	4.51078	4.10294	4.30385	3.83344	4.35766	4.15456	5.01884	4.52116	4.64985	3.92016	4.23369	4.31369	4.16557	4.64082	3.89229	4.25029	4.29574	4.3045	4.94693	4.32656	3.99081	4.83216	4.48159	4.18852	3.70936	3.78588	4.8147
FAM35A	5.61025	4.94945	5.64189	6.58818	6.50929	6.07207	6.20627	5.55693	6.12462	7.26566	6.73224	6.60931	6.45595	6.69172	6.67335	6.82747	5.51292	5.97459	5.71447	5.73777	6.61508	5.11485	5.69805	5.80392	6.56757	6.33081	5.9919	6.27759	6.59203	6.48688	5.57812	5.30104	5.89373	7.03844	5.66772	6.11433	5.45821	6.01126	5.95711	5.53289	7.30163	6.20012	6.48549	6.55158	6.5341	5.82363	5.88261	5.89987	6.25256
LOC100302640	5.46744	3.60569	4.46606	5.64336	7.20238	5.80422	3.59996	5.11758	5.21543	5.27906	5.44024	5.12218	6.0798	5.28165	5.49679	4.93367	4.53334	4.04248	5.83189	5.05212	6.18883	4.43359	5.10392	4.81561	5.89858	4.40596	4.16104	5.40396	4.52231	6.33404	6.09194	4.73913	5.40186	5.93096	5.81844	5.89674	3.21286	5.58559	4.72029	4.61006	5.61385	4.82789	6.3045	4.36911	3.08843	3.68159	2.95957	5.87638	5.37517
ADSL	8.34369	7.76144	7.98041	8.09156	7.62397	8.08593	8.47054	7.95295	8.29291	7.82942	7.69972	7.84604	7.09875	8.41954	8.45549	8.29681	8.95005	7.09266	6.28674	7.81048	7.90453	9.31779	7.85899	8.5316	7.87649	8.4474	7.95095	8.41879	8.22335	8.33331	8.19253	7.53094	7.7891	7.85173	7.94414	8.01183	7.78807	7.96656	8.20307	7.82211	7.74869	7.70648	7.83535	7.87936	8.40438	7.68516	6.8752	7.77246	8.32879
OR1F2P	3.94908	3.8087	3.95951	3.78106	3.80833	3.94355	3.57076	4.1453	3.62029	3.95951	4.00827	3.96783	3.68631	3.84515	3.68938	3.96073	3.59368	3.78409	4.07173	3.82208	4.10258	3.55694	4.4111	3.95951	3.7443	4.13657	4.55232	4.23921	3.77052	3.51821	4.68308	4.30676	3.98871	3.9927	3.56488	3.80961	4.57291	4.18013	3.69428	3.50355	3.57343	3.76388	3.94053	3.96127	3.93622	3.8654	4.49575	4.29943	4.0047
SNORA75	4.54975	5.62935	4.6294	4.32453	3.92675	4.60597	5.3986	3.76961	4.15312	3.62428	3.35742	3.68034	3.46549	4.265	4.78955	6.04932	4.77859	4.02099	4.66812	3.87291	2.97922	4.00173	3.57202	4.48414	3.83187	4.12463	3.97048	3.76996	3.90273	2.94116	4.61556	3.90445	4.104	4.17804	4.22501	3.89078	4.90993	3.82735	4.23602	3.56506	3.86237	4.18575	3.23774	4.71776	5.58855	4.49921	5.05966	4.38807	4.19562
SNORD7	5.83948	5.89047	5.66707	6.1663	5.31244	5.69582	7.06152	5.84382	6.04086	4.94071	4.96107	5.64461	5.77112	5.34224	5.88918	6.00449	5.30914	4.96832	4.38377	5.08471	4.69975	5.1958	5.13884	5.691	5.38646	5.29108	6.35821	5.35468	5.10392	5.36456	6.34948	4.59497	5.55711	5.03575	4.65988	5.99732	5.4361	4.82142	5.86013	5.10632	4.21908	5.70228	5.16246	5.32045	6.03176	5.75266	6.29146	6.49418	5.0304
RFPL1-AS1	3.34721	4.24272	4.96427	4.12358	4.79048	3.27191	3.41832	2.83922	3.98781	3.29392	4.46965	3.00724	3.3779	3.28763	3.40604	3.81998	3.90873	3.14325	4.70726	3.49922	4.59815	4.21127	3.66376	3.1801	4.37918	3.59362	3.05815	3.21143	3.09173	4.96263	3.00348	3.47945	3.96987	4.22924	4.9546	4.00297	2.62178	4.40808	3.12716	3.94973	4.03234	4.69814	3.8087	3.66376	3.40887	3.64001	2.89421	3.42621	4.28812
SNORD117	5.54937	5.35997	5.70599	5.08519	5.23329	5.85339	5.39958	5.9557	5.35622	5.60366	5.61237	5.30401	4.8178	5.11588	5.43703	5.58999	5.4229	5.60045	5.59534	5.40176	4.9861	5.97281	5.48549	6.65787	5.60784	6.00133	4.95062	5.72471	5.6489	4.79798	6.03942	5.34076	5.47646	5.1811	5.90743	5.63332	6.58861	5.31927	5.76265	4.66167	5.16961	4.76151	4.9667	5.4422	5.85289	5.13059	6.29177	5.4068	5.50422
RNF5	2.95193	3.63946	3.07253	2.65029	2.93635	2.97497	2.90599	2.98333	3.1782	2.77348	2.51853	2.6547	3.17884	2.87468	2.68349	3.20742	2.91717	2.87409	3.0801	2.8594	2.83373	2.80044	3.16784	3.20465	3.24823	3.25566	3.25355	3.03146	3.08375	2.91261	2.72119	3.1404	3.1826	2.97479	2.5495	2.78681	2.98333	2.8286	2.99292	2.87761	2.70018	3.28934	2.98333	2.61355	3.11085	2.76744	2.94598	3.0509	2.76455
LSM2	9.72559	9.43192	9.56094	9.63539	9.4979	9.61697	9.63967	9.87719	10.03129	9.9247	10.02068	9.91578	9.36344	9.84681	9.92953	9.78001	10.11172	9.51429	8.59648	9.59057	9.38392	9.91639	9.83882	10.24826	9.71321	9.85646	8.89214	9.43811	10.08648	9.63082	10.60772	9.69153	9.27725	9.03171	9.17935	9.64984	9.7985	9.51173	9.99621	9.79565	8.94904	9.62103	9.48647	9.69755	10.22904	9.55977	9.776	9.99842	9.98764
LOC338653	3.47477	3.74508	3.7872	3.5109	3.54629	3.76851	4.04577	3.93495	4.01428	3.8214	3.77175	4.19622	3.85755	3.54149	3.66904	4.27739	3.478	3.77431	3.56999	3.83655	3.71657	3.7152	3.53396	3.5082	3.69216	3.54217	3.54298	3.54934	3.98756	3.84028	3.7872	4.19328	3.94525	3.71114	3.39587	3.56176	3.76523	3.99703	3.76652	4.02423	3.45661	3.74618	3.7822	3.78082	3.8481	3.41154	3.73331	4.36474	3.71825
GNAS-AS1	4.13655	3.90545	4.92177	3.861	4.35777	3.9355	3.81194	4.82266	4.23798	5.2996	3.95309	3.80445	4.21317	3.87464	4.9362	3.58935	3.88585	4.02838	3.46662	4.27683	4.24088	3.85189	3.75456	4.70886	3.67377	4.07137	4.35439	3.77775	3.5597	4.92109	6.33459	3.80282	4.08888	4.22924	4.30546	4.90689	3.32673	4.31997	3.80821	4.27223	4.57914	5.04596	4.47202	4.80261	3.12598	3.81576	4.90602	3.6913	4.18525
KRTAP2-1	2.20658	2.32619	2.3217	2.12389	2.17216	2.56748	2.72462	2.38397	2.5782	2.35783	3.19415	2.30196	2.48842	2.51993	2.48763	2.20497	2.56428	2.44709	2.58368	2.18041	2.28017	2.44709	2.42843	2.4229	2.47767	2.23818	2.629	2.44709	2.49431	2.42082	2.51862	3.09578	2.85487	2.3093	2.35161	2.36892	2.62475	2.33178	2.15584	2.26735	2.23335	2.28678	2.4444	2.3097	2.34866	2.28626	2.8153	2.33682	2.72344
KRTAP4-9	2.36792	2.22976	2.38291	2.27995	2.26206	2.75426	2.72025	2.30042	2.30565	2.27844	2.44722	2.10255	2.44608	2.32042	2.30245	2.47487	2.27382	2.23209	2.21595	2.18199	2.17721	2.29272	2.10023	2.41635	2.09416	2.28028	2.23782	2.11561	2.52463	2.36898	2.42828	2.33802	2.2147	2.11096	2.11319	2.12032	2.36293	2.37339	2.50818	2.36792	2.18482	1.9419	2.51801	2.71384	3.08168	2.51733	2.54852	2.41245	2.4331
KRTAP9-9	2.23983	2.72663	2.81489	2.64263	2.40999	2.74533	2.50775	2.52988	2.28382	2.34269	2.59137	2.04403	2.71293	2.13995	2.21998	2.64854	2.38836	2.28021	2.55596	2.16992	2.11151	2.38521	2.65502	3.14159	2.05339	3.13151	2.17526	2.10023	2.59565	3.21224	2.34552	2.28675	2.60917	2.38031	2.44081	2.76555	2.49903	2.71272	2.37019	2.04858	3.0702	2.27544	3.0812	2.42678	2.43825	2.45696	2.22105	2.1992	2.97076
KRTAP7-1	3.37686	2.70745	2.97076	3.00798	3.4077	2.99561	3.02327	2.93668	3.56007	2.67809	3.64901	2.91244	2.86428	3.33082	3.19147	3.17555	2.68827	3.22432	3.62429	3.27532	3.18235	3.13684	3.21047	3.81597	3.68421	3.21984	3.56106	3.19672	2.92427	3.0726	3.1629	3.22725	3.41349	2.91264	2.86564	3.41597	3.57847	3.24614	3.40369	3.33735	3.45371	3.20057	3.51034	3.55001	3.26305	3.17544	3.46738	3.31442	2.93268
SNORA2B	3.29145	3.59666	3.4321	3.99309	3.47187	3.60438	3.76297	3.48551	4.19995	3.23486	4.11802	3.73132	3.53977	3.5604	3.61061	3.90733	4.28649	3.34648	5.84459	3.25945	3.28435	3.36931	3.49032	3.59169	3.57653	3.42054	4.19481	3.65112	3.7126	3.28031	3.8871	3.557	3.41209	3.57749	3.21125	3.98242	3.19807	3.11311	3.41272	3.38284	3.38464	3.32132	3.44735	3.77851	3.97922	3.91759	3.2318	4.87396	3.88113
SNORA6	4.94042	5.28033	5.06289	4.75731	4.38415	5.0073	6.06683	4.14108	4.06098	5.66843	4.63427	5.11216	4.32629	5.18236	4.51052	4.13708	4.89993	5.11106	7.75337	4.57312	4.11942	4.59946	5.0051	4.5185	4.4398	4.76173	4.69169	4.90768	4.72978	4.67823	4.79845	4.89554	5.42394	4.79845	5.3958	4.76892	5.3346	4.59299	4.81526	4.75977	4.11176	3.84563	4.39234	5.01168	5.34219	4.87507	5.08421	4.60592	4.57482
SNHG7 SNORA17	3.73248	3.91501	4.12202	3.96503	4.25682	3.86491	4.83584	5.32365	4.13902	4.21277	4.46965	4.0608	4.66272	4.18336	4.43061	3.9994	3.81444	4.52148	5.56891	4.42747	4.24286	4.09103	4.49926	4.23494	4.19908	5.20422	4.20503	4.47374	4.47773	4.07429	4.00547	4.37977	4.21089	4.64717	4.14683	4.41211	4.42037	3.85454	4.61897	3.99617	3.83134	4.41484	4.42532	4.4698	4.25318	3.97605	4.72159	4.75216	4.57493
SNORA21	5.42447	5.37093	6.91539	6.70734	5.91771	6.59826	7.46192	5.90608	6.4398	6.10784	5.55986	6.45952	5.86806	5.86756	6.73738	7.2558	6.83227	6.77008	7.65304	6.55603	5.27636	6.53754	7.07471	7.14672	6.29035	6.23604	6.07319	6.57736	6.84086	5.71049	6.9178	6.13746	5.29976	5.9424	6.01296	6.42745	7.19616	5.58229	6.20695	6.14936	5.43717	5.63034	5.85797	6.40963	7.33013	7.13328	6.33998	6.12839	6.30687
SNORA8	7.53988	6.8356	6.49615	7.05946	6.88521	7.20578	7.99891	6.63174	7.14613	6.29561	8.06217	7.4441	7.34588	6.00037	6.04917	6.972	7.18466	6.63456	7.58578	6.81703	7.28131	7.0703	6.9329	8.09314	7.06275	7.04656	6.43303	7.63907	7.46825	7.16521	7.06709	7.49036	7.27454	7.77168	7.19709	7.09326	6.95306	6.57535	6.6673	7.28888	8.19372	6.70025	7.60105	6.7719	7.38405	7.54136	5.72833	5.97478	6.89192
SNORA24	6.90675	7.56215	7.77362	7.37686	7.08436	7.24649	7.16957	6.75686	7.63757	7.45001	7.3377	5.82797	6.89144	8.02681	7.79313	8.28477	9.01042	7.91207	9.02376	8.18427	7.81992	6.93843	8.05203	7.56704	8.5889	8.28234	7.72656	7.49603	8.13236	7.5571	7.45647	7.80063	7.42801	8.38483	7.47854	7.49334	8.81234	6.43395	7.93818	8.25456	7.09011	6.51338	7.02606	8.03797	8.47416	8.55492	7.80493	6.64475	6.91262
SNORA46	2.51941	2.84904	2.82691	2.45818	2.79686	2.97285	3.31708	2.75551	2.76738	2.6282	2.81262	2.47575	2.62345	2.5712	2.50026	2.44939	2.49804	2.7139	4.16697	2.90317	2.43579	2.55002	2.85879	2.61278	2.73202	2.84344	2.7714	2.68615	2.79834	2.88305	2.75551	2.75551	2.81404	2.48406	2.5739	2.99452	3.00798	2.37782	2.99292	2.25724	2.37496	2.90013	2.61069	3.06108	2.70208	2.47535	2.74521	2.9874	3.09781
SNORA60	4.17686	3.92257	3.92941	3.70488	3.81001	3.92829	5.06427	3.90638	4.25628	3.41418	3.7686	3.96537	3.62842	3.89958	3.99391	3.84478	4.29774	4.2824	3.97555	3.96213	3.79605	3.91417	3.96994	3.52464	3.66023	3.64114	4.07443	4.15031	3.89397	3.77982	5.49702	3.76773	3.54462	3.98744	3.54663	3.31552	4.27135	3.81767	4.35588	3.68132	3.77842	4.17854	4.30946	3.66133	4.32806	3.99918	4.0931	3.23436	4.22951
SNORA33	8.74156	9.25561	9.64827	9.61722	8.86585	9.42793	9.6832	8.3668	9.20411	8.81686	9.15907	8.71784	9.20797	9.17297	9.25426	10.20934	9.61456	9.35222	8.53768	9.17743	8.88773	8.93076	9.18574	8.70848	9.48871	8.86639	9.7938	8.81539	8.91457	9.08068	9.68118	9.45487	8.80296	9.43634	8.72353	9.19952	9.72653	8.50981	8.7363	9.59816	9.10896	8.4846	8.48233	9.43766	10.3642	9.84014	9.81707	9.07102	8.78092
SCARNA15	2.6787	2.96876	2.60528	2.31768	2.85129	2.52627	3.28911	2.1146	2.37957	2.25955	2.83959	3.16037	2.25433	2.67185	2.29013	3.5379	3.1716	2.95104	3.18685	2.15084	2.33088	2.60449	2.91167	2.76121	2.4272	3.10587	2.34241	2.65754	2.77137	3.4484	3.67701	2.37988	3.21262	2.94414	2.73497	2.61655	3.09934	2.38227	2.86497	2.29907	2.85255	2.4486	2.92003	3.32178	3.42624	2.62271	2.90737	2.35177	2.63476
SCARNA16	6.17744	5.68701	6.65087	6.17706	6.32203	6.53227	6.41766	6.50631	7.04752	5.8775	6.11128	5.71913	6.28052	6.30207	6.53681	7.05288	6.33148	5.96659	7.82235	5.49855	6.32344	6.23319	5.82498	6.50027	6.1939	6.36714	7.30099	6.54851	6.4778	5.79614	7.09816	6.45788	6.20198	6.15104	5.99136	6.45621	6.56573	6.34564	6.23303	6.30207	6.05047	6.16409	5.96476	6.39161	6.617	6.60578	6.89947	7.41477	6.12577
PTPRVP LOC100128076	4.17686	3.43887	3.81393	3.29745	3.54107	3.6514	3.56733	3.66843	3.34253	3.77448	4.2693	3.66526	3.12406	3.82317	3.48733	3.69245	3.59331	3.2701	3.68192	3.64492	3.59413	3.72097	3.60602	3.7864	3.28753	3.62911	3.86213	3.79698	3.3452	3.4484	3.88108	3.64206	3.79583	3.76137	3.62067	3.5225	3.862	3.73043	3.58037	3.35899	3.7971	3.80121	3.23264	3.96976	3.5196	3.79612	3.74189	4.06733	3.77255
LOC100507616	3.41356	3.28404	3.39656	3.46586	3.1632	3.37698	2.94753	3.43477	3.37654	2.7888	3.76095	2.68753	3.19932	3.00519	3.18685	2.97471	3.10205	4.16589	2.97891	2.5977	3.47161	3.91627	3.32478	3.4877	4.67495	2.90822	3.18017	2.98526	2.76312	3.33961	3.10956	3.08027	3.25086	3.45895	5.09298	2.99317	2.98342	4.47533	3.55284	3.17029	3.53278	3.74914	3.61193	4.4818	2.87468	3.3871	3.25907	3.0739	4.53125
FLJ20021	5.00194	4.93046	5.15439	4.89199	4.96118	5.4228	5.0079	5.71797	4.82632	4.55864	5.60134	4.87746	5.28073	5.3831	4.86167	4.42351	4.43477	5.20921	5.33286	5.25928	4.51002	4.52974	5.02405	5.31154	4.61941	5.50093	4.57551	4.86658	5.30484	4.45771	5.0698	4.69345	4.2997	4.88438	4.68244	5.54228	5.06425	5.07783	4.66397	5.22239	4.0741	5.09223	4.49969	4.52385	4.82469	4.88582	4.31682	4.44611	4.74884
LOC100506972	3.98564	3.60076	3.87094	4.44199	3.60076	4.0489	3.65007	3.99036	4.72715	5.32891	4.26516	3.57822	3.78551	4.8247	3.96714	3.93658	3.65096	3.77794	3.27999	3.73494	3.26669	3.54342	3.63425	3.9028	4.19889	2.9019	4.55038	3.81947	3.54559	3.54141	4.44425	3.6029	3.78013	4.23564	3.91856	4.13156	3.53823	3.66243	3.63135	3.59699	3.58533	4.06193	3.88524	4.11485	3.40347	3.40661	4.72041	4.30763	4.61773
LOC100505828	3.92161	3.73273	3.78914	3.57963	3.77069	3.7883	3.89214	3.99791	3.66257	3.9209	3.78316	3.85494	3.46534	3.82994	3.81221	3.87622	3.56701	3.74196	3.98249	3.48822	4.06088	3.71802	3.56614	3.65323	3.79187	3.87515	4.35952	3.7757	4.01658	4.01636	4.20889	3.7369	3.78956	3.61833	3.7324	3.41043	3.87752	3.8844	3.96341	3.54989	3.69137	3.56398	3.67741	3.71959	3.80564	3.78316	3.96666	3.81956	3.81929
LOC93444	2.58606	3.0259	2.82642	2.94005	2.22619	2.23047	2.43468	2.23771	2.21555	2.52433	2.41028	2.4695	2.45363	2.60211	2.33347	2.30513	2.96016	2.40036	2.81146	2.13273	2.28578	2.66635	2.37447	2.75947	2.22077	2.49903	2.9148	2.4695	2.72822	2.31168	2.52433	2.38428	2.64779	2.46064	2.53086	2.2722	2.64909	2.72012	2.29143	2.12538	2.29845	2.25594	2.30438	2.40717	2.23823	3.04053	2.54022	2.95363	2.84317
ENOX2	8.31615	8.30978	9.15091	8.70598	8.85903	8.69961	8.55976	8.5928	8.7612	8.44006	9.12454	8.30606	8.37138	8.60318	8.59005	8.59005	9.11845	8.66284	10.02721	8.39446	8.73316	9.13555	8.43893	8.30154	8.8024	8.52014	8.18926	8.07733	8.45733	8.76645	8.56648	8.45747	8.34179	8.73832	8.83376	8.97816	8.70323	8.81065	8.42803	8.67045	9.15874	8.67677	9.00581	8.25234	8.44671	8.25483	8.79011	8.48405	8.82573
LOC100506453	5.91951	5.84367	5.02368	3.95902	3.64492	4.68258	2.0844	2.12131	4.36151	3.82875	2.54283	2.89746	4.08342	2.2658	5.90789	2.50772	3.84819	3.74506	3.83152	4.24697	2.0866	2.62239	1.99928	2.04643	3.82846	4.87025	4.14918	6.49255	5.57396	2.97509	7.16799	2.09627	3.41756	4.70959	3.20407	4.01209	5.92686	2.03898	3.58398	2.47725	3.39875	3.80195	2.51883	2.19535	6.18009	2.04852	1.86357	3.60942	4.48643
C20orf57	4.43222	4.18942	4.56599	4.53177	4.46246	4.44209	4.68005	4.73082	4.51277	4.08132	4.57978	4.11837	4.63093	4.15408	4.12947	4.514	4.58802	4.4874	5.64554	4.55884	4.3822	4.3085	4.11892	4.2732	4.75895	4.86368	4.86905	4.48424	5.30457	4.19285	5.01185	4.97353	4.56773	4.49361	4.34002	4.46175	4.64071	4.07658	3.94819	4.7015	4.47771	4.22671	4.21336	5.02902	4.38534	4.34938	5.24625	4.6187	4.75275
BTBD1	9.64065	8.80893	9.14265	9.39776	9.66992	9.24728	10.07495	8.59632	9.53169	8.19948	9.83335	9.72195	8.62007	8.63872	8.76514	9.27031	10.26762	10.46056	7.88215	10.08378	10.09043	9.53357	10.0924	10.52953	10.00338	10.26005	9.35442	9.96353	10.33062	10.32534	9.60935	9.96565	10.44714	9.74972	9.89904	10.20944	10.37371	9.67109	10.01391	9.61845	9.33808	9.45791	9.78032	8.97257	9.61311	9.94759	9.03173	9.0865	9.65295
LOC286272	5.53645	5.31467	4.70862	4.42283	4.95514	4.51631	4.69232	4.60554	5.82958	6.31338	6.60337	5.45389	6.18343	6.38501	5.70012	5.12613	5.85804	4.91916	7.21314	5.33979	4.66602	4.58011	5.17424	4.70494	5.38283	4.55615	5.47353	5.59683	5.07303	5.1748	4.74754	4.21737	4.4134	4.56364	5.84999	4.89236	4.57231	5.08722	5.31877	5.04837	4.85272	5.03868	4.52133	5.14052	4.60921	5.67325	4.64975	5.77111	4.75767
GLS	7.89393	7.02667	6.09764	6.72651	6.72596	6.05426	7.15186	5.55402	7.11642	6.00789	8.66933	7.30804	6.65696	5.73115	6.26681	7.12189	6.16148	6.36484	6.56677	6.14537	5.80812	6.33595	6.44095	6.87079	6.56311	6.52092	7.16687	7.04906	7.23058	6.31053	5.39235	6.95001	6.90939	6.22938	6.6326	7.40132	6.28324	6.47714	6.96778	6.6345	6.98412	7.47199	6.68034	6.84068	6.00169	6.68362	5.43499	6.8301	6.42716
psiTPTE22	2.81707	2.99347	2.79972	3.1464	3.14244	3.25724	3.15324	3.72912	3.90001	5.23414	2.55235	3.91797	4.03504	4.48491	3.34033	3.25475	3.50742	3.44367	3.10918	3.25821	3.81837	3.26176	3.28555	3.25957	2.68554	2.86253	2.93292	2.81997	4.05055	3.40718	3.4103	2.75585	3.21288	3.44623	3.14869	3.18429	3.55924	4.1565	2.41579	2.81914	4.61105	2.60811	3.56419	3.82404	2.9643	3.51392	2.99726	3.70235	3.12684
FLJ10489	2.84804	2.21924	2.45809	2.3779	2.4209	2.34027	3.1611	2.49982	2.55962	2.85101	2.69103	2.35347	2.66151	2.27291	2.30575	2.59712	2.36812	2.72601	2.33819	2.30766	2.54787	2.45771	2.49903	3.28171	2.43973	2.61788	2.61967	2.53288	2.62289	2.55707	2.69441	2.49226	2.16673	2.37885	2.70321	2.61699	2.42138	2.34284	2.27877	2.27877	2.30766	2.55498	2.47285	2.356	2.59476	2.34004	2.65041	3.19952	2.49903
LOC257152	5.229	5.2048	6.00169	5.95677	5.0761	5.33376	5.05844	5.19039	4.4185	4.56799	3.7518	6.069	5.49456	5.16066	5.09041	3.84276	5.20191	4.79685	4.34402	5.68378	4.94272	6.01595	5.30131	4.61706	4.93735	5.41799	4.00438	5.50807	5.76154	5.35822	6.54203	5.16261	5.38082	4.97509	5.45339	4.61587	5.25868	5.56289	5.33743	5.49149	6.10358	5.40785	5.91037	4.68297	5.73932	5.08735	4.37513	4.48382	5.42003
LOC647070	4.7415	3.83561	5.57483	5.10048	4.70623	5.29529	5.03477	4.62796	5.73592	5.88848	4.41242	5.40752	4.87945	5.84567	4.89631	5.46605	4.8674	4.38074	4.8681	4.81909	3.92137	4.44567	3.63168	4.65083	5.03477	4.64111	5.00409	4.10451	4.23788	4.36643	5.8711	4.76495	3.99831	5.09716	4.43496	3.77003	4.12503	4.66818	4.06503	3.78709	5.0536	4.90555	4.9263	5.5981	4.94422	4.96118	5.1488	5.4769	3.61663
LOC90784	6.57566	8.20954	7.84279	7.55926	7.3137	7.52888	7.5623	7.86657	7.58176	8.54254	7.29617	7.5458	7.2751	8.54907	7.93706	7.80005	6.52316	7.79172	7.32276	6.98277	7.30403	8.28019	6.7954	5.98619	7.80666	7.55485	7.61334	7.4872	7.50659	7.40412	7.75707	7.24976	5.77351	8.3131	7.10213	7.31204	7.34435	7.48199	7.19607	6.79361	8.12993	7.86305	7.57477	8.11096	8.53252	7.66895	7.99795	7.3643	7.46411
LOC100129637	6.95742	8.03665	7.12698	7.29876	6.8899	7.51863	8.21402	7.29242	6.68539	8.03292	7.80575	7.12547	8.35251	7.29667	8.22608	7.92011	7.35744	7.04612	7.3685	6.40006	6.73659	6.86811	6.70584	6.94892	7.26715	7.30956	7.58839	7.67013	6.6699	6.65951	9.22549	7.1453	6.48815	7.95728	6.84767	6.11697	7.15979	7.25173	7.62667	6.97678	7.39848	7.69517	7.46457	8.27847	7.29621	6.703	8.12065	8.44766	7.56787
LINC00284	3.51438	3.54133	4.28403	3.47048	3.71216	3.69209	4.05461	3.62403	4.17962	3.37135	4.19912	4.29394	4.08989	4.03101	3.96714	3.71547	4.1317	3.327	4.46488	3.98065	3.60819	3.5983	3.64066	3.54615	3.88528	3.60437	4.56733	4.2038	4.1859	3.60879	4.30438	3.79823	4.02373	3.8214	3.46588	3.81954	3.38732	3.61162	3.38497	3.46757	4.02699	4.16085	3.91764	3.97106	4.55337	3.87133	3.7319	4.25506	3.70017
LOC284561	2.62595	2.5876	7.13418	4.95366	3.93162	3.89398	3.15996	2.82349	2.67708	2.11245	2.65627	2.56658	2.98601	2.45106	2.54159	2.49082	2.81279	2.9646	2.5691	3.31106	3.20187	2.69551	2.66744	3.10832	2.59208	2.45603	2.97211	2.61024	2.82523	3.39528	3.47513	3.30393	2.8444	2.76671	2.30972	2.72069	2.65473	2.74405	3.8614	2.82516	2.98123	3.24417	3.01119	2.71589	2.70403	2.65449	4.00284	2.29694	4.78565
LOC153684	5.4636	4.9565	6.12679	4.93219	5.0075	6.41661	3.98676	5.62413	5.15562	5.93869	6.8246	4.94068	5.68638	6.22203	5.24367	4.63468	4.18188	4.9555	4.69614	4.88035	4.31085	4.78259	4.29317	4.9721	4.41433	4.63187	4.9919	4.07579	4.75961	4.48772	5.15248	4.34366	4.39884	4.66709	5.31137	4.74098	5.01752	4.8419	4.78953	4.80977	4.42825	4.82622	4.76008	4.74031	4.73931	4.77826	4.50736	4.89169	4.7801
LOC100128178	7.75078	9.46489	7.73089	8.61342	9.55822	7.77228	7.24294	7.63084	8.76709	9.85762	8.57057	10.03921	10.01045	9.07079	8.12395	8.02012	8.3821	9.26552	8.24643	8.86559	9.3062	9.1248	8.58841	8.32629	9.77477	9.2923	8.98967	8.65342	9.39822	10.42308	7.35628	8.96894	9.21971	9.91611	10.01424	9.44788	7.15359	10.40519	8.83584	8.70983	10.5584	9.7832	10.45522	10.01219	8.80155	9.48059	7.85078	9.28664	9.37084
PIRT	3.26568	3.81264	3.62812	4.53171	3.40543	3.58301	3.80048	3.46611	3.93347	4.67297	3.48247	3.61148	3.78488	5.5031	4.45844	3.56336	3.81288	3.45989	3.92793	2.88077	3.62463	3.46425	2.91718	3.48103	3.07281	3.17676	4.26513	3.38513	3.96875	4.12613	3.18047	3.66835	3.96846	5.88992	3.49593	3.69597	6.12679	5.60819	4.44531	3.44274	3.47247	4.61555	3.15582	4.87054	3.64039	5.44462	4.04956	3.82059	3.22826
TMEM185B	7.47695	7.88881	6.80313	7.21354	7.6173	7.63718	7.28794	7.53229	6.74285	7.38327	6.72651	7.92098	7.29329	7.4313	7.38082	7.75819	7.67877	7.8273	6.68461	6.98949	7.26015	7.6487	7.36639	7.86038	7.40285	7.35957	6.84192	8.00256	7.87673	7.82536	7.7753	7.26348	7.28709	7.62051	7.52831	7.02252	7.0473	7.38942	7.27156	7.34179	7.77796	7.32084	7.76248	6.90757	7.47786	7.73586	7.15141	6.31719	7.60209
LOC340085	4.57291	4.29133	3.43637	3.67735	3.43758	3.8535	4.24459	3.39608	4.29795	4.38963	4.06329	3.49876	4.07341	4.25041	3.64749	4.08484	3.91522	4.14732	6.3406	3.21284	3.89252	3.40435	3.22117	2.9275	3.6282	3.32218	4.15825	3.8933	3.18666	3.53917	4.38843	3.67915	3.74782	3.32283	3.95669	3.26411	3.04092	5.04712	4.83985	3.32954	3.72491	3.80507	3.79347	3.94135	3.76017	3.84297	4.76928	3.67915	3.94017
FLJ11710	6.78513	5.71686	5.99889	6.50549	4.95297	6.83009	6.91973	6.34624	6.04571	6.07646	6.01322	5.81306	5.30467	6.37485	6.20893	5.40108	5.20314	4.88958	4.7464	5.00954	4.96097	4.84494	5.02472	5.10441	4.73642	5.05419	6.85733	4.64326	4.78863	4.82309	6.23275	4.63255	5.0573	5.24928	4.78496	5.18458	5.22316	4.83342	5.46556	5.47353	5.36268	5.2263	4.73042	5.4516	5.85517	5.29583	7.84798	6.63855	5.34864
C17orf72	6.28203	7.24676	7.06064	7.31554	7.45314	8.00004	7.58051	9.14567	7.75469	8.22143	6.53937	6.3592	6.32884	7.84998	7.82565	7.44384	7.10356	7.4991	9.29486	7.17475	6.6813	7.71833	8.1481	8.10515	7.52916	7.61139	7.27939	7.38949	6.90349	7.95834	7.20933	6.85782	6.927	7.06374	7.31554	7.34424	8.78107	6.85897	7.49528	6.96689	6.64118	7.44366	6.84415	7.24136	6.8396	7.07603	6.79541	7.35217	8.55108
NPEPPS LOC440434	10.07835	9.54947	10.33155	10.3194	9.86395	10.65829	10.7049	10.12466	10.52113	9.86839	9.62961	10.67547	10.25521	9.58178	10.16572	10.13544	9.9631	9.39927	10.00581	10.02833	9.25292	9.63261	9.58488	10.94486	9.45858	10.04006	10.44946	10.0623	9.48775	9.42495	10.46175	10.57599	7.9802	9.35298	9.58338	10.35382	9.79621	9.85198	9.45144	9.3351	10.53637	9.89615	9.82569	10.44004	10.28078	9.98328	9.78912	9.85266	9.83282
PRINS	7.86359	7.17628	8.16917	8.81016	5.99587	7.32553	6.48444	8.09225	7.13439	8.37531	6.92517	7.93071	7.18126	7.67214	8.22166	8.18242	5.2366	5.93451	5.32342	6.07664	5.89298	7.2186	5.5118	6.02971	4.88302	5.57716	8.4302	5.9069	5.8449	5.26056	9.59917	5.75238	5.2904	5.30181	5.34507	6.57466	6.22194	5.90111	6.54974	5.97346	6.28217	6.74219	5.58446	7.00039	7.94035	5.5866	8.65285	7.77722	6.04866
FLJ12120	4.98443	4.19748	4.28798	6.52366	4.30483	4.29912	5.30107	3.81191	4.37789	4.72941	3.45741	4.13959	5.24779	6.10604	5.20961	3.8478	4.14456	3.54073	3.97011	3.76683	3.8248	3.85312	4.17898	3.51908	3.85598	3.84348	4.43434	3.12013	3.00563	4.13825	5.82146	4.14456	3.99261	3.97299	3.6497	4.42523	3.4954	3.84632	4.01482	4.11911	3.57733	4.59748	3.75636	4.93525	3.97833	4.62271	4.69668	6.79754	3.9312
C8orf60	4.51867	4.28252	4.95662	5.11598	4.60892	5.01982	5.40954	5.66444	4.62356	5.57139	4.49317	4.37743	4.71398	4.76437	5.16913	4.703	4.03826	3.88799	4.28847	4.69524	4.36332	4.74822	4.74875	4.64436	3.92013	4.08381	5.34822	4.68456	4.22682	4.57291	4.57291	4.76104	4.62533	3.92648	4.49723	4.49887	4.7175	4.44523	3.77571	3.80263	3.79083	4.37314	4.35727	4.54283	4.54131	4.20923	5.19238	4.48115	3.85433
LOC285359	6.08075	7.45109	7.6834	6.52423	5.81428	6.21836	6.49636	6.23999	6.23918	7.7414	8.05955	7.01594	7.5226	6.29527	6.84239	7.32817	6.39485	5.45766	9.25276	6.16644	6.13453	6.27472	6.09988	5.93173	6.12082	6.65803	6.32639	5.59602	4.98936	6.34309	5.72265	6.81403	6.61657	6.55478	6.77789	6.55824	5.98521	6.31115	6.62364	5.89419	5.85772	6.54713	6.05729	7.51965	6.60751	5.50553	7.27249	6.94366	6.56707
C14orf82	6.64979	4.80978	4.38074	5.3599	5.41162	5.91788	5.28961	6.30664	5.87062	5.21185	3.60441	5.36145	5.01191	5.35012	5.70259	5.1159	4.96588	4.46114	5.09874	4.91462	4.15076	4.92286	4.96982	4.71319	4.73017	4.48662	6.13535	4.83424	5.2773	5.22473	6.04226	3.94919	5.26285	3.61462	4.45211	5.60204	4.17121	4.54862	4.80029	3.94424	4.48007	4.68114	4.90688	4.97779	3.79014	4.50407	4.93155	5.15922	4.29115
TUBD1	7.23901	7.10201	7.0334	7.18671	6.4868	7.08559	7.37155	8.18727	7.49735	8.00592	7.14417	6.8699	7.55612	7.54401	7.76829	7.1886	7.10527	6.70989	7.61944	6.22179	7.13709	7.28378	6.82485	6.9248	6.83347	7.1874	7.81791	7.34096	6.46371	7.45193	7.08479	6.1079	6.50053	7.29023	6.7515	7.30498	6.85598	7.47352	7.27717	6.72126	6.78562	7.26046	7.40659	7.0818	7.16929	6.54145	7.6095	6.90008	7.2094
LOC100131532	4.30318	5.10723	4.28798	5.14975	4.97212	4.58736	4.80888	6.07261	4.80888	4.99896	4.46965	5.89685	5.48097	4.96212	4.83099	4.69568	4.2316	4.90307	4.4749	4.61603	4.56627	4.7596	5.01312	4.43441	4.73106	4.34733	5.09712	4.93935	5.03856	5.14751	4.06592	4.58543	4.68899	4.6241	4.65628	5.72629	4.85692	4.88706	4.15578	4.61068	5.02443	4.69738	4.86436	4.68843	4.26939	4.59466	4.88394	4.99712	4.7561
LOC149351	3.408	2.91712	2.86513	2.70563	2.978	2.72251	2.82133	2.38471	3.49929	2.47863	2.93848	3.50086	3.69959	2.34518	3.20333	3.1655	3.13395	3.12945	3.24769	2.67297	3.28007	2.94434	2.66766	2.76305	2.5367	2.75615	2.96633	2.73667	2.87752	3.542	3.13732	3.05197	2.75053	3.32801	3.31776	2.68965	2.61341	2.90159	2.36825	2.82744	3.17678	2.53941	2.93632	2.75994	2.82305	2.40382	2.57823	3.5052	2.96754
POU6F2-AS2	2.3253	2.38305	2.24579	2.29311	2.39351	2.44673	2.57131	2.18006	2.33311	2.06039	2.51853	2.31124	2.45235	2.11102	1.99339	2.61877	2.08488	2.92777	2.18478	2.44809	2.71849	6.29273	2.40122	2.66729	3.08393	2.68178	2.14854	2.12804	2.53149	2.90336	2.90251	2.23731	2.62009	2.80361	6.53805	2.81584	2.65633	2.54935	2.11102	2.30891	3.08312	2.86154	2.44048	2.39897	2.55932	2.28865	2.50124	2.28596	5.32827
LINC00263	4.96239	5.88013	6.23032	5.50006	5.88974	5.50209	6.05726	5.93182	5.25399	6.16966	5.87702	6.14471	6.43253	5.69056	5.33177	6.2354	6.09024	5.4636	6.75459	5.60963	5.47283	5.88482	5.50927	5.3365	5.41552	5.98017	5.19806	5.74355	5.31329	5.96191	6.31546	5.58865	5.29453	5.18488	5.92961	6.21927	6.20151	5.99772	6.01064	5.7844	5.4101	6.2142	5.74774	6.11725	6.6549	5.76087	5.97043	5.49134	5.33832
LINC00472	4.34606	4.82297	3.77886	3.32178	3.51995	5.61515	4.62612	5.60421	3.96174	3.6425	6.62643	3.52329	3.49372	3.07465	3.95577	3.77153	3.62156	3.68414	3.71063	3.82787	3.7197	4.70205	3.84207	6.98215	3.86403	3.93199	3.28555	3.85321	3.87295	3.8112	3.58863	3.5703	4.39362	3.93737	3.46457	4.05311	4.1688	4.57654	4.7564	5.11752	3.9634	3.72936	5.17293	5.266	4.18927	4.87404	3.72025	3.95577	3.6219
LOC145845	3.02976	3.07303	3.06757	3.18547	2.85228	3.07944	2.97056	2.89448	3.08828	3.13875	3.67377	3.13264	3.57975	3.01817	3.35888	3.0819	3.15361	2.87927	3.13306	2.73751	2.69957	2.61954	3.18106	3.22992	3.26843	3.16778	3.43684	3.04554	3.07303	3.04351	3.14458	3.06591	2.90764	2.94612	2.70017	3.00156	3.09619	3.3946	3.05874	3.01366	3.10654	3.44414	3.06892	3.07091	2.8683	3.07303	3.12165	3.20077	2.76541
LOC100506155	7.66624	7.83433	7.85553	7.38262	6.66304	7.53735	7.96112	6.63766	7.6713	7.53217	8.77554	7.6743	6.70535	7.56842	7.02977	6.47298	7.19528	7.3455	6.58823	7.51911	7.65415	7.58948	6.72716	6.17846	6.83335	7.07413	7.50381	6.95923	7.3625	7.3112	8.76264	8.08929	6.94693	7.61282	7.52625	7.19313	8.07368	8.00723	8.1569	8.14656	7.38082	7.86465	7.87511	7.62913	7.86924	7.56854	8.11739	8.31332	7.48354
LOC100288570 LOC100507334 LOC440895 LIMS3-LOC440895	7.67241	8.6776	9.29548	8.34388	8.29564	8.52712	7.62766	8.33686	6.99344	8.38212	7.00222	8.65416	9.77061	8.43825	8.828	7.65616	8.58449	7.11718	7.54527	6.97564	7.61093	7.44171	7.09798	9.01439	8.36246	8.42724	8.15874	7.24905	7.99581	8.19319	7.8504	6.89809	7.30361	7.51032	8.07489	8.02317	6.57463	7.63931	7.20699	8.55885	10.08812	8.57454	9.37745	8.50881	13.06164	7.53071	6.21921	9.40532	6.81255
LOC100289333	4.0479	4.82781	4.06611	4.75346	4.68034	4.67048	3.92685	4.62868	5.00479	5.81577	4.75963	4.82179	5.24319	4.89323	5.37591	5.32025	3.85401	4.37385	5.83054	4.37022	4.4602	4.4383	3.82669	4.51115	3.88032	4.11072	4.96504	4.11762	4.31285	4.43654	4.38074	4.36099	4.85634	4.30102	4.21294	4.16058	3.77148	4.09094	4.40727	3.89493	3.67793	4.4322	4.1963	4.4602	4.71277	4.84004	4.2976	5.15659	4.3015
NAV2-AS4	2.85493	2.84904	2.94937	2.25168	2.58531	2.67624	2.72637	2.69463	2.85616	2.64624	2.81502	2.54811	2.52249	3.63613	2.40813	2.46096	2.9101	2.96368	2.62851	2.78209	3.35662	2.62859	2.79776	3.05584	2.82314	2.989	3.08188	2.38907	2.76312	2.59859	3.37933	2.89503	2.84353	2.59204	2.48588	2.40668	2.63791	2.84825	2.79658	2.68576	2.71984	2.63581	2.4018	2.90057	2.87278	2.89627	3.03029	3.82863	3.05844
LOC100129935	3.15752	2.91965	3.52606	3.44739	3.4083	3.27505	3.64548	3.66508	3.61943	3.01212	4.03848	3.73796	3.04282	2.86662	3.37196	3.63479	3.19214	3.61789	3.30178	3.36459	3.17231	3.47765	3.30714	3.33281	2.70642	2.97826	3.30273	3.09934	3.08285	2.77749	3.55192	3.93456	3.30033	3.36673	3.08945	3.67448	3.75213	3.47661	3.33634	3.53035	3.3235	3.42529	3.15242	3.43095	3.66457	3.60932	3.101	3.68998	3.52654
LOC90246	5.25618	5.94187	5.548	5.05863	6.06867	5.31827	5.36379	5.18928	5.07239	5.37051	5.01847	5.65797	5.19823	6.34579	6.81367	6.30017	5.69074	6.59207	5.40951	5.92372	6.76129	5.5043	5.26931	4.89631	5.51888	5.19511	5.3914	5.12572	5.62595	4.3523	4.39454	4.72706	4.67683	5.79411	4.81083	5.674	5.01059	6.1481	5.56386	5.67888	5.55588	5.67969	5.15693	5.6108	8.91339	5.32519	6.60005	5.84659	6.01059
LOC100509498	8.90086	7.62442	8.06659	7.8598	8.8106	8.5818	6.87298	6.97947	8.1087	7.80108	6.38329	8.2656	7.89266	7.48049	7.6225	6.81534	7.22008	8.38195	8.56329	8.19304	7.9617	7.67405	7.56395	8.81038	8.90687	8.6765	7.90999	8.82523	8.68578	8.3475	8.89823	8.37187	8.26638	8.44476	8.18055	8.32346	6.5338	8.27388	7.47989	8.85207	8.84429	8.43697	8.06663	8.21955	8.71848	8.28594	6.64449	8.04021	8.10167
LINC00475	3.73041	2.70194	3.12734	3.27219	3.26955	2.88711	2.92772	3.59747	2.8937	5.34377	2.77148	3.84436	4.53494	3.86423	3.02699	2.60408	2.9554	2.91308	3.26776	3.52797	3.52732	2.89596	2.66635	2.91334	3.5893	3.44482	3.5797	3.39907	3.27031	3.38705	2.84617	2.64221	2.90492	4.38896	3.30057	3.07314	2.98564	3.64948	2.67306	2.96266	3.82118	3.69969	2.84643	5.08076	2.76894	2.84759	3.20885	3.48214	3.0897
LOC145474	8.2586	6.06148	6.08732	7.01604	5.65694	7.80499	6.99901	6.27684	6.86006	6.44828	6.57358	6.68571	6.94454	6.36126	7.06336	5.33256	5.17746	5.10126	5.99277	5.45043	4.94071	4.80521	5.23012	4.6842	5.15806	5.17733	7.8027	5.16143	5.29985	5.71328	6.52489	6.08418	4.81292	5.96888	5.65943	6.05716	5.72597	5.40963	4.96612	5.54324	6.88007	5.89051	5.07206	5.52395	5.98843	6.45291	7.10459	5.15074	5.44033
LOC100507039	3.89235	4.08256	3.66984	3.5386	4.83733	4.18376	4.60473	4.37488	4.28106	3.07334	3.35362	6.0477	4.24472	3.52492	3.79628	3.36339	3.77714	4.22849	4.32739	4.83031	4.346	3.8041	4.57688	5.11823	5.27139	4.14382	3.99147	4.21536	6.32432	5.83707	4.18259	4.3502	4.17863	4.23189	4.40699	5.08516	3.64162	4.63389	4.14039	5.11255	5.9646	4.41788	6.34482	3.55582	2.90636	3.92698	4.03074	4.10562	5.76582
FLJ13773	4.40903	4.19756	4.36299	4.93598	3.80106	4.66078	4.08823	5.27861	3.74173	4.53533	3.89217	4.77493	4.68068	4.20524	5.28826	4.30329	3.52258	3.65938	3.48307	3.69153	3.57442	3.40338	3.90305	3.41887	3.22551	4.0303	5.18635	3.74196	3.46742	3.6152	4.16214	3.5854	3.83234	3.6497	3.56291	3.90414	3.83919	3.4816	4.00062	3.34681	3.93528	4.19776	3.80446	3.43833	3.90824	4.03462	4.80769	4.42719	4.16752
LOC100507918	6.39488	5.73484	6.26399	6.19998	5.38086	6.37065	5.75643	7.42323	6.13415	7.31817	5.16863	6.30847	6.25151	6.77531	6.63334	6.14114	4.70118	5.19617	4.83748	4.9529	5.00115	4.67841	5.2691	5.10392	5.01967	5.06436	6.35149	5.37919	4.7679	4.45857	6.90992	5.34143	4.91507	4.87277	5.06972	5.38194	4.97332	4.90718	4.96105	4.6544	4.62785	5.23899	4.6454	5.12943	5.0291	5.24376	6.5369	6.28308	5.23796
PTCSC	4.58049	4.47475	4.43444	4.39018	4.66126	4.91176	4.41603	4.74126	4.617	4.98687	3.74705	4.99053	4.53625	4.83584	5.17242	4.68931	4.24273	4.26291	4.66707	4.00892	3.99396	3.90172	4.13151	4.43666	4.49569	4.56146	4.86108	4.36518	4.45226	4.24392	4.37749	4.47344	4.37147	4.2712	4.20501	4.68113	4.51891	4.36493	4.65505	4.01963	4.78387	4.57466	4.42746	4.61295	4.29246	4.20957	4.42282	5.05874	4.19362
GMCL1 GMCL1P1	6.76985	7.09394	7.42959	7.50127	6.51795	7.14634	7.28843	5.46534	6.49755	6.41731	7.39642	6.89951	6.57105	6.55692	7.08363	7.43894	7.08975	7.7916	5.41109	6.8557	6.51459	7.29085	7.68789	6.67836	6.42202	7.32697	6.84757	6.92327	7.01574	6.52746	7.05421	7.00399	8.20243	6.29917	6.93951	7.29424	7.27956	5.89794	6.90574	6.2387	5.84012	6.22997	6.09449	6.47588	6.77812	6.58601	6.73594	6.96264	6.09347
TMEM206	9.60453	9.18531	8.52972	9.26285	9.36951	9.32687	9.48324	9.04736	9.47184	8.4201	8.0467	9.5018	9.44952	8.67584	8.81975	8.96724	9.33319	9.26152	8.3826	9.51315	9.98289	9.71947	9.69422	9.96294	9.63891	9.629	8.85825	8.99278	9.25955	9.85727	8.95981	9.66665	9.42377	9.28806	9.21593	9.32586	9.20326	9.29095	9.30445	9.6054	9.27634	9.01159	9.53852	8.7523	10.36399	9.21816	8.64136	9.17641	9.75987
LOC100505639	4.49884	5.3427	3.87159	6.02889	4.56351	4.86185	4.83899	5.28374	4.853	4.99552	4.73978	4.87615	4.12076	4.90139	5.96309	5.98643	4.91533	6.03938	4.64713	4.34331	4.55798	4.58861	5.21149	4.87895	4.56216	4.53999	4.82605	5.19063	4.91006	4.31333	4.16964	4.77878	5.38116	4.97591	5.01667	4.50327	4.77915	4.27288	5.39351	4.53557	4.52848	5.2633	4.74643	4.88901	4.62188	4.48697	4.98767	5.65202	5.05586
BMS1P5	9.46166	9.29023	9.25111	9.01737	7.12193	9.73174	8.92261	9.6931	9.26438	9.5386	8.34926	9.02512	9.08444	9.61578	9.66681	10.00588	7.363	7.20782	8.36518	7.33084	7.57205	8.23971	6.88759	8.5468	6.69194	8.13829	10.09026	7.81516	7.17853	7.32314	8.97349	7.66762	7.25379	7.41262	7.99576	7.8236	8.71742	7.69655	8.15646	7.20965	8.06937	7.51813	7.6535	8.62965	7.60844	7.61481	10.4732	9.19054	7.56047
FLJ14186 LOC100132217	5.63515	5.84247	6.25471	5.56033	5.35751	6.06317	5.87703	5.69752	5.68815	5.80114	5.71367	5.53864	5.93286	5.53713	5.4775	6.39228	5.68527	5.47456	6.14767	5.57524	5.26662	5.58003	5.61074	5.85658	5.19964	5.3182	6.70765	5.37651	5.60796	5.22239	5.8296	5.90593	5.53578	5.42319	5.58973	5.18057	5.6252	5.17663	5.63292	5.26845	5.2098	5.77198	5.24755	6.40003	5.79025	5.89107	5.81404	6.56091	5.32804
LOC441402	4.94058	3.40447	4.1483	4.21682	3.63476	4.29977	3.65996	3.24697	3.82827	5.2379	7.18868	3.37763	4.16028	4.80414	4.60683	5.18404	4.48631	3.59381	5.30453	3.46966	4.76921	3.26421	4.51509	5.39809	4.05885	2.98297	5.21479	4.84657	5.09348	3.15552	5.55655	4.3199	3.54433	4.2783	4.80489	4.04828	4.19874	5.56708	4.77592	4.77654	4.14916	4.71985	4.69387	3.97371	3.93205	4.834	3.46766	3.49246	3.90727
LOC286059	4.17686	4.08256	4.12408	3.71626	4.3716	4.25589	4.5884	4.49603	4.03418	4.11259	4.4601	3.94116	4.06623	4.20958	3.92729	4.15121	3.76603	4.52093	3.75597	4.0761	4.21026	4.69926	4.35285	4.11162	4.23485	4.37033	4.48803	4.61776	4.32417	4.27489	5.13495	4.33248	4.11333	4.29014	4.05725	3.95671	4.2548	4.33916	4.18318	4.31905	4.06274	4.29014	4.66777	4.20753	4.4555	4.02379	4.65262	4.177	4.45002
FBXW4P1	5.94145	5.08257	5.74752	5.10791	4.34065	6.3968	5.11233	6.18778	4.46965	6.52771	3.56646	5.65687	5.30956	6.26018	6.25768	3.58136	4.30525	4.38074	3.55373	4.33493	3.59181	5.12573	4.38683	3.75517	4.14174	4.62921	5.17133	4.00041	3.79396	3.74344	4.37991	3.75027	3.5167	4.04785	3.80684	4.06744	4.1312	3.77842	3.48677	3.79375	4.15839	4.36613	3.57643	3.8509	4.09223	4.27361	5.27802	4.41836	3.66466
C21orf96	8.40532	5.9765	5.22323	6.89127	5.54914	7.05288	7.36639	8.11983	7.3191	8.08288	4.40374	8.38761	7.94132	6.98623	8.39979	6.37838	4.39728	4.90353	4.07108	5.41788	4.60385	4.86542	5.32669	6.19083	6.08807	4.68204	7.35468	5.5184	6.33459	5.65986	6.60207	5.59998	5.16329	3.887	6.00955	6.41784	4.92322	5.63141	4.90634	5.11255	6.09758	5.43292	6.2958	5.10508	4.03802	5.78089	5.19327	6.9233	5.80808
LOC100128751	5.53645	6.14733	3.76604	6.5236	4.96396	5.4637	5.02049	5.58959	6.29051	7.51865	3.75161	4.10222	6.56711	7.68611	6.81465	4.03418	4.03464	4.82283	4.28973	5.20571	4.54719	4.91902	4.60344	3.30231	5.26817	3.63365	5.97279	3.87701	3.87921	5.10392	5.21596	4.58916	4.37741	5.4013	5.87621	5.15677	3.56223	4.77449	5.22801	4.11603	5.19909	6.18149	4.98787	5.85512	4.20143	5.22432	5.84903	7.54901	6.74727
SPRY4-IT1	11.09204	9.39928	10.32948	8.8709	7.86453	9.8208	10.55557	10.99001	9.61975	10.96484	8.39544	9.56637	8.86184	10.93855	10.09118	8.73114	7.75736	8.32215	7.65916	7.93635	7.42211	7.62543	8.68576	8.49664	7.87239	9.17917	10.48502	8.12423	7.84913	7.4372	9.53681	8.5914	8.65298	7.6181	7.62649	8.28237	9.91165	7.94233	7.51184	8.07159	7.76509	9.18227	7.95931	9.68865	10.25614	8.45323	11.50761	9.60614	8.09757
LOC254057	6.05691	6.97953	6.58965	5.89063	5.79253	5.96037	6.30086	6.30193	6.03809	6.28786	5.7132	6.79381	4.98904	7.10135	7.82609	7.67535	7.12282	5.94703	5.31653	6.03715	7.58417	4.90773	5.26061	6.85958	5.67853	5.20038	6.25896	5.18085	6.08423	4.77364	5.5171	5.38209	5.16444	5.75058	4.84754	5.89702	4.82776	5.96799	5.87797	6.5508	7.4292	5.55373	5.47556	5.83892	8.43213	6.33644	7.8115	6.74515	5.69868
ITPK1-AS1	3.34721	2.68734	2.7642	3.37098	2.43385	3.61543	2.8435	3.54896	3.27589	3.76838	3.27019	2.5553	3.58372	3.72511	3.56717	3.25587	2.46862	2.65882	2.10255	2.4518	2.43622	2.50824	2.68452	2.60156	2.43267	2.43349	3.00537	2.30068	2.43385	2.75267	2.6416	2.64764	2.66796	2.44001	2.38924	2.91135	2.64113	2.6888	2.70487	2.74621	2.9469	2.73535	2.31922	2.7942	3.08573	2.98683	3.90119	3.46877	2.76994
LOC728061	7.93233	7.19827	7.16132	7.48134	6.28223	7.61598	6.4968	7.83102	7.33472	8.04177	6.68559	7.94323	8.02119	7.57321	7.79516	7.78791	5.75079	5.4266	6.08642	5.83815	5.80226	5.39267	5.64472	6.39886	5.74062	6.13668	8.2182	5.40326	6.9819	5.76624	6.24834	5.97168	5.54651	5.0103	5.98391	6.8312	6.01755	5.80985	6.02283	5.49825	5.52853	5.77011	5.66797	6.37875	5.88448	5.70066	7.1435	7.32969	5.24151
LOC221272	4.51043	5.54011	5.00075	6.55788	5.12322	5.3111	6.13564	4.82483	4.85713	4.86869	4.55957	5.52691	5.51831	4.57757	5.10506	5.2712	5.21411	5.14847	3.34695	4.71492	5.53603	4.23618	5.01939	4.17391	5.58158	6.46889	4.53116	4.58224	4.87958	5.15735	6.57141	6.48811	4.87363	5.5009	5.13149	4.42391	5.5558	5.15169	5.08795	5.12247	5.10677	5.56327	5.47248	5.65661	7.75469	5.78693	5.83863	5.0234	5.50905
HCRP1	4.23466	3.29044	3.38365	3.65414	3.31791	4.13446	3.94737	3.7707	3.92776	3.82278	3.73082	4.26403	3.22823	4.27605	4.06636	3.98004	3.4689	3.71657	3.1488	3.64155	3.20811	3.68689	3.15731	4.62716	3.7084	3.97262	3.82278	3.45033	3.77154	3.13646	3.73657	3.65457	3.75573	3.14637	3.30432	3.46338	3.63323	3.51345	3.41673	3.78477	3.37408	3.73496	3.44864	3.73959	3.41844	3.97371	3.67272	3.82278	3.37036
LOC100128640	4.75222	5.55009	5.19979	4.52813	4.02711	3.83023	4.00963	4.7442	4.0742	5.18986	5.02909	4.12547	5.18849	4.82404	4.72952	5.30379	5.40075	3.88331	5.31755	6.20135	4.46333	4.26535	4.23296	4.41913	4.82683	4.70252	4.21864	4.86808	4.8724	4.13402	6.48535	4.92007	5.12165	4.16227	5.36887	4.86808	4.57331	5.12042	6.7966	5.87879	4.76968	4.53535	5.41555	5.67773	6.35362	4.91614	3.98908	4.4662	3.65371
PNPLA3	8.59742	3.89334	6.22949	6.8157	4.93046	6.2031	6.26994	5.8169	6.64213	4.51511	3.13702	7.30796	4.33183	6.56707	7.03623	4.18124	3.63771	4.1148	2.81725	3.79878	4.54639	3.84428	5.81568	6.31508	5.74492	6.63811	6.26834	5.81221	4.76379	5.5056	4.99652	4.85924	6.10602	3.81458	3.58793	6.51353	3.3432	3.04103	3.09494	3.18685	3.69395	4.34058	4.39661	2.94526	5.85972	5.84939	7.13806	4.66394	4.57463
LOC157860	2.96448	3.81264	4.52798	2.4592	2.93766	3.83232	4.22433	3.58924	2.85327	2.85511	4.90655	2.92478	3.36435	2.96489	2.72093	2.7311	6.79038	2.78102	2.63241	3.61191	2.84702	2.39065	3.09067	2.65449	3.05017	4.85687	2.94518	3.83633	4.23385	2.90601	2.7496	4.13312	3.13201	2.96833	5.01876	3.16826	3.04622	2.95663	3.11873	4.85113	3.04242	2.92968	2.97995	3.66046	4.42549	5.32845	2.57458	2.85046	2.86499
FOXP1-IT1	7.68203	7.2677	7.63925	6.93646	5.41927	6.70487	7.3352	6.7367	7.01101	7.18134	6.33697	8.17725	7.15004	7.8511	7.48407	6.87769	5.33454	5.18486	5.71535	5.78077	5.40041	5.61263	5.44198	5.22261	5.20517	5.3422	7.46027	5.62891	5.83592	5.54571	6.48504	5.31302	5.78192	5.63059	6.61695	6.54196	6.24389	5.961	6.53095	5.45371	6.01887	5.58753	5.6523	6.41311	6.19964	5.6491	7.81746	6.40313	5.7614
LOC100422737	7.79354	9.12825	9.99778	11.49594	3.57317	9.9776	3.21075	6.05898	7.14673	7.4037	10.73914	3.58152	7.67517	7.41053	8.96098	10.17623	9.47701	9.28655	3.87397	6.16173	9.32378	4.14974	7.02855	7.42944	8.42302	7.07723	9.40334	8.20084	7.9535	4.60051	3.8057	5.84904	8.18052	9.47477	2.83589	8.80669	6.83749	3.92797	10.44147	6.947	3.05933	8.34136	4.26992	11.27917	3.58195	4.86851	10.842	10.30623	8.66711
NIPAL4	4.20455	4.4636	4.70112	3.99228	4.59316	4.65265	5.7846	6.28779	4.60781	3.96853	4.17274	5.11587	4.29909	4.64021	3.83274	3.6836	4.41326	4.18158	4.0646	4.31914	4.75081	4.63426	4.84908	6.24882	4.35192	4.23613	5.37794	4.82094	4.81472	4.1624	7.96294	4.09411	4.47486	4.30931	4.81915	4.95543	4.26317	6.67579	4.37573	4.82991	7.82115	4.33177	5.63698	4.30934	4.52088	5.49951	4.56893	4.29836	5.09494
LOC644714	2.95821	4.00588	4.75486	3.71937	3.7171	3.76929	3.9395	4.0342	3.32494	4.25741	4.45834	4.20126	3.6713	4.15814	3.60208	4.20071	4.04192	5.07188	3.72302	3.63048	3.46821	3.43498	3.85242	4.02612	3.6988	3.25472	4.22407	3.72371	3.44909	3.76218	3.4997	3.21468	5.01327	3.41147	4.24729	4.27629	4.32025	3.36823	5.07698	3.25926	3.3112	3.82584	3.42347	3.3894	3.95533	4.35447	3.64738	3.98743	3.90674
C11orf86	5.00194	4.03658	7.89582	4.09065	3.71657	4.75809	6.8915	5.44343	4.09552	3.75876	3.83451	4.98017	5.33438	4.62573	4.1346	4.4713	3.78274	5.06379	4.32919	3.76588	3.55975	3.9324	5.96548	4.82874	4.79433	4.76689	4.52774	5.4842	4.44382	4.97238	4.06082	5.58576	6.63961	5.84511	4.30982	4.7294	7.73447	4.62533	3.97371	4.56345	4.07368	4.03265	5.18134	4.37859	3.64492	5.26906	5.78036	4.6879	4.53841
LOC100509205	4.67404	5.15859	5.51645	5.97642	5.05419	5.38847	6.65033	5.18928	4.98809	5.86067	4.92246	5.31474	5.23237	5.48483	5.34742	4.67182	5.27748	4.08057	4.39759	5.52952	4.59468	5.57191	4.83141	4.47994	6.3884	6.37313	4.82211	5.26254	4.37251	6.002	5.96528	4.59813	5.13826	4.73475	4.90346	4.35728	4.76553	4.79838	4.50939	4.77967	4.30823	4.96178	4.62802	3.82404	5.6746	6.12113	4.46848	5.31498	5.86705
LOC100134229	6.87185	6.84546	6.48714	7.44685	7.1479	7.25196	8.03187	7.82503	7.69939	7.87111	6.86052	7.16682	6.63886	7.94526	7.70927	7.17907	9.02085	7.78586	9.00968	8.14618	6.8253	7.21734	7.10573	7.34365	7.33765	7.71168	6.52712	8.73711	7.99359	7.36311	9.00408	8.23662	7.15888	7.72847	8.9746	8.06706	9.3884	7.10345	7.3442	8.2914	8.33229	8.44357	7.7196	7.22255	8.63709	7.6478	8.45823	7.08518	7.63726
FLJ22763	2.20916	2.81318	4.30974	2.42339	2.68785	2.46825	2.20877	2.99896	3.30801	2.95839	2.48081	2.55633	2.10031	2.59213	3.15242	3.12685	6.22479	3.63897	3.57433	2.42645	2.24625	2.63367	2.19281	2.24062	2.59213	2.99477	2.49589	2.39122	2.41438	3.3609	3.57777	3.76433	2.85745	2.17187	2.28528	2.29813	3.00447	2.59213	2.27684	3.342	2.14903	2.25363	2.19501	2.89823	2.88528	4.17095	4.06384	3.33981	2.71273
LOC401093	5.03501	4.09787	4.05763	4.27337	5.15347	5.01801	3.46016	4.34457	4.34557	7.14189	4.78675	5.34814	5.01903	5.794	4.40671	4.43129	4.90027	5.32106	4.41938	6.11378	6.60295	5.00718	4.36758	4.20506	6.64236	5.67394	4.09733	4.00997	5.35934	5.56138	3.20498	4.9896	4.60062	6.33565	5.58778	5.29337	4.48578	9.29597	4.17078	4.72546	6.26837	5.26849	6.81181	4.6023	5.09444	7.0925	4.52605	4.58725	5.54311
LOC100507637	7.35915	7.78941	7.70863	7.49018	8.03499	7.91371	8.47921	7.90665	8.12537	7.60428	6.68616	6.98868	7.19185	8.09027	7.39595	6.87455	7.4134	7.93785	7.37781	7.25708	8.40406	7.79128	7.71824	8.42756	7.34062	6.81756	7.26529	6.97492	7.6329	7.44695	6.76047	7.15314	7.49128	7.9451	7.36883	7.55201	6.81311	7.51179	8.30858	7.23591	7.97213	8.1157	7.66892	7.37933	7.63393	7.64578	8.31243	7.79288	7.69542
LOC100128594	3.01147	2.55895	2.50839	2.73013	3.13151	2.99147	2.65867	2.6226	3.22979	2.56155	2.56716	2.63579	3.49215	2.76312	2.86278	2.88563	2.65227	2.60034	4.69614	2.71455	2.6436	2.7018	2.77338	3.0053	2.57352	2.44567	2.80919	2.9712	2.48034	2.8108	2.62572	3.18921	3.05395	2.90592	2.78993	2.88999	2.35039	2.83775	2.61361	3.52758	3.08951	3.25282	3.00646	3.03448	2.83113	2.64976	2.57508	3.02509	2.55442
ZNF346	6.82864	7.61789	8.22758	7.62103	7.48873	7.50099	6.67795	7.94181	7.32206	7.87227	7.17521	7.39551	7.57671	7.96183	8.00409	7.97407	7.2976	7.28761	7.67405	7.3011	7.57035	7.18164	7.30598	6.93137	7.43906	7.70164	7.43097	7.21114	7.27264	7.45806	8.50318	6.8583	7.1278	7.14721	6.87248	7.04478	6.8331	7.18208	6.97395	7.05674	7.31988	7.21123	7.47087	7.70074	7.51747	6.94304	6.92222	7.40441	7.69999
DPY19L1P1	7.9353	7.04877	7.2159	6.76373	7.54909	7.61757	7.3734	7.50792	6.61927	6.79322	7.94695	7.8113	7.97369	6.92594	6.8284	8.20431	7.11192	5.71272	8.1504	6.80148	6.64533	6.37181	6.83611	7.23552	6.93859	6.7574	7.35915	7.14761	7.46346	6.98751	8.23971	7.59216	6.9456	6.9956	6.68242	7.42248	6.89513	6.99695	8.00998	7.65588	7.77649	7.35857	7.77635	7.3025	7.47172	7.21375	7.88886	7.16862	6.80369
FLJ23152	2.38367	3.89285	3.80238	3.07237	3.07621	2.81261	2.94328	2.82019	2.85616	2.58209	2.9241	2.49862	3.04701	2.40286	2.78878	4.27321	3.5252	3.72049	2.8528	3.02058	2.81348	2.65992	3.88372	3.36133	3.36135	3.32472	3.21468	2.65147	2.86146	3.26887	3.05332	2.97853	2.76977	3.62533	2.77022	3.1897	2.82503	2.78146	5.22613	5.22574	3.23832	2.95659	2.87614	4.14515	4.14744	2.92764	2.96472	3.00093	2.97853
LOC91548	4.20442	4.22414	4.31094	3.43575	3.66008	3.81753	3.7791	3.91348	3.91191	3.49217	4.05685	4.06087	3.97153	3.99056	3.56567	4.22674	4.05504	3.50436	6.00951	4.78782	3.504	3.50303	4.04878	4.38263	4.01165	4.64581	3.77344	3.78563	3.96092	3.66221	4.16081	3.66024	3.45	3.93831	3.7631	3.50716	3.84569	3.85659	4.13007	3.8275	3.75597	3.88836	3.726	4.27085	5.60142	4.11701	4.09781	4.41062	4.87885
TMEM212	6.09613	5.87392	6.55624	5.58111	5.46248	6.21947	5.90639	5.82746	7.41497	6.43313	6.12209	6.69997	6.05075	6.53275	6.75801	7.55376	6.47837	5.94206	6.59059	5.17724	6.0148	5.54941	5.88805	5.3095	6.53753	5.11263	6.51307	5.38833	5.98809	5.40366	7.59221	6.73041	5.70541	5.91204	5.48693	5.31143	5.59412	5.61475	5.56663	5.37441	6.18706	5.6026	5.5959	6.40898	5.93517	6.47836	6.62877	7.83246	5.66587
RNH1 FLJ23519	3.56203	3.42016	3.42441	3.38266	3.06417	3.34937	3.70925	3.47191	3.3836	2.84759	3.4365	3.32779	3.45552	3.34643	3.34323	3.42735	3.56485	3.56353	3.17709	3.36241	3.35003	3.28404	3.27467	3.71273	3.30654	3.39383	4.24062	3.96125	3.43012	3.29167	3.80475	3.45552	3.57495	3.53205	3.26299	3.59246	3.61585	3.38318	3.12756	3.44096	3.52809	3.84512	3.52233	3.70974	3.17124	3.2909	4.29977	4.02217	3.48747
LOC153469	2.72079	3.15623	4.71486	3.09386	2.83464	2.93513	2.92963	3.05956	2.89625	3.04946	2.53232	2.97089	3.22162	2.84781	2.66166	2.89832	2.72547	2.88102	5.22909	2.71131	2.71241	2.86735	2.84235	2.99694	2.74746	2.79548	2.87466	2.96277	2.97784	2.64968	2.62572	3.12295	2.92165	2.65399	2.74273	3.05235	3.43853	2.93958	3.04275	2.73325	3.48593	3.05663	3.14765	2.9958	2.80615	2.78154	2.74136	2.78041	2.41353
LOC100131551	2.52151	2.62796	3.20279	3.03783	2.5625	2.96766	2.61612	2.65922	2.58763	2.97462	3.1637	2.6689	2.53947	2.5834	3.45637	2.89158	2.23299	2.44666	2.26573	3.41592	2.87436	2.58971	2.93876	2.55025	2.3964	2.65922	2.71072	2.65416	2.77731	2.49779	3.65549	2.54614	2.29689	2.50764	2.35297	2.32369	2.80457	2.5323	2.81071	2.76053	2.40832	2.39882	2.67878	2.68629	2.45892	2.58728	3.08928	2.74652	2.76394
LOC149773	4.92308	4.4215	4.46023	5.10791	4.59196	5.42648	4.74883	4.93662	4.73856	5.56004	4.57736	4.32938	5.58594	4.48979	5.01073	4.53662	4.43129	4.33702	4.48237	4.4642	4.35925	4.54749	4.83109	4.5633	4.37042	4.42457	4.79334	5.32173	5.2381	4.48684	5.28684	4.52685	4.61152	4.68055	4.67374	4.66656	4.47045	4.42117	4.45146	4.18567	4.57898	4.80229	4.72065	4.716	4.05571	4.49593	4.60176	4.78578	4.61152
LOC153577	5.95505	6.60088	5.68525	5.69164	6.7877	5.80843	6.97106	6.07233	5.50619	5.84761	4.76847	7.56784	5.54333	5.51401	5.51273	6.10356	5.16671	6.4797	5.79921	6.72415	6.45374	6.663	6.00045	6.07585	6.45883	6.21138	5.26797	6.54607	7.38651	7.17387	7.90351	6.24001	6.1137	6.80992	6.90759	6.3002	5.44087	6.75908	6.28672	5.62945	7.04761	6.33587	6.75217	5.60768	6.27699	6.39867	5.63476	6.83849	6.89827
KIAA0664L3	7.11605	7.60993	7.55245	7.48328	5.9662	7.79137	7.25732	7.81365	7.08834	7.7366	7.01417	7.22638	7.4065	7.15394	7.87333	7.34303	6.95	7.09443	6.86632	6.1833	6.67685	7.01452	6.49933	7.09928	6.4333	7.07032	7.49877	6.93101	5.97168	6.14774	7.32035	6.43595	6.55936	5.28746	6.92339	6.64341	7.15158	5.76248	6.81051	6.28639	5.56508	6.73934	5.67948	6.99457	6.46417	6.20266	7.44458	6.74625	6.92483
IL6ST MEIS3P1	8.63255	9.27359	8.27117	8.54425	9.20984	8.35064	8.38367	8.27606	8.81665	8.72336	9.56675	8.19557	8.02918	9.24899	8.49305	8.4912	8.13296	9.45386	8.96296	9.75998	8.97753	8.32086	8.85302	8.59186	8.97006	8.81019	8.56016	8.83604	8.51797	8.64766	9.30871	7.99545	9.50864	8.81095	8.9003	9.57519	8.59187	9.17014	9.43727	8.74072	8.29908	9.20999	8.47891	9.46838	8.69989	8.88233	8.14279	8.23364	8.76842
LOC100289650	3.56308	3.23767	3.26946	3.34225	3.51034	3.57564	3.0343	3.75571	3.31769	3.43575	3.51034	3.61305	3.58367	3.32412	3.47461	3.5406	3.3377	3.31547	3.54933	3.24233	3.42768	3.88139	3.51914	3.43832	3.2071	3.46083	3.72374	3.60966	3.5963	3.4484	3.89486	3.67366	3.61421	3.67552	3.01472	3.11017	3.72741	3.51934	3.73789	3.40206	3.32982	3.34068	3.09224	4.07621	3.32178	3.53955	3.65248	3.31781	3.11916
LOC100129447	5.16989	4.84089	5.79859	5.28326	4.56393	5.15023	4.58306	6.43755	5.38659	7.42762	5.30381	5.50862	4.86387	6.65796	7.39414	6.09412	4.27307	4.35272	4.94862	4.78745	5.06606	4.61871	4.97345	4.85282	4.80543	4.56527	6.48557	4.67671	4.7312	4.8407	4.92055	5.06287	5.53896	4.85282	4.78246	4.837	4.7719	4.96277	4.39467	4.55046	4.53305	5.04797	4.39856	5.12413	4.68345	5.04575	5.44312	6.33856	4.4718
LOC200830	3.47833	3.11158	2.57836	2.80487	2.95442	3.05785	3.99467	2.94774	3.37085	3.76844	3.91201	3.81849	3.22343	3.28288	2.87211	2.94242	2.78426	3.01568	2.77014	2.98159	3.67189	3.12906	3.3755	2.8378	3.19327	3.31887	2.72978	3.54297	3.28288	3.32625	3.11759	3.04916	2.89624	4.06138	3.77233	3.02884	3.43547	3.48019	2.86018	2.86983	3.40693	3.51442	4.23921	3.53079	2.96998	3.73247	3.82318	2.87781	4.00803
LOC100506388	4.69261	5.85632	5.36492	5.83104	6.02646	5.35485	4.68737	4.88366	4.08269	5.95618	4.86979	4.78376	5.86662	5.60135	5.88058	6.44425	4.82592	4.8879	11.34657	4.8375	5.40019	5.87781	5.34242	5.34013	6.14194	5.21656	5.04045	5.08045	4.85564	6.44193	4.06854	4.82377	5.19508	5.87866	5.54793	6.3951	4.76684	5.97532	6.43837	5.40423	5.64953	5.16265	5.53901	5.46816	4.84136	4.40143	4.86494	5.07176	5.68851
LOC440905	5.33062	6.73401	8.01208	5.93214	7.2665	5.05287	4.99159	4.5313	6.0478	7.88561	8.78234	4.28852	6.34311	6.22698	5.97666	8.58187	6.06647	5.60157	9.12782	4.87878	6.17461	4.76886	5.17755	3.63291	7.88731	5.02395	7.1226	4.69413	3.81249	5.96349	6.69341	4.89554	5.3331	8.08764	7.77379	6.69089	4.69573	6.46316	6.98438	6.38662	5.24353	9.72201	5.03711	9.26545	6.76837	3.6692	5.40447	7.88942	4.98161
LOC100507397	3.08828	3.09822	3.25831	2.78509	3.24453	3.15896	3.18671	3.21171	3.37076	3.08671	3.58403	3.23098	3.94348	2.9224	2.94581	3.31062	2.93375	2.86118	3.1718	2.59192	3.00838	2.61438	2.59192	2.89698	2.96984	2.79346	3.12889	2.58256	3.08828	2.91741	3.22677	2.89845	2.71025	3.55464	2.79161	2.60819	3.4025	3.14761	2.79975	3.05892	3.19668	3.6361	3.06866	3.49073	3.2101	3.3821	2.83898	4.02252	3.46933
LOC100129213	4.68857	4.45769	4.55573	4.24391	4.32817	5.15781	4.64727	4.62696	4.75099	4.73113	4.75386	4.76883	4.3229	4.94718	4.64169	5.4975	4.38268	4.17172	4.49328	4.1528	4.30845	3.89133	4.57437	4.76674	4.10099	4.37403	5.00036	4.29076	4.28468	4.40318	4.69166	4.58916	4.91446	4.44803	4.17503	4.51018	5.01784	4.20731	4.54887	4.3106	4.20422	4.21461	4.14622	4.29822	4.35252	4.97998	4.97225	5.19698	4.27007
LOC151475	3.93469	4.16628	3.45075	3.64051	3.5329	3.54432	3.68529	4.02549	3.32853	3.13934	3.81482	3.37763	3.84875	3.21075	3.0892	3.50195	3.56749	3.88666	3.44143	3.57918	3.57601	3.65736	3.60241	3.99735	3.23487	3.94982	3.97938	3.69649	3.60023	3.77779	3.65032	3.80926	3.95679	3.75815	3.6497	3.50718	4.39871	3.67991	3.41005	3.16743	3.73057	3.60375	3.9397	3.80622	3.59519	3.78588	3.92148	4.14297	3.61262
LOC219690	2.9488	2.73505	3.31953	3.07768	2.99024	2.98297	3.28418	3.17287	2.61634	2.81554	3.54411	2.50171	3.01674	2.86534	2.64267	2.98297	2.61563	2.92338	2.9224	2.87917	2.91026	2.50753	3.01233	2.98297	2.98297	3.08232	3.28555	2.90854	3.00692	2.89829	3.12889	2.81731	2.76495	3.17312	2.76752	3.33169	3.56377	3.20747	3.09255	2.76955	2.99593	3.06988	2.99206	2.98297	2.94228	2.71915	3.61561	3.24325	2.6939
LOC100131060	3.59993	3.98543	4.38767	4.00624	4.54321	3.84493	3.97773	3.88228	4.44168	4.97078	4.31643	4.35658	4.85846	4.82594	4.70303	4.50252	3.93837	3.82491	4.08385	4.6344	3.68982	4.71688	4.43851	3.98432	4.46412	3.67671	4.10412	3.68671	4.30278	4.09116	3.81324	3.83001	4.40037	3.67715	5.00128	4.3805	4.03747	4.22114	4.55171	4.64416	4.24684	4.43719	4.12018	4.69614	3.98174	3.3404	4.43966	5.16286	4.19991
LOC158434	3.82893	6.90814	3.8658	3.72646	3.73432	3.64492	3.58289	4.24389	4.617	4.94228	7.35313	4.14333	3.82722	3.82289	7.03076	6.28026	5.55061	4.33833	4.16964	3.28886	3.5722	3.68953	4.33707	3.56782	3.89075	3.44462	6.13108	4.26702	4.16102	3.66517	4.38107	3.94919	4.64322	3.48769	3.55431	3.3802	3.83678	3.6072	7.21076	3.18398	3.68222	4.50818	3.57828	7.79048	3.58912	4.79873	4.08861	6.45341	2.89414
LOC644050	4.06701	5.02741	4.61987	4.11656	4.57124	4.54173	4.61147	4.41742	4.26687	4.33377	4.69184	4.38165	4.53929	4.23219	4.43163	5.66579	4.30765	4.31416	4.61316	4.32475	4.34201	4.46567	4.45882	4.43099	4.33311	4.33069	4.61225	4.3905	4.27246	4.01304	4.64348	4.12141	4.70897	4.66402	4.0748	4.51232	4.56225	4.133	4.13732	4.19128	4.12103	4.36758	4.17582	4.54285	4.17298	4.22437	4.58024	4.75216	4.23378
LOC100506183	3.93977	3.51223	3.58312	3.49073	3.74346	3.25501	3.42691	4.19632	3.53065	3.25468	3.82276	3.59337	3.76731	3.64814	3.36499	3.59662	2.91635	3.45434	3.15185	3.39934	3.43212	3.67474	3.66975	3.48103	3.16928	4.14526	3.61053	3.94645	3.64998	3.14799	3.1242	3.73846	3.71398	3.38612	3.32731	3.32406	4.09	3.40079	3.31952	3.22522	3.39934	3.25287	3.43977	3.52363	3.62406	3.00068	4.92671	3.43268	3.45107
ELOVL4	4.67751	5.27404	4.10392	4.94827	5.88757	4.28391	2.64544	3.93568	4.40681	4.88424	3.71879	6.31869	4.84825	5.19856	5.19284	4.05014	4.43802	5.30004	7.19953	5.20392	5.5245	4.37434	5.31609	4.71319	6.06671	5.38596	4.25895	4.29855	6.30345	6.62089	6.04451	4.56981	5.42624	5.08052	5.83781	5.82384	4.36112	6.24301	4.09826	4.95219	5.58244	5.7069	5.91775	5.48073	4.93822	5.62164	4.11394	3.74868	5.51917
PIN4 LOC728758	10.6079	9.64475	11.2854	10.58768	10.21	10.71626	10.51248	10.47852	10.71078	10.65401	10.6641	10.45849	10.35515	10.92788	11.05602	10.48511	11.65542	10.17329	11.04813	10.24073	10.39828	10.71518	10.05385	10.50952	10.41666	10.79036	10.61076	10.27489	10.05557	10.26629	10.48354	10.82983	10.2479	10.22773	10.34812	10.23652	10.69518	10.51428	10.39029	10.47874	10.40028	9.85262	10.52243	10.47874	10.95851	10.64305	9.91009	10.55365	10.34289
WBP1 INO80B-WBP1	8.22242	8.7041	9.28944	8.80711	8.91688	9.07536	8.04429	8.49079	8.41117	9.14895	9.3259	8.52974	8.90038	8.82111	8.91912	9.27022	8.69743	8.56532	8.99024	8.77477	8.62453	8.90141	8.30246	8.66049	8.36588	8.5634	8.52611	8.5914	8.40152	7.97786	9.61273	7.7435	8.3862	8.12136	8.02578	8.19706	8.64899	8.37224	8.65965	8.27335	8.15474	8.42485	8.23923	9.01424	8.96794	8.15694	8.14598	8.43591	8.2632
FLJ30838	2.51278	2.63317	2.9439	2.63317	2.50549	2.3738	2.69337	2.52464	2.8587	2.29404	2.72137	2.62046	2.63776	2.46037	2.96408	2.89665	2.89529	2.72492	2.64683	2.17124	2.43783	2.651	2.46476	2.62811	2.38125	2.57121	2.78517	2.49563	2.46366	2.89313	2.68844	2.52221	2.60835	2.51237	2.32137	2.29162	2.73438	2.44064	2.64718	2.54062	2.63317	2.43144	2.81498	3.03182	2.76788	2.60134	2.61582	3.01119	2.72569
LOC400662	2.94557	2.8786	2.90645	3.00798	2.85626	2.89492	2.84193	3.09086	2.89303	2.69637	3.56567	3.01746	3.03605	2.94335	2.85132	3.1495	2.93793	2.72068	3.33953	2.86167	3.35003	3.19634	3.12371	2.90999	2.86512	3.46307	3.16409	2.83424	3.21936	2.98441	2.97004	3.03761	3.29414	2.80116	3.05769	3.13928	3.62793	2.69474	2.96304	2.97567	3.00666	3.00649	3.18685	3.36006	2.94554	3.11957	3.03605	2.9463	3.07277
LOC401242	3.2142	3.21075	3.11017	3.49047	3.38602	3.8062	3.25813	3.00979	2.85997	3.13617	3.26975	2.79667	3.13074	3.18462	2.70435	3.05741	3.47364	3.6497	3.21075	2.60381	2.92104	3.0464	2.89123	2.90422	2.63722	3.24732	3.64225	2.95175	3.82626	3.28928	3.34282	3.16621	2.84631	3.25056	3.38918	2.86939	3.35147	3.19438	3.47533	3.29784	3.21075	3.05704	3.11355	3.29991	3.34354	3.33867	3.03605	3.0702	3.45107
LOC152742	3.17733	3.55987	3.36593	3.53661	3.16557	3.03467	3.65678	3.21103	3.50544	3.63654	4.0516	3.3487	2.8619	3.55361	3.13501	3.99679	4.23103	3.82502	4.88025	3.67477	3.5961	3.45637	2.8619	3.48598	3.84804	3.26112	3.87255	3.10342	3.04421	3.54793	3.15131	3.54367	3.31571	4.02823	4.21426	3.67518	3.18434	3.66012	3.59851	3.342	5.16781	3.80507	3.62393	3.60773	3.67854	4.08463	3.72143	4.20078	3.67785
LINC00501	3.2782	3.4809	5.45025	3.00798	3.59228	4.429	3.04628	4.27107	4.53031	3.14809	3.05806	3.82337	4.01172	3.04176	3.10587	3.89583	4.83947	3.57909	3.35228	4.04647	2.92581	3.51874	3.05086	4.27817	3.17466	4.12175	3.15292	3.0627	3.25751	3.16983	3.13097	4.87897	3.64492	4.87765	3.99409	3.08468	3.42349	3.26072	3.07419	6.21612	3.11261	3.23346	4.17582	3.17171	2.86616	3.64293	4.27533	3.27224	5.22735
LOC100505564	5.14697	5.85804	5.07714	5.82313	5.38517	5.58449	4.96645	6.00694	5.45292	6.20434	4.79041	4.27185	6.77847	5.7921	6.39802	5.15756	5.26574	5.26162	5.4094	5.41699	5.2639	6.10612	5.38244	4.50721	5.63482	4.59489	5.61904	4.42737	4.91992	5.35536	5.44968	5.63713	4.99171	6.00252	5.60886	4.90127	4.44629	5.59867	5.36358	5.11883	4.94272	5.22711	5.31869	6.13996	4.95115	5.22729	4.93746	6.30508	5.62589
LOC100131193	3.15277	3.81871	3.26946	3.69561	3.5318	3.47547	3.15249	3.77111	3.42102	3.69219	3.91316	3.37763	3.51664	3.49483	3.52806	3.78218	3.23308	3.04752	3.85655	3.61345	4.20164	3.47634	3.59555	3.74818	3.552	3.60437	3.90442	3.69863	3.60965	3.6354	3.57293	3.75957	3.86183	3.64503	3.40014	3.46284	4.03057	3.40301	3.67744	3.10587	3.65408	3.53243	3.75735	3.79963	3.50062	3.33501	3.90867	3.67	2.76444
ZNF547	6.84925	6.14423	6.03785	6.23139	5.38696	6.65786	6.39577	5.97346	5.35101	7.34531	7.92628	6.5236	7.56141	6.20247	6.02689	6.15272	5.36982	5.90156	8.59018	5.29346	6.75663	6.12486	5.52926	5.49449	6.35385	6.08977	6.05081	6.97652	6.38714	6.67893	4.91868	6.24529	6.31759	7.2564	6.50135	5.48978	6.5905	7.21854	6.51875	6.28641	7.34802	6.48738	6.6866	7.22958	6.82166	5.81141	6.19614	6.25356	6.49252
LOC728705	4.86852	5.81972	5.17143	6.02649	6.71599	4.3195	3.87599	4.72134	4.51632	6.26591	5.94852	5.63891	6.56348	5.44108	5.15047	6.31536	6.03828	5.48104	8.21853	5.72363	6.39702	6.27341	5.30345	6.1049	6.81819	5.20347	4.53273	5.69611	5.68284	6.39951	7.15954	5.41555	5.99018	6.89119	6.69487	6.21549	5.76921	7.02316	6.48936	6.36506	6.62314	7.05584	6.60575	7.51378	5.09031	5.6378	5.13748	4.86149	6.01074
FLJ31183	3.67708	4.89231	4.43129	3.95242	4.4557	3.71502	3.95199	4.21804	4.0192	6.10448	6.44097	3.54469	5.68284	5.67707	4.91344	5.12249	4.33995	3.93843	3.76995	4.08073	4.029	4.21804	3.92917	3.84067	4.00741	4.27539	4.11255	4.16992	3.26258	4.46239	7.10761	3.77983	4.76371	4.45776	3.80382	3.8417	3.67708	5.26523	4.98903	4.24573	3.89707	5.24502	4.53228	4.89696	3.43559	3.83358	3.8041	4.51869	3.02499
LINC00410	3.5404	3.39198	3.79284	3.60878	3.71071	3.28118	3.38886	3.2887	3.43003	3.87304	3.51277	3.76654	3.22164	3.62168	2.8315	3.15501	3.78553	3.43837	3.54103	3.21169	3.02226	3.73489	3.53494	3.67734	3.3981	3.41124	3.79836	3.56625	3.4484	2.94937	3.14132	3.11624	3.33374	3.41521	3.38657	3.37763	3.25714	3.291	3.66439	3.10067	3.2903	3.26257	3.53776	4.47374	3.11482	3.54895	3.62807	3.79647	3.67741
LOC149703	3.02008	3.44462	3.43393	3.6895	3.02847	3.07067	3.63766	3.56495	3.12493	3.21087	3.74908	3.04594	3.17008	3.32384	3.43327	3.27263	3.74369	2.98575	3.12271	2.80681	2.88281	2.85074	3.32297	2.87557	2.8974	3.17457	3.11696	3.02058	2.98604	2.77888	3.0498	3.46418	2.98736	2.75184	3.17737	3.24638	3.52789	3.01743	3.25143	2.9628	3.09413	3.0365	3.12981	3.06483	2.95432	3.10665	4.86099	3.70923	3.20962
LOC149684	4.07917	3.85941	3.74623	3.75471	3.65588	4.10291	4.26091	3.96859	3.94919	3.86596	3.67677	4.01967	4.29962	3.81657	3.88355	4.05801	3.97669	3.86596	3.51093	3.89376	3.49593	3.78802	4.16052	3.74212	3.6497	3.67863	4.36912	3.86001	3.71682	3.87918	4.14726	4.01967	3.72407	3.77223	3.86448	3.76903	4.17709	3.90377	3.84115	3.92986	3.60157	3.77882	3.8831	3.81701	4.10629	3.91568	4.45285	3.77273	3.74844
LOC157273	2.63938	2.51086	2.45021	2.75198	2.54962	2.66871	2.60806	2.75594	2.75203	2.79431	2.90335	2.87006	2.95738	2.61549	2.64329	2.84081	2.52682	2.43127	2.82999	2.71706	3.01361	2.81856	2.50787	2.52458	3.13058	2.55649	2.70924	2.80969	2.83641	2.84733	2.91068	2.73174	2.62783	2.53328	2.53472	3.06657	2.81932	2.42663	2.13117	2.43576	2.64263	2.57267	2.76993	2.42678	2.98248	2.65449	2.99772	2.8152	2.87006
C14orf41	2.76077	2.63023	2.38532	2.73325	3.02791	2.54462	2.7033	2.66608	2.91843	3.0566	2.919	2.58339	2.53947	2.38532	2.73605	2.98848	2.34071	2.8535	2.73325	2.75157	2.49889	2.61931	2.70757	2.83036	2.48133	3.0474	2.73325	2.58323	2.73952	2.43385	2.69997	2.96448	2.67941	2.89506	2.59059	2.68012	2.62205	2.63393	2.7203	2.8038	2.76308	2.52346	3.06887	2.56297	2.60793	3.30109	2.98028	2.97522	2.71188
LOC100506328	5.73778	4.4631	4.79438	5.2189	5.55188	5.28379	7.15624	5.70561	5.03253	4.41978	3.58312	4.5425	4.68515	4.69033	4.54325	6.50699	4.29601	5.58516	3.98257	5.52501	4.21302	4.10412	6.45225	5.25106	4.98917	5.59542	4.63725	4.74781	4.29738	6.89308	4.81191	4.75196	4.43418	4.52977	5.05827	4.80884	6.30184	4.82775	4.69261	5.8129	5.56118	3.73255	4.34002	4.68725	4.86578	6.44732	6.06655	4.70741	6.04132
LOC728208	2.58288	2.41447	2.92616	2.59653	2.79832	2.92699	3.03799	3.06675	2.74326	2.67341	2.68899	2.762	2.60078	2.71573	2.39877	2.70886	2.04971	2.56129	2.12342	2.67074	2.42967	2.61487	2.6898	2.81286	2.7702	2.54659	2.78524	2.74209	2.69059	2.48257	2.39541	2.64475	2.52289	2.72513	2.43463	2.83659	2.58312	2.72449	2.64686	2.44823	2.68233	2.59758	2.5758	2.81461	2.48239	2.6224	2.96719	2.84493	3.0165
C18orf15	4.06953	3.93812	3.75557	4.40628	3.67328	4.22208	3.82101	3.82413	4.08551	5.55933	3.83185	4.18691	4.65322	4.76175	5.31515	4.28271	3.02023	3.31979	3.39981	2.82921	3.58627	3.45511	3.63807	3.35179	3.42254	3.3891	4.95938	3.26389	3.43902	3.14918	4.25723	3.17092	3.32735	3.12741	3.58707	3.84149	3.35283	3.16868	3.6185	3.15474	3.09024	3.67328	3.68589	4.11892	3.27722	3.30109	4.10951	4.49186	3.44543
FLJ31356	4.60852	4.77936	5.05378	4.4965	5.2957	5.36179	5.16561	5.57697	5.15016	4.7252	4.80927	6.07337	5.99318	4.28199	3.97034	4.82777	4.52574	5.16831	4.13592	6.4546	5.06011	4.80713	5.32461	6.205	4.63053	6.83942	6.03526	5.69057	5.44471	5.50098	6.80028	6.64534	5.56285	4.8865	4.69907	5.10874	6.3966	6.67079	7.61491	5.98946	5.64895	4.91771	6.25051	4.79812	5.2704	4.7882	5.53319	5.18729	4.89292
LOC153910	2.76428	3.26008	2.95413	2.98205	3.28836	3.13942	3.15358	3.13007	3.03706	2.9505	3.04208	2.83699	3.15732	3.12185	2.83803	3.06638	2.6974	2.34797	2.93291	2.85159	2.76898	2.97924	2.78866	3.23491	2.88589	3.12582	3.86154	3.28594	2.87305	3.10012	3.06774	3.16851	3.22705	3.1785	2.60152	2.52648	2.67572	3.12928	2.65264	2.88694	3.1804	2.89863	2.78546	2.38939	2.69184	2.58024	3.17295	3.61109	2.54773
LOC344595	6.42564	4.24272	6.68017	5.73062	6.58259	5.68658	4.25431	5.22787	6.40976	6.38998	6.40525	6.09674	6.59762	6.4799	6.29865	5.81685	5.68913	5.67858	5.90223	5.80648	4.74599	4.94353	5.77036	5.40131	5.77881	5.50057	6.11037	5.54882	5.64025	6.05539	6.94662	5.69365	6.60289	5.40585	6.18127	6.20395	4.89524	5.31468	5.51414	5.17202	5.20425	5.34005	5.39091	5.07044	4.38982	6.04552	6.00626	5.67346	5.0561
FAM196B	3.57909	3.30714	2.58408	2.45303	3.18008	2.85146	3.05771	3.34784	3.15661	2.7378	3.20386	4.32441	2.91126	2.94913	2.71858	3.36178	2.79702	3.9757	2.87175	4.06465	3.33356	3.01217	3.42859	2.94143	3.02226	3.5198	3.51398	3.32013	2.95129	3.15001	3.07625	3.4441	3.22783	3.01091	3.19038	2.86833	2.7895	2.85752	2.85597	3.18799	3.05771	3.06895	2.84053	2.56338	2.84222	3.04598	2.86574	2.78342	3.18112
LOC100272217	5.64798	5.59221	6.14442	5.95511	6.07911	6.46812	5.86414	5.93323	6.04187	6.812	6.72651	7.01411	7.11796	6.28347	6.28894	6.19744	6.05426	5.40259	9.397	5.96423	5.85139	5.29152	5.26076	5.35829	6.50614	6.90262	5.42651	5.73381	5.3397	6.20867	5.82635	5.49418	6.04133	6.08393	5.59899	5.56993	5.75447	5.7459	5.45592	5.96917	5.52345	7.46478	5.67067	6.58819	6.00156	5.74655	6.89888	5.9641	5.44225
LOC100507094	4.32387	4.49906	4.63486	4.07046	4.40727	3.97398	4.16512	3.99522	4.62041	4.6564	4.87846	4.41545	4.72375	4.616	4.45034	4.28415	4.42023	4.01949	4.70653	4.11298	4.44065	4.45178	3.82678	4.02139	3.96483	4.95784	4.61811	4.65972	4.30409	4.68426	4.80278	4.50434	4.38482	3.722	4.49254	4.28938	4.51734	4.01317	4.46389	4.05864	3.43435	4.49229	4.04688	4.2674	4.53974	4.08395	5.12474	4.62658	4.16727
FLJ31662	4.31933	3.71657	4.26856	3.69888	3.61631	4.19152	4.14252	3.89606	3.74173	3.82466	4.00887	3.63596	3.91276	3.81552	3.86564	4.03493	4.16114	3.74606	4.11225	3.77104	3.8869	3.61276	3.68003	3.9275	3.55576	3.57135	3.96943	3.51393	3.97332	3.89606	3.88215	3.7907	3.86084	4.03479	3.63695	3.4523	3.85971	3.49515	3.55169	3.74766	3.62642	3.59033	3.81312	4.24745	3.64663	3.92021	4.17854	4.33081	3.88635
LOC100128253	3.02516	3.92427	3.67294	3.59866	3.27182	3.5375	3.6807	3.86717	3.62921	4.45641	3.73134	4.30089	4.16739	4.00342	4.08123	3.91382	3.38606	3.69398	3.41013	3.419	3.48495	3.79086	3.77946	3.68011	3.71669	3.19968	3.8326	3.76602	3.51317	3.29908	3.98484	3.75152	3.27322	3.65805	3.19366	3.49334	3.59	3.49426	3.84224	3.74987	3.48103	3.60807	3.40896	3.73344	3.77264	3.44502	4.10692	4.2325	3.53807
FLJ31715	4.72067	5.01018	5.6764	5.19259	6.17967	5.12156	4.61847	5.86615	5.21702	4.14562	5.49871	6.10935	4.97236	5.07121	5.49152	5.77615	5.20468	5.98704	5.05511	5.50424	5.81345	4.48512	5.95199	5.80944	6.05773	5.38299	3.69191	5.7182	5.49054	6.37958	5.31164	5.19617	5.48586	5.35052	4.64031	5.38433	6.54629	5.05217	5.91831	5.7123	5.71175	5.08181	5.71821	4.97143	4.95677	5.69954	5.5356	4.44433	5.72856
LOC147093	3.30226	3.20988	3.27534	3.22498	3.13959	3.02698	3.53453	3.47191	3.47921	3.10519	4.05588	3.36988	3.31876	3.36281	3.26249	3.4465	3.40069	3.3579	3.40391	3.33284	3.25148	3.18776	3.54602	3.40069	2.55378	3.39097	3.96859	3.45691	3.41	3.28002	3.25898	4.04912	3.67389	3.18129	3.37196	3.40069	3.53029	3.2101	3.6657	3.01883	3.5717	3.12426	3.34247	3.6657	3.40069	3.39009	3.70275	3.76939	3.58307
LOC100507403	4.93368	4.17841	3.48923	4.04923	4.16705	4.38976	4.18649	4.34277	4.25327	5.86902	4.31331	4.8666	4.46008	4.63477	4.39777	4.39777	4.10017	4.80582	4.5791	4.78693	4.41546	4.64153	4.18485	4.30524	4.30506	5.24536	4.66042	4.83103	4.27505	4.20993	3.94653	4.79114	4.28353	4.49919	4.69965	3.99929	4.41638	4.35606	4.07617	4.43868	4.32001	4.88422	4.84091	3.96342	4.09913	4.39777	4.17966	4.7548	4.82658
LOC152274	2.83409	2.77416	2.27457	2.8879	2.88235	2.89738	2.80711	2.86659	2.98021	2.50575	2.8987	3.74414	2.96814	2.76487	2.77744	3.27794	2.92523	2.78982	2.53771	2.6177	2.79028	2.66635	2.22672	2.9716	2.92753	2.83705	3.46951	3.0083	2.97611	2.70961	3.36248	3.23946	3.00348	2.63696	2.5805	2.85104	3.08936	2.76195	2.88235	2.85527	2.58801	2.72457	3.10533	3.12891	3.209	3.03363	2.94815	3.0918	3.04592
FLJ12825	3.83672	3.39526	5.19563	4.71948	4.735	4.57769	4.71592	4.29585	3.90636	4.6463	4.08331	4.52666	4.50169	4.14713	4.61464	3.74993	4.48502	3.94276	3.89583	3.89547	3.62592	4.21851	4.31087	4.19263	3.76539	4.90533	4.76628	4.49349	4.48795	4.22622	5.42532	3.90645	4.07507	4.05747	4.35326	4.45155	4.33897	4.49548	4.23129	4.08964	4.36083	3.91845	3.97509	4.58945	4.46268	4.65003	4.9269	4.08353	4.03875
LOC339400	6.90392	6.06218	5.76522	6.64225	6.8926	5.94381	4.68737	6.08425	6.35507	6.31166	7.50196	6.2567	6.29156	6.93171	7.03448	6.3317	5.51705	6.40558	4.80611	4.58278	5.25194	5.17287	5.89631	5.34417	6.8945	5.05419	6.30626	5.35647	6.32578	6.55169	5.97252	4.93382	6.36897	6.28861	7.2255	5.89415	4.32155	6.50919	6.67241	5.46881	5.84233	7.67554	5.71228	7.13054	5.68665	5.23898	4.73799	7.45936	5.56151
LOC150935	4.45857	4.15642	4.29192	4.46569	4.47373	4.05829	4.06209	4.12141	4.68378	4.73675	4.71496	4.51266	4.03707	4.63331	4.37136	4.79581	4.00405	4.20336	4.18449	4.3096	4.46025	4.46072	4.08363	4.62992	4.24402	4.64036	4.97309	4.26077	4.49497	4.13402	4.35961	4.52511	4.57194	4.83189	4.3465	3.84747	4.11394	4.27121	3.97751	4.57762	3.76668	4.5425	3.98534	4.35342	4.08789	4.72594	5.04146	5.52874	4.37258
LOC284600	5.38108	5.21016	5.92587	5.26939	5.65638	5.41869	5.15395	5.55402	5.61663	6.63007	5.81321	5.62608	5.04238	6.4242	5.93882	6.07489	5.52469	5.33764	5.28271	4.89572	5.47871	5.39919	5.58935	5.25579	5.2317	5.19131	6.50777	5.62173	5.03813	5.31071	5.96992	6.04246	5.4293	5.70684	5.27509	5.41879	5.42718	5.29207	5.50939	5.15684	5.49603	5.42353	5.35172	5.39544	5.58902	5.62315	5.76446	6.29468	5.49855
FLJ30901	5.139	5.11038	8.49117	5.38575	5.00941	4.75205	4.91311	5.10766	5.08031	5.14603	5.32525	5.36555	5.09217	5.4376	5.46676	5.06448	6.52355	5.30594	5.14134	5.58871	6.6471	4.99439	5.22535	5.51462	5.55672	5.00551	5.71954	4.68559	5.35645	4.75998	5.56953	5.45228	4.83847	5.96968	5.16726	5.07839	8.27324	6.65945	5.32378	5.20616	5.10284	5.13072	5.29022	5.22604	5.09528	5.77762	7.41556	6.42133	5.00262
FLJ31945	4.69261	4.43441	4.56486	4.33399	4.42005	4.41588	4.11397	4.89117	4.62082	4.01655	5.24262	4.3029	4.16964	4.22597	3.98007	4.01382	4.33234	4.2697	4.15112	4.38529	4.3149	4.34555	4.2239	4.76383	4.1267	4.75103	4.24042	4.71496	4.36632	4.16078	4.81179	4.89488	4.51154	4.43712	4.50849	4.43441	4.6498	4.45752	4.30753	4.2575	4.71496	4.26042	4.4592	4.59823	4.25868	4.2943	5.07249	4.54847	4.51013
TMEM72-AS1	4.42536	4.50016	5.53805	4.44041	4.32623	5.14915	4.77695	4.47414	5.1709	5.26729	4.91315	4.33271	5.23951	4.34587	4.9623	5.55763	4.74056	4.45046	5.28043	4.24886	4.94172	4.55983	4.34503	4.49341	4.53512	5.13293	5.50554	5.14609	4.74247	5.0196	4.35858	4.72235	4.73375	4.41965	4.66459	4.63885	4.58266	4.76947	4.94265	4.46742	4.12824	4.43482	5.06846	4.97769	4.51801	4.79473	4.41082	5.30854	4.85406
MAP2K4 LOC139201	6.9173	6.97347	7.42197	7.3006	7.05993	6.7872	7.55877	6.45137	7.40988	7.32225	7.04548	7.35156	7.17576	7.15706	7.33141	7.04462	6.90255	7.06315	7.54757	6.57166	7.35308	6.9715	6.91663	7.56092	7.32353	7.15347	6.66865	7.2236	7.46912	7.76526	7.63977	7.26221	7.29104	7.73268	7.4742	7.22205	7.50551	7.71672	7.12529	7.0657	7.94085	7.06519	7.64064	6.47262	7.42792	7.71223	6.72422	6.80919	7.365
LOC100506286	4.02498	4.83329	5.45025	4.21815	4.40546	4.63178	4.01443	4.20047	4.12015	4.14562	5.57936	4.08074	4.46569	4.41836	4.78468	4.31903	4.05322	4.54107	4.7035	4.13902	5.09107	5.49498	3.77946	4.54442	4.77472	4.95868	5.1794	4.91434	5.02149	5.11949	4.69671	5.08873	4.15915	5.00588	4.86194	4.28705	4.70099	4.54429	5.41914	4.95234	4.13361	4.89457	4.78187	5.02669	5.06132	4.17449	4.05193	4.16128	4.91209
LOC100132707	4.80322	5.836	5.76239	5.61003	5.68287	5.43844	5.2786	4.8933	5.49945	6.36991	6.36027	5.30058	6.14389	6.41357	5.80664	5.86399	5.15515	5.79245	6.17562	5.34098	5.4918	5.5498	5.12335	4.28229	5.23076	4.88909	5.54718	4.80033	5.11308	5.3939	5.78224	5.40094	6.18405	4.79793	6.51444	5.87555	5.17952	5.17205	5.64001	4.38662	4.40455	5.03589	4.64724	4.90649	5.26442	4.77569	5.46933	5.47509	4.82433
LOC150577	2.7317	3.06078	2.95029	2.92844	2.85659	3.08592	2.79918	3.14293	2.88888	2.9591	2.79631	2.73767	2.56714	2.63569	2.60376	2.82284	2.85013	2.8578	2.52047	2.67223	2.50453	2.51292	2.99125	2.58286	2.61176	2.9094	2.86277	2.63494	3.27398	2.53852	3.18483	2.96541	2.52244	2.69047	2.67664	2.58286	2.81262	2.61546	2.81391	2.75855	3.10502	2.66201	2.77348	2.66798	2.61888	3.01982	3.38233	2.63265	2.79887
ATXN7L3B	10.32255	10.41214	9.61401	9.89544	10.43484	9.36738	10.48822	10.13141	10.43748	9.37518	10.48973	10.05126	10.17007	9.99272	10.17652	10.46944	10.38549	10.82565	10.00135	10.37115	9.93531	10.24072	10.31821	10.45063	10.59007	10.65905	10.06757	10.66973	10.46598	10.29001	10.68551	10.16303	10.52973	10.49767	10.37464	10.48998	11.86101	10.71723	10.73133	11.14859	9.95953	10.59446	10.42405	10.13113	11.05745	10.85267	11.66234	10.50289	10.56349
LINC00402	3.01225	3.11732	3.62393	3.95809	3.33576	3.5956	3.38891	3.74532	3.62894	2.87331	3.31885	3.20423	3.5148	3.74289	2.93395	3.13033	3.98052	3.59062	3.38032	3.31504	2.97305	3.86554	3.20423	3.48238	4.41266	3.50202	3.75074	2.91231	2.64772	2.73627	3.60847	3.23215	3.53165	3.86239	5.09514	3.63101	3.29281	3.47507	5.27471	3.25433	4.49182	4.41266	3.35878	4.11892	3.12173	3.48638	3.62952	4.1319	5.43726
LOC158376	4.73597	5.17047	5.79872	5.33047	5.67851	6.0207	5.07124	4.9953	5.07591	5.71435	6.55373	4.78639	5.71835	6.32892	5.80019	5.17084	5.45431	5.52843	6.45248	5.39374	5.64184	5.81214	4.9587	5.54971	5.71118	4.83842	4.75216	5.85963	5.39662	5.69299	4.78986	5.84641	5.39175	5.6512	5.32455	5.08543	5.06031	5.401	5.16904	5.84488	5.98692	5.36588	5.44103	5.70596	5.14557	5.42944	5.6676	5.02713	5.16649
HCG4B	3.84507	4.26919	2.99136	3.7469	4.19005	5.31052	5.09975	5.03695	4.02021	3.8317	3.15666	4.74043	3.62638	4.39123	4.7861	4.6996	3.21898	4.84922	3.07853	3.84894	2.68981	4.3711	3.74055	3.8085	4.59087	4.69164	2.8322	3.60825	3.00222	4.28857	5.46899	4.45302	5.05214	5.01098	5.36789	3.9986	4.79361	3.36663	4.31134	3.56946	3.35094	4.18714	3.83677	3.02261	3.29205	4.30076	3.1437	4.31738	5.04233
LOC144817	3.51759	3.78949	3.46231	3.02351	3.32964	3.35119	4.60342	3.42012	3.51759	3.43615	3.91065	3.39318	3.40133	4.13384	3.12073	3.80286	4.12863	3.73488	3.46008	3.32964	4.63607	3.13163	3.24239	3.4718	3.72581	3.9355	3.86864	3.50046	3.40991	3.4484	4.13478	3.67105	3.19637	3.35372	3.16107	3.20697	4.3818	3.60441	3.39555	3.19776	3.18527	3.29554	3.51913	3.69939	3.51318	3.97371	3.91115	3.8214	3.65369
LOC255187	4.57964	2.56543	3.08508	3.09309	3.12123	4.90608	7.75916	3.79276	3.0703	3.88555	3.28434	4.39514	3.61061	3.41584	3.978	3.20477	3.88804	3.8949	3.06342	3.06227	3.01407	3.10216	3.52869	3.12545	3.64737	2.92045	3.49504	3.87742	3.36155	4.07354	3.03669	3.58764	3.0957	3.42959	3.2482	3.26084	3.29927	3.3744	3.57224	3.70962	4.3382	3.0944	4.53947	3.14878	2.87278	4.51704	3.23463	3.30372	3.49847
LOC145694	6.21149	6.37897	6.63541	5.72287	6.97239	7.56635	6.27084	6.892	6.81347	6.50538	5.9076	6.2862	7.31467	6.29664	7.02439	5.83163	6.14624	5.37012	7.11815	6.38589	5.58277	5.88391	6.15999	6.05143	6.95839	6.58148	6.4816	6.33307	5.54181	6.65489	6.50138	6.50225	6.20791	5.65222	6.15523	6.64231	5.77132	6.11304	5.25942	5.74787	7.52163	5.93416	6.80931	6.0835	6.36628	6.43315	5.87519	6.58846	6.07337
FLJ32255	6.54825	7.82807	7.81925	6.26921	6.90622	7.57811	8.86445	6.50814	7.23253	6.38927	5.90996	8.35007	6.78669	6.97351	8.24028	5.12078	6.03708	6.99212	5.44197	6.81703	6.44618	7.54837	6.0955	8.67237	7.57193	8.56431	6.15566	7.83739	7.93061	7.9349	7.70991	5.96892	5.52248	6.94564	7.042	6.56982	7.84152	6.98976	7.10164	8.64448	7.98145	6.95148	7.15063	5.90292	6.58287	8.44248	5.9917	7.48122	8.13594
LOC100506647	3.79572	3.70627	3.41515	3.63802	3.57317	3.38454	3.28683	4.21019	3.73924	3.34704	3.75436	3.57317	3.348	3.43543	3.63468	3.34839	3.21779	3.62242	3.31846	3.40749	3.49774	3.57317	3.44164	3.8167	3.62554	4.0303	3.62942	3.47744	3.54477	3.35233	3.51087	3.74984	3.99043	3.46872	3.64721	3.42507	3.35547	3.51528	3.29461	3.22132	3.57317	3.52504	3.78276	3.31347	3.56039	3.64454	3.49923	3.95487	3.78174
LOC144571	7.14682	8.37571	7.49734	8.08109	8.06838	7.68383	5.89151	7.92448	7.9582	8.99781	7.93955	7.35046	8.34875	8.80516	8.26894	7.82187	7.39358	7.62688	8.42225	7.58532	8.06962	7.92554	7.01412	6.19914	8.07556	7.41305	7.92683	7.13468	7.49136	8.27391	7.12116	7.65651	7.75715	8.25045	8.36196	7.69842	6.87827	9.25759	7.86286	7.58532	8.54909	8.63815	8.25632	8.47849	7.44983	8.03163	7.37103	8.95707	8.05561
MAGI1-IT1	4.07322	4.05604	5.48155	4.24775	4.07017	4.90843	5.36441	4.86417	4.99587	4.62094	5.75794	4.69994	4.19318	4.51156	4.35349	4.91408	4.47932	5.01366	4.4261	4.33493	4.55666	4.37574	4.02201	4.36127	4.04587	4.67543	5.09263	4.61334	4.39048	4.40844	4.47321	4.35777	4.80101	4.83007	4.18398	4.78181	4.72324	4.10787	5.21248	4.61055	4.02526	4.56572	4.57182	4.69614	5.0037	4.52929	5.44831	5.13379	3.96243
SULT1C2P1	3.53175	3.28571	4.19403	4.23512	2.89504	3.43778	6.57742	2.95957	3.35519	2.93571	3.25664	3.18958	2.99199	3.38001	3.84934	4.17182	2.62452	3.20699	3.00494	2.83738	2.6639	2.91858	3.92669	3.09581	4.45857	2.82685	2.94383	2.99154	2.7569	2.98451	2.80362	3.25196	3.39349	4.29205	2.66268	3.26836	6.75668	3.55538	2.86345	3.57755	2.76124	2.70046	3.00837	3.31045	4.06675	3.97371	7.85061	3.00847	3.30567
LOC145663	2.808	5.3739	3.76043	3.35649	2.83083	3.70303	3.61858	3.24697	3.11068	5.1918	3.18472	2.97235	3.43003	3.52596	3.60761	6.52569	3.20279	2.81925	3.53729	2.63567	3.04438	3.55092	3.05771	2.6226	2.80297	3.44308	4.9449	2.65774	2.8299	3.13808	3.48185	3.36502	2.74502	3.06097	3.47732	2.61223	3.48306	4.45408	5.75913	3.13387	2.63476	3.59184	2.82824	4.41934	2.95207	3.47261	3.85037	4.31837	2.81589
LOC401480	4.22539	4.06419	5.16206	4.35741	4.38987	4.84614	4.27371	4.74221	4.45613	5.11256	4.48894	4.18975	3.9892	4.7548	4.2249	5.84097	4.86955	4.20538	4.89177	4.26568	4.1423	4.16222	4.78808	4.45924	4.16169	4.45543	4.60344	4.05668	4.96118	4.43179	5.12606	4.85728	4.54429	4.45751	4.45779	4.17422	4.30884	4.38038	4.33223	3.99904	3.93751	4.24005	4.1049	4.40077	4.02214	4.61532	5.01229	4.89169	4.79604
ZNF71	6.28287	6.6931	6.10529	6.82793	6.78437	6.26148	5.32748	6.91291	5.94218	6.67996	6.74648	6.8428	6.61693	6.09101	6.50888	6.36444	6.87252	6.86416	7.59583	6.61112	6.23304	6.377	6.97669	6.34191	6.74148	6.91032	5.69019	6.58805	6.43066	6.67634	6.48292	6.22602	6.42373	6.33337	6.32502	6.50262	6.02413	6.31814	6.16613	6.18852	5.93267	6.51709	6.24342	6.83247	6.77421	5.92828	6.05072	5.56028	7.03177
LOC154860	4.14449	3.5179	4.53761	4.19439	7.55208	6.68757	8.82889	7.72255	3.67744	3.63257	4.95386	5.84262	7.91437	3.6772	4.015	3.96023	8.42836	4.11312	4.41909	4.61727	6.22883	6.16489	6.02377	4.32641	7.24812	7.36993	3.52632	4.66336	5.65249	6.35965	4.65549	7.85757	4.26514	4.46364	6.78665	7.46297	8.03573	7.6612	3.92916	5.7377	8.46983	4.78074	5.56933	3.76166	3.74344	6.35039	8.35045	3.94286	5.84945
LOC440149	3.34912	3.89732	4.63109	3.37437	3.92599	3.73134	4.12525	3.47742	3.95205	3.76985	4.2978	3.84743	3.36174	4.22313	3.52107	3.79309	4.09023	3.81418	3.52892	3.58745	3.46061	3.58041	3.60007	4.29478	4.28947	3.97077	3.39021	3.7426	3.62947	3.87547	4.24272	4.29519	5.13972	3.96664	4.28504	3.46377	4.13031	3.89913	3.92469	3.98526	3.45167	4.23326	3.86075	3.58363	3.22182	3.79087	3.74044	3.6327	3.98724
LOC100294145	7.75562	8.0882	7.43977	7.43948	8.34422	8.22972	8.15601	7.42196	8.05195	7.90203	8.95232	7.72385	7.50635	7.6353	7.3985	8.92369	8.01844	8.38095	7.44931	8.08039	8.43562	8.57813	8.81739	8.29408	7.78434	8.36791	7.80033	7.75035	8.38347	8.15388	8.40443	7.97849	7.90238	7.91679	8.45842	8.17504	7.96902	8.78123	8.92297	8.86178	8.23015	7.79982	8.41664	8.5474	8.65713	7.71687	8.20524	8.25243	8.46432
LOC386597	4.55182	4.11165	3.34721	4.2106	4.02136	3.61948	3.18815	3.83226	3.52838	2.87662	3.50682	3.37763	3.10546	3.88647	3.88577	4.12911	2.81537	2.69942	2.91033	3.18864	3.08198	2.8691	3.05771	3.15662	3.44252	3.64494	4.75933	3.29529	3.54829	3.44188	3.42366	3.34721	3.25156	2.83837	3.08876	3.52607	3.37348	2.985	3.14584	2.85291	2.73523	3.623	3.07637	3.45225	2.75092	2.75902	3.01219	3.10681	3.47693
LOC647589	4.39872	4.40866	4.52252	4.37491	4.64619	4.344	4.81164	4.98402	4.29952	4.34227	4.9579	4.65688	4.73271	4.48589	5.11695	4.67244	4.28448	4.77421	4.30292	4.51016	4.69965	4.43997	4.57291	5.02965	4.58808	4.58808	4.55888	4.80263	4.95822	4.93182	4.74399	5.09319	4.70771	4.08818	4.50343	4.7294	4.49065	4.46848	4.84361	4.31973	4.56553	4.43038	4.61489	4.47295	4.65988	4.62146	4.16412	4.65043	4.61334
LOC649133	4.07982	3.59643	3.95319	3.90071	3.88062	3.97073	4.28074	4.01963	3.74173	3.91965	4.23106	3.7614	3.70851	3.71325	3.71696	3.92088	3.58275	3.91073	3.72984	3.71325	3.74685	3.63595	4.06249	4.36819	3.76711	3.83812	4.64229	4.03564	4.01691	3.85667	3.88729	3.9115	4.31851	3.72102	3.72678	3.96203	4.22248	4.07703	4.12883	3.77546	3.69743	3.77839	3.57337	3.84961	3.94958	3.92944	4.2913	4.0511	3.7369
LOC157931	3.54793	3.47524	3.53055	3.48103	3.24692	3.09604	3.74487	3.95126	3.56719	3.51741	3.46042	3.38506	3.05405	3.58359	3.45869	3.7419	3.3477	3.17915	3.29	3.33284	3.13314	3.41822	3.51438	3.83013	3.53659	3.48103	3.41758	3.62814	3.50003	3.34713	3.00291	3.2977	3.58711	3.54166	3.20231	3.57836	3.35147	3.48103	3.64345	3.40315	3.14243	3.48438	3.12326	3.96276	3.39876	3.64864	4.00269	3.77932	3.49725
LOC253573	3.20275	2.78336	3.28464	3.04981	2.59604	3.18434	2.66731	2.5834	2.79144	2.56816	3.10715	2.93726	2.75501	2.72635	2.96167	3.12329	2.55371	2.98705	2.59044	2.86774	2.71194	2.62083	2.92119	3.10108	2.73751	2.50531	2.86786	2.57164	2.72434	2.50518	3.13864	2.99258	2.6166	2.76302	2.78168	2.74433	3.07116	2.09404	2.47969	2.49941	2.8618	2.81825	2.70426	2.36728	2.95763	2.47665	2.73577	2.57164	3.45107
ANTXRL	4.06568	3.84455	3.6464	3.98469	3.7304	3.87251	4.10273	4.04854	3.99178	3.53576	4.25385	3.97844	3.7718	3.82341	3.72002	4.17094	4.10063	3.79219	4.51082	3.94699	3.6601	3.75099	3.92669	4.08194	3.87348	4.0902	4.42957	3.99178	4.02161	3.7479	4.50548	4.0273	3.98346	4.50549	3.80811	3.99178	4.16867	4.02859	3.8814	4.05484	4.06568	4.07599	3.76064	4.10321	4.43917	3.90472	4.05871	4.48377	3.90545
LOC147004	2.86796	2.84154	3.50181	2.84899	2.93607	2.94437	3.11192	3.00069	2.87632	3.25011	3.09557	3.13173	2.91009	3.30619	2.90479	2.95786	3.11145	2.92704	3.03785	2.93472	2.92212	3.16875	2.7955	3.60928	2.65659	3.14659	3.76383	3.19103	3.16621	2.81202	3.01253	3.08439	3.06649	2.92212	2.99574	2.82024	3.19254	2.83193	3.01253	2.66253	2.80836	3.0988	2.82451	3.02882	2.89314	2.73612	3.16056	3.91761	2.70807
LOC145820	4.3626	5.31532	5.04181	5.11278	8.82358	4.81564	2.77342	5.68378	4.12548	6.83435	3.14795	3.34829	7.37811	5.76661	4.21549	4.81946	3.74499	4.70652	7.78747	6.81193	6.64446	6.38924	3.03823	3.50625	7.13146	3.48031	4.12553	4.30613	2.81518	5.98654	2.40315	5.50244	5.88505	6.44849	8.30259	6.82531	3.27208	5.90267	4.99955	5.92049	6.11326	5.67493	5.7307	5.21445	3.63425	4.29186	2.80343	4.00769	7.45348
KRBOX1-AS1	3.88138	3.33007	4.55668	3.59757	3.97371	3.89018	4.56928	3.92916	5.17396	3.58515	4.35906	4.91275	3.56567	3.8728	3.93131	5.06333	5.65627	4.22677	4.09952	3.79838	5.07274	3.73552	4.16273	3.75515	4.56292	3.99967	3.99967	3.77333	3.47603	3.74344	5.04153	4.54671	4.17324	3.59431	3.6497	3.9313	3.98729	3.78811	4.15603	3.96844	4.2813	3.92832	4.06783	3.86895	3.90808	5.27235	4.40357	5.161	3.96971
LOC151171	3.66094	3.05616	3.20513	3.13587	3.2738	3.6216	3.48882	3.55553	3.46922	3.17096	3.34446	3.21204	3.36562	3.51034	3.19822	3.42862	3.13777	3.42862	3.81845	3.24875	3.12204	3.5185	3.42862	3.56014	2.71579	3.60437	3.70931	3.52516	3.45054	3.34393	3.52594	3.63771	3.54585	3.74493	3.16176	3.24698	3.46523	3.46587	3.55726	3.17096	3.46442	3.4125	3.42364	3.41797	3.2903	3.18781	3.6912	3.62581	2.78104
LOC146795	4.30455	4.8111	4.57069	4.32235	4.14789	4.50526	5.14684	4.67864	4.25514	4.43441	4.61514	4.27018	4.29616	4.50259	5.14568	4.57377	4.50185	4.35821	4.62159	4.37238	4.405	4.0649	4.68773	4.89806	4.63053	4.31837	4.96517	4.31889	9.36915	4.36041	5.28441	4.88487	4.25063	4.62182	4.24862	4.48981	5.00901	4.17853	4.404	4.06849	4.16182	4.3675	4.49963	4.42499	4.29635	4.41473	4.84363	4.50185	4.4428
LOC100505736	3.70316	3.54243	3.74708	3.85839	3.25879	3.41281	3.64945	3.35762	3.67142	2.91818	3.54952	3.69857	3.17352	3.17495	3.14253	3.30051	3.35738	3.79442	3.25368	3.20947	3.26412	3.0272	3.18106	3.62377	3.30192	3.518	3.4984	3.44006	3.18217	3.28224	3.88249	3.26721	3.33693	3.36642	3.0621	3.69496	3.34366	3.36187	3.18998	3.28202	3.19978	3.37188	3.21865	3.43274	3.01305	3.70652	3.8214	3.86604	3.20449
LOC100507599	6.39864	5.59975	6.87144	6.4529	6.31157	6.37795	6.8899	6.09235	6.66804	6.59389	7.87827	6.5281	7.28796	6.4145	5.6477	6.87677	7.43909	6.8675	8.32609	6.0748	7.38663	7.48098	6.19327	8.24337	6.25272	6.99273	6.13197	7.78369	6.25049	7.41139	7.50789	7.16824	6.87885	6.86117	7.21333	6.5823	6.97236	7.01435	6.97035	6.51877	7.18706	7.21564	7.65002	7.32763	7.38518	6.40577	6.97012	5.93398	6.84935
LOC100128505	4.02649	3.67127	3.6	3.6	3.66832	3.65816	4.12525	3.90134	3.44673	3.88984	3.56567	3.93498	3.66133	3.70955	3.55466	3.73444	3.59346	3.87986	3.70687	3.51212	3.17533	3.56882	3.83899	3.5987	3.36376	3.51774	4.2052	3.84271	3.44497	3.37716	3.58543	3.73107	3.74471	3.61723	3.57337	3.51175	3.87832	3.17994	3.5444	3.32982	3.77841	3.62736	3.71394	3.72381	3.9397	3.95544	3.63241	4.0121	3.95213
LINC00355	2.96448	3.17787	2.96355	3.3687	2.95626	3.10372	3.08722	3.26059	2.7894	3.03505	3.37937	3.05261	3.0792	3.00753	3.07535	2.85978	3.06713	3.01997	2.96355	2.92288	3.07763	2.87881	2.9127	3.19367	3.09934	3.11217	4.02116	2.9469	3.57228	2.89037	2.9417	3.27442	3.58484	3.1602	2.89736	3.07238	3.12588	3.13964	3.15251	2.8119	2.96424	3.16715	3.26946	2.94931	2.9339	3.00598	3.42468	3.06713	3.12415
LOC150005	3.12016	2.71279	2.80239	3.51918	3.10896	3.06492	3.43213	3.32039	3.08843	2.85502	3.66914	3.21575	2.73505	3.09781	3.1921	3.18519	2.84447	3.11018	2.70672	3.02058	3.20086	3.12463	3.33437	3.46405	2.74445	3.11649	3.09853	2.722	2.88711	3.11942	3.63498	3.57859	3.43427	2.91086	2.84141	3.09853	3.58988	2.92165	3.05364	2.9501	3.00616	3.35494	3.02291	3.00141	3.18722	2.95713	3.37404	3.25236	3.5874
LOC100130548	5.68714	5.45653	5.15501	5.43284	5.22931	5.29896	5.6277	5.36159	5.26272	4.97653	5.61215	5.29896	5.41298	5.28024	5.2904	5.70214	5.32418	4.74959	5.33939	5.2927	5.34176	5.18888	5.29568	5.30291	4.85896	5.26579	5.82991	5.3039	4.89207	5.40947	5.25706	5.39687	5.17735	5.22242	5.13361	5.21723	5.17189	5.24442	5.10047	5.05488	5.09897	5.24487	5.30147	5.4542	5.13551	5.09851	5.35763	5.16373	5.44759
LOC100130503	2.12562	2.0365	2.07045	1.98914	2.07188	1.94468	2.30621	2.3071	2.0769	2.25967	2.13169	2.08833	1.95458	1.92772	1.86712	2.07908	2.4624	2.1814	2.18683	1.98622	2.05334	2.00521	2.0813	2.13822	2.07247	2.40323	2.1447	2.01692	2.02576	1.92612	2.05114	2.26423	1.83218	2.27309	2.09638	2.52404	2.08739	2.18022	1.99239	2.51484	2.20759	2.0365	2.47135	2.51204	1.94969	2.18683	2.03101	1.94095	2.71662
LOC254100	4.10993	4.24956	4.76652	4.31394	3.79392	3.94373	4.68613	4.56627	4.75386	4.98515	4.34977	4.26835	4.38074	4.99496	4.72735	4.94702	5.24625	4.33606	3.61951	4.32294	3.82941	4.78905	3.98565	4.5554	4.17083	4.05577	4.57551	4.21756	4.04653	3.97022	6.18658	4.1802	5.47128	3.26203	4.5163	4.33492	3.95703	4.33606	4.08242	4.24675	3.39395	4.12283	3.77087	4.25552	4.31519	3.91194	5.11192	4.67475	3.97347
LOC143666	5.91521	5.75	5.97449	5.79905	5.88397	5.98004	6.34797	6.39981	5.60996	5.40817	6.80702	6.13797	6.41166	5.69545	5.8595	5.024	5.65401	5.42347	5.8595	6.2287	5.50815	5.76112	5.37004	6.35021	5.70995	5.19473	6.10608	6.21784	5.80425	5.25928	6.22092	5.96794	5.53582	6.16284	5.66306	5.47736	5.34826	5.85967	5.71486	6.03334	6.71423	6.25477	6.44162	6.19842	5.84872	5.39507	5.91047	5.97339	5.80176
LOC730020	4.86739	5.56016	4.23389	5.35286	6.45486	4.81127	7.04135	5.06736	6.03446	4.92645	4.81696	5.44921	6.04195	5.82219	5.37045	5.84284	5.82299	5.94351	5.69571	5.64724	5.46587	5.32617	5.46149	5.0001	5.80201	5.16072	5.63143	4.99668	6.27515	5.75361	4.83686	4.84145	5.57575	5.94593	6.17231	6.10624	5.2328	6.76849	6.21748	6.60764	6.71069	6.05257	6.1173	5.7524	8.19039	6.81907	5.0053	6.71452	6.46673
LOC401445	2.128	2.48978	2.31641	2.45072	2.22318	2.26761	2.24669	2.83377	2.13329	2.3992	2.59679	2.16975	2.43964	2.18721	2.08573	2.35191	2.58023	2.25474	2.26312	2.13722	2.55663	2.02826	2.31531	2.52926	2.18627	2.08416	2.07165	2.75299	2.07425	2.46423	1.95474	2.19898	2.39746	2.38749	2.25128	2.18992	2.39399	2.24317	2.2984	2.35642	2.38698	2.42923	2.46132	2.35552	2.22326	2.55466	2.36792	2.31531	2.34476
LOC338651	3.12545	3.49787	3.45501	3.05582	3.47613	3.85728	3.72026	3.48388	3.48394	3.13809	3.23249	3.32341	3.68365	3.36837	3.03944	4.41329	4.22858	3.32296	3.36931	2.99524	3.57442	3.16031	3.22461	3.342	2.79448	4.7491	3.19537	2.97208	3.59574	3.35935	2.98107	4.21376	3.40564	3.04257	3.04881	3.99505	3.24282	3.34381	3.12927	3.44526	3.3092	3.19984	2.82924	3.342	3.14827	3.31575	3.98115	3.3392	2.82583
LOC100128750	4.78578	5.62828	5.30689	5.1536	5.41464	5.60902	5.5443	5.25855	4.59765	5.52769	6.78975	5.40977	6.59553	5.76459	5.85672	5.89188	5.8268	5.96311	4.46826	5.56671	4.75203	4.96796	5.26873	5.99155	5.30249	6.14376	5.52888	5.56494	5.34581	4.77992	4.4672	5.07263	4.92015	4.828	5.18503	5.61023	5.62777	6.33	6.26979	5.81517	5.59978	4.87938	5.45986	5.59479	5.10407	5.48592	6.20273	5.1426	5.05616
LOC145216	4.18254	3.96307	4.15636	4.05212	4.30001	4.37174	3.77071	4.56874	4.42295	4.19836	4.61642	4.24042	4.08853	4.37294	3.99807	4.75621	4.20853	3.92687	4.34441	3.88448	4.02368	4.09261	4.11423	4.50888	3.99646	3.89991	4.45033	4.19649	4.0197	3.74344	4.50378	3.95521	3.75525	4.35412	3.84546	3.94075	4.17507	3.88631	3.7199	4.19125	3.95998	3.91348	3.95042	4.14016	4.17336	4.14264	4.97722	4.75217	4.75765
LOC100506473	4.78168	5.63432	6.21318	4.96118	4.15993	5.25397	6.17677	4.66166	5.39498	5.89928	5.43439	5.33287	6.22713	4.71598	5.73559	4.83026	5.59487	5.05386	7.25069	5.01738	5.26102	5.7203	4.65144	5.29373	5.05001	5.46603	4.70129	6.15861	5.31619	5.36454	6.15096	5.84559	4.86958	5.42851	5.57956	4.70939	6.12126	5.50472	5.35934	5.36947	6.18797	5.24773	5.85164	6.28746	6.2972	4.56596	5.27337	5.07871	5.53233
LOC100133039	5.45323	5.50225	6.51207	6.11976	5.29796	6.13185	5.38932	6.40954	5.49514	6.68205	5.18957	5.97063	5.48617	6.43543	6.25365	6.0457	4.58883	4.81801	4.26905	4.68962	4.27385	5.07535	4.78664	4.83265	5.11388	4.74538	6.64482	4.8985	4.66491	4.83857	5.45718	4.70667	5.14168	4.92882	4.39245	4.97507	4.95935	4.92181	4.67813	4.19127	4.82498	5.07602	4.57884	4.78766	5.13145	4.86532	5.75012	5.55149	5.01119
LOC144920	2.45376	2.18501	2.32192	2.21507	2.39279	2.21607	2.33765	2.31612	2.68443	2.17085	2.66402	2.25227	2.22689	2.08473	2.28005	2.83752	2.21151	2.3511	2.18879	1.97474	2.53413	2.36792	2.22907	2.29759	2.41861	2.34513	2.40471	2.42473	2.10947	2.13345	2.40038	2.34986	2.24487	2.79602	2.38146	2.38418	2.70207	2.36068	1.94113	2.49231	2.48282	2.40431	2.3511	2.42678	2.51489	2.3511	2.56984	2.56302	2.40577
LOC727924	2.69108	2.38002	3.45889	2.90783	2.88305	3.28721	3.26833	2.64544	3.47984	2.6409	2.72423	3.48103	2.53615	2.68752	2.96448	4.83014	3.67503	3.28248	3.73148	2.85111	3.03373	2.71981	2.89744	2.6617	3.62023	3.10587	2.94273	2.59859	2.96773	2.78665	3.5499	3.5605	3.08865	2.64049	2.90213	2.48232	3.11677	2.63219	2.69546	2.28212	3.01679	2.81543	2.76993	3.49568	3.21075	3.18356	3.04119	4.35066	2.9646
LOC286114	3.17949	2.84904	3.2026	3.54359	2.86322	3.10213	3.30165	3.11325	2.85894	3.19799	3.76588	3.15039	2.96534	3.16408	3.26249	3.7891	3.1333	3.24144	2.93569	3.12328	3.49953	2.88137	3.29529	3.49383	3.0415	3.52834	3.39141	3.59589	3.13817	3.18434	3.49812	3.17949	3.59189	3.0533	2.79748	3.20197	4.06296	3.07603	3.09258	3.01917	2.85301	3.21531	3.06405	3.04591	3.2402	2.69566	3.51184	3.22175	3.2741
LOC728445	2.91174	3.39576	3.04363	2.59364	2.86826	2.79603	2.65641	2.8514	2.77516	2.96855	3.11887	2.99821	2.5535	2.79787	2.86355	2.91004	2.41888	2.99674	3.20595	2.99478	2.77789	2.98692	2.77804	2.75228	2.9932	3.02496	3.45847	3.23929	2.8801	2.78858	2.62572	2.96172	2.87421	3.06162	2.7023	2.96102	2.64844	2.83673	2.75023	2.7243	2.97509	2.69531	2.86263	2.97912	2.60211	3.00067	3.13652	3.18351	3.29502
PGPEP1L	2.69175	3.01003	2.85564	2.93622	2.91223	2.9782	2.9733	2.95848	2.8178	3.91915	3.18182	2.76859	3.36939	3.24758	2.86136	3.1972	2.96244	3.4366	2.78065	3.02058	3.4837	3.00578	3.28555	2.73353	2.85099	2.85164	3.01003	2.85444	2.98819	3.11325	3.21937	3.19936	3.08745	2.83614	2.92388	3.01003	2.91549	3.4484	3.19831	3.1145	2.67392	2.92367	3.43202	3.06468	3.18594	3.01003	3.0543	3.01379	2.49688
TTC23L	3.09428	2.61381	3.03424	2.71489	2.83697	3.37571	3.16196	2.51393	2.56069	2.21491	4.2741	2.43391	2.40925	2.52799	2.4617	2.29078	2.63648	2.51274	4.25249	2.47254	2.30716	3.16047	2.77659	2.87651	2.81518	2.57886	3.1652	3.07738	2.60939	2.6265	2.85423	2.58646	2.55837	2.63209	2.92532	2.7353	2.67464	2.44766	2.81136	2.57443	2.70142	2.37031	2.2668	2.51846	5.88126	2.80002	2.39086	2.67614	2.67639
LOC154449	3.82543	3.62847	3.85573	3.78484	4.05379	3.72942	3.89291	4.10145	3.7623	3.4386	4.01138	3.9219	3.72569	3.74086	3.61397	3.92798	3.57961	3.67672	4.07259	3.55586	4.05088	3.99038	4.11834	4.03513	3.71418	3.95195	4.30546	4.31408	3.59434	3.86582	3.80809	4.15381	4.07378	3.58569	3.94914	3.43228	3.59348	4.32302	3.78288	3.58454	3.83336	3.93896	3.46571	4.02232	3.80312	3.88664	4.32438	4.593	3.39798
C10orf105	3.71426	4.51751	3.73703	3.6603	3.87545	3.85701	4.97283	4.05302	4.07812	5.17348	3.77887	3.87988	3.96577	4.32882	4.54202	4.15193	4.14708	4.33549	3.77546	4.0061	3.88741	3.85683	4.10868	3.77162	4.291	3.73912	4.52072	4.07045	4.00835	3.8459	3.93882	3.76374	4.09404	5.1546	4.80983	3.79633	4.29934	4.09472	4.25411	3.82418	3.87993	3.81103	4.16786	4.70665	3.85756	5.65135	4.15729	4.46427	4.73121
LOC340335	6.87495	6.03026	7.02219	7.27858	6.36582	6.52488	6.53536	7.36147	7.02274	8.47755	6.95845	6.67728	6.92843	7.24926	8.36006	7.95588	5.67009	5.14168	6.56442	5.86779	6.16941	6.11122	6.19749	5.44454	5.86876	5.5162	8.10651	6.84936	6.35986	5.37058	8.60966	5.61391	6.49585	5.4871	5.96604	5.95542	4.29508	5.96196	5.65889	4.313	5.12655	5.59718	5.60532	6.20202	5.17924	5.33536	6.71869	7.25982	5.21883
LOC652993	5.22406	4.68279	4.55377	3.75257	4.35399	4.30929	5.31333	5.18818	4.50511	4.18107	5.1837	5.03684	4.42344	4.68559	5.2036	5.28286	4.51551	4.10378	4.72121	4.36214	4.01579	5.00748	4.64203	4.14616	3.92868	4.84789	4.34944	4.65517	4.87532	4.88164	5.01185	4.09411	4.48723	4.57112	4.81239	4.38845	5.19436	4.57036	5.69805	5.26854	4.71176	4.02278	4.76651	4.84519	5.42653	4.8195	4.97008	4.70932	3.79964
LOC152225	4.40244	4.31246	3.65488	4.02252	3.8815	4.03654	5.15993	4.19608	3.27308	3.1535	4.15641	3.78072	4.01601	3.30447	3.61502	3.92952	4.20554	3.872	3.70393	4.76177	3.32609	4.18294	3.99139	4.7788	3.34281	4.41962	4.11038	3.92863	3.85501	5.14751	4.03012	4.54944	3.96193	3.88215	3.81843	4.35949	3.97257	4.33264	3.58572	4.3063	4.1859	3.87732	4.3764	3.60156	3.97003	3.97942	3.87482	4.14664	5.56298
LOC100506606	5.312	5.47806	5.89235	5.8456	4.70331	6.61832	6.77329	4.1383	5.08708	6.47122	7.11075	6.27359	6.38779	5.96638	5.56478	5.62155	5.72703	5.18689	8.22054	4.76694	4.56627	5.84227	5.41524	5.24323	4.80878	5.04644	5.51138	5.74682	4.9925	4.88164	4.80452	5.48031	4.84244	4.75066	6.19936	5.74125	5.54029	5.73387	6.53723	5.62546	4.70758	5.36433	6.11695	5.93549	5.88946	6.41929	5.96369	5.11991	5.61259
LOC440028	4.15263	2.76775	4.37842	3.26204	4.07703	3.2789	4.12011	4.56627	3.10346	3.33966	3.40245	3.64784	3.49344	2.94288	2.80955	3.12329	3.73831	2.84983	3.02319	3.37831	3.3437	3.79736	3.18687	2.75204	2.76797	3.51542	3.33413	3.40707	3.63947	2.46266	4.08186	3.71657	2.97438	2.78429	4.42684	3.10261	3.70485	3.00798	3.15843	3.69942	2.63385	3.97869	3.57765	2.85378	3.64492	3.20412	3.3384	2.99553	3.052
LOC645949	2.98293	2.56465	3.03182	2.35827	2.54752	2.88711	2.51135	2.42719	3.08828	2.66486	2.81262	2.43087	2.66717	2.5135	2.93202	2.64392	2.49584	2.51581	3.11779	2.36692	2.47358	2.45685	2.40103	2.73951	2.40797	2.88098	3.05231	2.73951	2.73861	2.44483	2.38829	2.7277	2.72415	2.69715	2.53127	2.86922	2.65633	2.68342	2.82228	2.47668	2.64196	2.59532	2.45157	2.95082	2.64196	3.07182	3.01768	3.73752	2.44483
RNF13	9.58498	9.36835	9.61157	9.64328	9.47018	9.52474	10.52294	8.76102	9.53926	8.89899	10.63418	9.31721	9.13134	9.47878	10.01863	9.18369	9.59633	9.41956	8.84821	9.76179	10.42293	9.38437	10.18408	10.25295	9.6389	9.9454	9.37081	9.63686	9.60265	9.96586	9.51178	9.59239	10.62755	8.4965	10.53913	10.36303	9.73579	9.58503	9.98886	9.11438	8.38147	8.88953	9.05736	8.60333	8.77442	9.28032	9.31279	9.22406	9.80273
LOC100506419	3.45217	5.07464	3.89198	3.43307	4.07538	3.97098	3.47349	3.99967	4.07538	4.03524	6.63504	4.34016	4.47976	4.32443	3.78056	4.0504	4.01056	3.61976	5.46405	3.82181	4.01157	3.66699	3.4438	3.68472	4.26422	3.37752	4.12021	3.84568	3.46992	3.86558	3.84689	4.02808	3.99733	3.95784	4.09061	4.078	3.73724	4.80411	4.81975	5.0354	3.62904	4.24593	4.29971	4.4818	3.69821	3.57317	4.07538	3.53764	4.70269
LOC727993	4.591	3.89117	4.18705	4.03826	4.05045	4.06834	4.42016	3.97641	4.13902	3.64448	4.13902	3.80342	3.66624	3.83927	3.53292	3.98551	4.18295	3.78454	4.28503	3.80332	3.74609	3.70599	4.2851	4.20347	4.22461	4.11967	4.70081	4.15642	4.01476	3.89036	3.76643	4.16619	4.24913	4.66709	4.43121	4.03959	3.98274	4.15226	4.1363	4.16675	4.42344	4.34814	4.07273	3.95059	3.9397	4.07428	4.54785	4.56119	4.345
LOC286178	3.50296	3.30045	3.98515	3.63528	3.77791	3.73344	3.63935	3.40825	3.76533	3.42543	3.54982	3.53637	3.39343	3.2695	3.95817	4.22454	3.89299	3.77571	4.67104	3.557	3.57442	4.13429	4.0351	3.71657	3.92419	3.98347	3.88482	3.53637	3.25146	3.43223	3.86014	3.98662	3.62265	3.86237	4.14452	4.14959	3.71168	3.9272	3.70198	3.3583	3.88948	4.05221	3.79425	3.48082	3.27476	4.3904	3.71657	4.05602	3.38359
LOC283484	4.16834	3.68852	4.0393	3.47077	4.40343	3.59684	5.52678	4.02637	3.08263	4.50539	8.96028	4.8398	4.88451	3.92543	3.19172	3.31996	3.40228	3.1228	4.83744	3.47841	3.13279	3.30018	3.48278	3.25587	3.18705	3.41268	3.37784	4.86442	3.81302	3.60523	2.73332	5.11189	4.29522	4.29907	3.80771	3.39073	2.78008	6.08508	3.15634	3.83748	3.69918	3.29104	4.05146	3.78186	6.73937	5.59087	4.86494	3.38094	3.88078
LOC286063	3.70455	5.37506	4.52088	5.55496	6.25209	4.283	5.67827	4.83727	5.22112	5.52713	6.23611	4.43628	6.17199	5.04501	4.18735	5.73164	4.72492	5.16042	6.98061	4.61432	6.31436	5.55704	4.57542	4.68845	5.4821	4.99127	4.24906	4.83434	4.57147	5.2068	4.90585	5.14441	5.3222	5.82712	5.86354	5.16782	5.35179	7.42915	6.16649	5.2936	5.73357	5.94623	6.03881	5.6575	4.38467	4.57397	5.45772	5.37915	5.72084
FLJ33581	2.96025	2.72787	3.08348	2.73884	2.53172	2.68038	3.42212	2.81079	2.26049	2.88834	3.38479	2.59965	3.19946	2.51132	2.55352	3.17425	3.4217	2.96997	2.73526	2.59153	3.24595	2.72771	2.57222	2.81806	2.29574	2.66094	3.07238	2.43996	2.96124	2.80023	3.55474	2.84854	2.72915	2.70306	2.75066	3.29847	3.05473	2.85713	2.80511	2.50105	2.83495	2.80116	2.71024	2.76993	2.87496	2.36106	2.9095	2.73406	2.73647
LOC100144595	2.29698	2.24676	2.40376	2.33341	2.22664	2.92485	2.36446	2.22761	2.35799	2.36725	2.64988	2.20125	2.40925	2.71437	2.47403	2.40099	2.64802	2.46635	2.46348	2.36695	2.24158	2.33827	2.1646	2.56471	2.31055	2.60468	2.44904	2.35017	2.53149	2.59386	2.47066	2.57853	2.3485	2.21429	2.37769	2.2503	2.34281	2.44663	2.45672	2.56471	2.71975	2.41847	2.38805	2.42678	2.75698	2.39217	2.37405	2.22456	2.85975
LOC100130373	3.8979	4.42225	4.04039	4.3295	3.79874	4.33752	4.37717	3.85882	4.18155	4.11909	4.10124	4.79102	4.14045	3.98183	4.02487	4.58055	4.29155	3.46436	3.94545	3.43388	3.75517	4.02343	4.18364	4.31988	3.69748	3.9727	4.54708	4.04039	3.90638	3.83989	4.18026	3.60256	4.03914	3.86024	3.78309	4.09538	4.01671	4.18155	3.77571	3.72048	3.57964	4.09298	3.81881	3.83397	4.21921	4.22147	4.77437	4.42495	4.40727
C6orf147	5.86144	5.78244	6.24976	6.26741	5.84944	6.93094	6.74341	5.43837	5.46115	5.75318	5.46661	5.92271	6.83142	5.54473	6.05499	5.68299	4.82144	5.89088	6.72283	5.39205	6.23031	5.27771	6.40508	6.70954	5.69598	6.18635	5.34763	5.99526	5.97168	5.84391	7.11727	5.78727	5.66418	5.24504	4.8276	6.03169	6.48947	5.82696	5.7335	5.39256	5.05092	6.05743	5.93781	6.27077	4.40184	4.88264	6.81753	5.13925	6.07547
LOC728145	3.48364	3.78779	3.45292	3.70572	3.5046	3.41827	3.75141	3.73955	3.62316	3.64736	3.44058	3.79838	3.65659	3.50028	3.48945	4.0058	3.44232	3.47831	3.49081	3.6072	3.87093	3.94835	3.73156	3.98348	3.86723	3.81546	3.82477	3.8724	3.73156	3.59478	4.08822	3.73859	3.82083	3.81366	3.63903	3.6449	3.99634	3.46359	3.82514	3.43674	3.86088	3.6208	3.48013	4.11892	4.18943	3.36764	3.86511	3.87792	3.72757
LOC401188	2.73646	2.53951	2.52472	2.64393	2.64393	2.41422	2.78041	2.28314	2.89295	2.73366	3.48843	2.54925	2.58075	2.88853	2.9469	3.79021	2.71535	2.85685	2.45322	2.76602	2.7872	2.4609	2.57166	2.64235	2.64393	2.36255	2.59194	2.38438	2.77055	2.64101	2.79812	2.79944	2.55007	2.63317	2.64393	2.60089	2.61966	2.30528	2.51179	2.59006	2.70323	2.6835	2.76272	2.58981	2.71415	2.37288	2.56309	2.87471	2.48022
LOC283270	5.06325	5.03735	5.247	5.21298	4.45562	5.12156	5.56546	4.65623	5.67794	6.15729	6.54994	5.39809	5.9386	5.41576	5.70145	5.2313	4.64879	4.57952	7.23083	3.91278	4.61712	5.11387	4.44045	3.86974	4.41604	4.65299	5.12229	5.41951	4.85564	4.55087	5.60533	4.3573	4.69317	5.46352	5.62931	4.28842	4.76406	5.47898	5.56042	5.0866	5.43264	5.38856	5.22432	5.77648	4.93196	4.68957	5.21734	5.32392	5.17804
LINC00294	9.53053	9.47688	8.20341	8.36596	9.24039	8.62235	8.48184	8.91072	8.83578	9.21911	10.22561	8.71896	8.98441	9.14066	8.67768	8.67001	8.33025	9.41285	8.29564	8.69213	8.67586	8.73335	8.43176	8.35106	9.40099	9.08327	8.77256	8.59313	9.53741	8.91206	9.18487	8.63313	9.02107	9.37645	9.23479	9.04339	8.83452	10.07509	9.14835	9.23399	9.07759	9.10763	9.3152	9.03718	8.74685	9.31744	8.63849	9.06673	8.91251
LOC151657	5.01156	5.48798	5.84037	5.952	4.2495	5.59344	6.76912	5.91674	5.50675	6.31549	4.06158	4.83139	5.82631	5.95388	6.187	4.81844	3.77604	4.56004	6.16313	4.47976	4.1005	5.36616	4.44705	3.90687	4.8005	3.72994	5.73875	3.95006	4.37529	4.88164	5.29732	4.87158	3.70113	4.3468	4.65945	4.79492	3.89693	5.392	4.75975	4.35002	4.8962	5.28733	5.29453	5.82457	5.54077	4.68985	5.61536	6.65413	5.22928
LOC730101	6.09353	5.97292	6.09738	5.3433	5.69788	5.04558	5.08073	4.99237	6.62142	5.56444	5.8411	5.15006	5.71538	5.56822	4.73567	6.33194	6.15947	5.79637	7.71166	5.51704	5.63674	8.45896	5.83603	6.29562	6.2441	6.15102	4.43928	5.44418	5.47962	5.86929	4.79393	6.42025	5.70979	6.46332	7.23929	6.08851	7.2898	6.03075	6.91837	6.31813	6.49016	6.06212	6.34591	6.42075	6.48473	6.63908	6.52119	5.61041	6.2134
LOC100507033	4.45523	5.36802	3.94743	5.39062	4.50903	4.91284	5.16356	4.56201	4.06397	4.46872	4.0516	4.71932	3.98665	3.66406	3.86541	4.12032	4.33759	4.87973	4.2615	4.91085	4.11615	5.07983	3.05815	4.18727	3.98135	5.63308	4.51242	4.54455	3.53237	4.80418	3.89567	3.89905	4.14438	4.40407	4.4886	4.14687	4.2101	3.65116	4.72791	4.77022	3.82227	4.89707	4.7039	3.81938	3.57501	3.65622	6.84822	4.73066	4.76146
LOC649294	3.45171	3.20443	3.75283	3.31868	2.96853	3.0168	3.16799	3.11325	3.55903	3.36931	3.25468	3.91958	3.08403	3.26946	3.1125	3.05118	3.24862	3.26946	2.86875	3.41233	2.89741	3.14935	3.26946	3.21195	3.70236	3.16885	3.90889	3.32311	3.36812	3.2995	3.17863	3.31989	3.48943	3.27731	3.11967	2.98748	3.14878	2.99542	3.18494	2.98783	3.11623	2.97618	3.31566	2.88489	4.15369	3.26946	3.40575	3.2111	2.95352
LOC285696	4.35805	3.72173	4.32861	4.29244	3.85257	4.59552	4.2339	3.85633	5.21755	4.40211	4.32302	4.82452	4.06995	4.7604	4.66709	5.97246	4.59374	3.78812	5.35404	3.8941	4.45925	4.07983	3.73976	3.57304	4.2677	3.60931	4.01171	3.67456	4.19322	3.91296	5.99556	4.74883	4.22532	3.78569	4.09444	3.83999	4.35616	3.96124	3.44097	3.69942	3.9745	4.11493	3.88292	4.18033	3.80839	5.0125	4.45757	5.92019	3.63552
LOC728558	2.53536	2.12956	2.12956	2.37968	2.72982	2.51067	2.2777	2.24288	2.86338	2.30126	2.58875	2.41947	2.39029	2.30634	2.23017	2.75542	2.172	2.34071	2.30051	2.21492	2.56951	2.47487	2.56049	2.21492	2.43223	2.24008	1.99001	2.26762	2.73793	2.52636	2.47654	2.88486	2.46064	2.09546	2.6575	2.68759	2.55768	2.40925	2.45141	2.32552	2.85884	2.09341	2.30327	2.53233	2.21492	2.66788	2.07137	2.28193	2.5286
ZNF300P1	5.67317	7.69451	5.05515	7.54676	6.95981	8.28687	6.63934	5.51642	6.53656	7.45669	6.20589	6.72002	7.55184	6.36351	6.69483	7.75096	6.5615	8.71924	7.42776	7.36606	6.63653	5.93435	5.10579	5.8616	7.05152	6.32039	6.55056	6.67205	5.77568	7.49213	3.17465	5.48185	8.60983	7.12688	8.60538	7.865	6.52569	7.62672	7.97063	6.80764	7.54687	7.3892	7.65252	9.65104	4.36481	6.33926	5.95445	6.02285	6.41121
FLJ34208	4.33362	4.46212	4.52088	4.27901	4.05092	4.50482	3.96928	4.23053	4.16046	5.0184	4.10193	4.56017	4.12179	4.69714	5.0036	5.13127	4.45557	4.41048	3.75272	4.12179	3.72678	3.53944	3.97111	4.07338	4.09974	3.61855	3.99547	4.06918	3.80093	3.78173	4.36714	4.27136	4.24291	3.55363	4.2742	4.6727	4.22642	3.1868	3.97027	3.10587	4.01826	4.17647	3.22392	3.82677	3.39966	3.97371	3.83155	4.49031	4.11838
FLJ34223	2.52507	2.72341	3.08843	3.02536	2.80116	2.65277	2.82097	2.92941	2.7356	2.61168	3.5527	2.85315	2.72354	2.67697	2.86526	3.3874	3.18207	2.80268	2.86339	2.72074	2.89088	2.86662	2.87809	2.90898	2.65947	2.86662	2.73023	2.86147	2.87577	3.25708	2.80415	2.84282	2.95738	2.89262	2.72074	2.81364	2.83437	2.4949	2.99814	2.66531	3.06156	2.6804	2.56422	3.43443	3.11312	2.61355	2.992	3.03552	3.01458
LOC285178	6.31632	6.06014	5.08387	5.29982	5.82766	5.32065	5.36379	5.13974	5.82766	6.4519	6.62656	5.75332	5.46394	5.81961	5.69524	4.97727	5.75709	7.26193	7.06954	6.03665	5.98299	6.19241	5.56176	5.89158	5.78199	5.94824	4.75053	7.32411	7.25444	6.23059	4.70575	4.52188	7.40383	4.80101	6.97205	6.75692	5.11849	5.60922	5.21211	5.24263	5.17796	6.09633	5.02958	4.89588	5.97622	5.31417	4.79719	5.3955	5.69524
LOC100288310	4.34181	5.90711	2.88288	4.25183	5.30466	3.7393	2.80272	3.023	5.37805	7.5136	3.01352	4.34181	3.6739	5.21023	4.66361	5.93123	5.22465	3.71972	9.30073	2.92482	3.74614	2.89799	3.66307	3.13651	6.67006	5.62996	5.25149	3.3309	3.80805	5.35822	3.25297	3.70841	4.67311	7.06238	6.74179	4.98089	3.31639	4.24745	4.56283	3.83308	3.78566	8.32662	2.92535	7.62886	2.99697	3.50427	3.19205	5.6767	4.01608
MIR100HG	10.04127	9.82463	9.02585	10.41708	10.26614	9.63271	7.81986	9.57873	10.3099	11.20031	8.33528	10.09309	11.22279	10.85428	10.6417	10.09111	9.11997	9.41086	9.51061	9.71125	10.09672	9.89462	9.38477	9.3441	10.25469	9.9983	10.86725	9.02962	10.26002	10.36973	7.23144	9.45942	10.19981	10.91643	10.58983	10.43743	7.47406	10.99849	9.81607	9.42644	10.57316	9.80496	10.36836	10.89021	9.97447	9.72685	8.01446	10.05335	9.70625
LOC100506710	4.00937	4.60199	4.26381	3.80365	4.02839	3.93741	4.74471	3.999	3.95855	3.70335	4.1946	4.09221	4.58511	4.48784	3.46719	4.25029	4.17661	5.08557	6.44709	5.22662	3.6497	5.52448	4.91508	5.0477	5.23458	5.49206	3.10739	3.93771	4.82002	4.21586	4.09617	5.34381	3.52017	4.53806	4.69746	3.57345	6.36102	4.63996	4.7301	5.25714	4.69374	4.61486	4.55653	4.86259	4.39695	3.95784	5.61697	3.29415	5.1874
LOC100505994	4.74561	3.8121	4.22284	4.65208	4.18235	4.63535	5.77667	4.62432	4.22186	3.51066	3.86953	3.6519	3.7803	4.31073	3.61992	4.06749	3.96037	4.87068	3.90893	4.64823	3.83377	3.80126	4.48908	4.55202	3.63595	4.62222	3.81107	4.26962	3.66264	4.76636	4.53314	3.94811	4.10504	3.84034	3.8347	4.56539	3.8693	3.68626	3.86003	3.6099	3.71208	3.7225	3.98295	3.0385	4.03905	4.88399	4.2504	4.78037	4.22526
NHEJ1	6.45669	6.10504	7.69453	6.69273	6.38876	6.40045	7.02526	6.05716	5.93948	6.04733	6.50946	6.31015	6.78008	7.06368	6.98349	6.51143	7.89069	6.60093	5.21421	6.74747	6.48916	7.0342	7.02397	6.21164	6.53426	6.92268	5.7092	6.49832	7.60627	6.19729	6.78562	7.16057	6.64801	6.0053	6.21603	6.19086	6.79859	6.06491	6.83984	7.05377	6.31056	6.06821	6.57214	5.86092	6.78732	6.44597	6.44997	5.53861	6.56527
LINC00491	2.36542	2.76539	2.8463	2.44123	2.22063	2.53149	2.73146	2.98609	2.21188	2.35611	3.19091	2.35246	2.34765	2.26783	2.23567	2.46359	2.4473	2.55838	2.34336	2.63961	3.54981	4.90182	2.46088	2.12345	2.59213	2.75909	3.17644	2.56285	2.41514	2.4663	5.07068	2.60582	2.38749	2.18617	2.29268	2.38395	2.53149	2.39416	2.63209	2.46908	2.4904	2.9623	2.83394	2.51279	2.62501	2.86262	2.57954	2.53149	2.56394
LINC00324	5.34477	6.65286	7.05094	6.49456	6.09338	6.05524	6.39293	5.8488	6.87261	6.01161	5.99324	6.64541	5.85002	6.2103	6.57823	6.38243	6.54406	6.9644	6.27079	6.18646	6.51869	6.47093	6.50793	4.93039	6.92728	6.58956	5.49044	6.13909	6.70735	6.86688	6.53377	6.54934	6.41226	7.33245	7.26734	6.43674	6.63362	6.57594	6.71542	6.64039	6.6313	6.61346	6.12692	5.9493	5.68259	6.659	7.0279	7.07776	7.02116
LOC283674	3.47349	3.42019	3.88809	3.64417	3.72541	3.7597	3.83928	4.1999	3.61735	3.32083	3.91116	3.61956	3.88487	3.69039	3.54635	3.90985	3.62901	3.70221	3.85719	4.02052	3.23732	3.61147	3.9301	4.17146	3.86306	3.7845	3.83756	3.83928	4.04927	3.28031	4.14493	3.85692	3.81107	3.69554	3.62122	3.98832	4.21364	4.18489	3.96936	3.54418	3.57964	3.99751	3.6487	3.69886	3.42364	3.65402	4.02236	4.16686	4.01435
LOC727775	2.92208	2.89658	3.23248	3.09084	3.08661	3.07965	3.38943	3.34233	3.08905	3.4783	3.19699	3.22987	3.41744	3.08661	3.24491	3.12329	3.01241	2.96888	3.11816	3.0413	3.02226	3.00597	3.00237	3.08661	2.84727	3.09343	3.30813	2.83546	3.04751	2.9392	2.99733	2.96532	3.05687	3.08167	3.09612	3.15186	3.09484	2.84498	3.18606	2.58256	3.25549	3.12546	3.22644	3.04589	3.42705	2.94078	3.08582	3.15976	2.74733
LOC285378	3.7024	3.44034	4.16719	3.84155	3.67063	3.79056	4.3069	4.02496	3.75257	3.9466	4.31073	3.85558	3.88856	4.94267	4.25715	3.91445	4.02498	4.25776	4.57811	4.37115	4.84639	3.90872	3.71085	3.78033	3.87616	3.97083	3.84427	3.99757	4.31223	4.02142	3.91166	4.23512	3.87914	4.08554	4.8491	3.54161	4.85719	5.20961	5.00359	4.95788	4.25168	4.1218	4.9337	3.95286	4.15849	4.01856	4.67656	3.65427	4.36896
LOC286109	5.44322	5.47232	5.7834	5.69484	5.49056	5.28858	5.55361	5.34576	4.94441	5.55986	5.90642	5.28368	5.13928	5.36279	5.06037	5.17004	5.47635	5.94476	4.3659	5.08818	4.99232	5.49299	6.19463	6.53538	5.57834	5.57252	5.49442	5.76317	5.94635	5.36889	5.50038	5.68312	6.43816	5.44654	5.28038	6.05273	5.36793	5.29977	5.09543	4.807	5.44681	5.08196	5.08347	4.94724	5.76672	5.01554	4.80728	4.55254	4.4786
LOC100507506	4.50499	4.87043	4.86697	4.79193	4.824	4.89341	4.83584	5.02573	4.96423	4.64315	4.99355	4.83353	4.83584	4.59542	4.67834	4.82553	5.04479	4.92513	4.9057	4.61193	4.52393	4.73863	4.64145	4.95089	4.63181	4.60691	4.90323	4.73449	4.83931	4.93374	5.27228	4.94088	4.32446	4.81729	4.48095	4.49887	5.11767	4.78113	4.78244	4.31288	4.50338	4.7277	4.83584	5.02071	4.96638	5.05715	5.39007	5.37915	4.85993
LOC100131679	6.78935	6.28384	7.39041	6.5418	5.87649	7.12135	6.60625	6.67572	6.68946	7.17111	6.17471	6.49197	6.91383	6.54456	6.608	6.75538	6.30939	5.41174	6.05768	5.07745	5.75407	5.33413	5.86183	5.78964	5.77253	6.00474	7.09665	5.67432	5.84614	5.33054	7.30448	5.61729	5.75158	5.47816	5.67267	6.14141	5.65631	6.11234	6.18332	5.31179	5.76774	6.11864	5.22388	5.99556	5.38613	5.90226	7.08684	6.55327	6.00409
LOC644189	2.76688	3.52944	2.69665	2.58458	2.83793	2.65569	2.87264	3.3667	3.08214	3.18601	3.40129	2.9408	2.85358	2.96542	3.07631	3.03758	3.10367	2.69947	2.86959	2.83717	2.70606	2.97114	3.23535	2.75741	3.35878	2.69063	2.76158	3.10687	2.67659	3.19014	3.65197	2.90093	2.59721	2.80407	2.67487	2.8478	2.80836	2.76688	2.65915	3.04949	3.02346	2.78735	2.93267	2.7702	3.05552	2.90093	2.80415	3.01233	3.15856
C20orf202	4.03137	3.96202	4.39138	4.67004	3.98571	4.70258	4.8377	4.57883	4.24786	4.80731	4.79294	4.46013	4.75386	4.08048	4.3256	3.9361	4.89012	4.29697	5.06201	4.22089	4.23359	4.307	4.19391	4.28532	4.06271	5.38299	4.43231	4.09131	4.02559	4.3523	4.17558	5.98781	4.8275	3.94557	3.72678	4.23512	4.4069	4.39138	4.16323	4.16369	4.49182	4.38824	4.32123	4.25112	4.2754	4.99238	4.9888	4.0224	4.09921
LOC442497	3.49938	3.43435	4.34634	3.37054	3.54242	4.64505	3.42202	4.24574	3.92895	3.90361	4.10034	3.99575	3.79409	4.40778	4.33479	4.88232	3.43136	3.91095	4.08757	4.25527	3.24369	4.06028	3.76438	3.30977	3.34919	4.31837	3.6504	3.68621	5.42915	3.29031	4.59587	4.63802	3.6761	3.75206	4.24817	3.66533	4.32989	3.4484	3.21779	3.68694	3.68621	3.99106	3.67741	3.14352	3.86036	3.60256	4.56385	4.80898	3.20294
LOC285463	4.90363	4.08256	4.92449	4.66594	4.14	3.85756	5.59229	4.9159	4.95113	4.98687	4.46618	4.49887	3.57576	4.79599	5.18288	5.6982	4.75725	4.39913	3.87714	4.07396	3.79871	4.19549	4.26307	4.18727	3.90918	4.01732	4.98496	4.16614	3.82341	3.56607	5.65996	4.35412	4.36109	4.22972	3.69333	3.13994	4.08329	3.99938	4.45533	3.7841	4.01966	4.6484	3.4446	4.98741	4.2638	3.56081	5.02387	5.54959	3.90349
LOC100129175	4.70324	5.02291	6.0319	4.80593	5.29068	5.08727	4.60961	4.79517	5.19464	6.3896	5.66506	4.96799	5.12488	5.98993	5.07636	5.75044	5.71367	4.72737	8.18795	4.8784	5.84608	4.99816	4.85194	4.55367	5.29251	5.2704	5.30829	4.73103	5.95744	4.72999	5.26134	5.12648	4.94878	5.15576	5.29216	4.87061	5.72322	5.05727	5.01382	4.67465	4.83956	6.38589	4.19518	5.3691	4.59043	4.94596	5.436	5.26849	5.17642
LOC729420	3.99373	3.41405	3.91823	4.11954	4.22131	3.89618	5.9332	3.65384	3.54117	4.41191	3.88651	4.09457	6.37856	3.23171	3.31619	4.17045	3.52661	4.83639	4.33363	3.90959	4.29615	3.91773	3.40833	4.34276	4.94272	4.71238	4.30604	3.94923	3.83423	4.19527	3.57429	4.80325	4.20828	4.97671	4.18727	3.79225	4.52049	6.31854	3.87112	3.60106	5.28503	4.39209	4.52086	4.4049	3.99748	4.75942	5.22165	4.36238	4.88194
LOC401321	5.9702	6.54746	5.12565	5.27959	5.5961	5.75599	5.74898	6.2712	5.35718	6.00786	5.7165	6.72518	6.39734	6.10354	5.73175	5.17295	4.89287	5.6235	6.28877	5.81637	4.66993	5.03085	5.68442	5.39579	5.60816	5.78908	5.63889	6.87772	7.24737	5.29916	6.31807	5.13484	5.36429	5.88051	5.83282	5.83282	5.89387	6.34562	6.07654	7.07415	6.00734	6.41984	6.54142	4.90038	6.2994	5.83282	6.34413	5.97663	5.45886
LOC100507463	6.35314	7.72308	7.17944	7.59484	7.34784	7.72511	8.31042	7.49956	8.10951	7.50912	7.33536	7.64679	7.14767	7.84936	7.94914	6.53755	7.98079	8.13052	6.79445	8.14788	7.37287	7.8882	7.58722	7.67797	7.6716	7.87977	6.99777	6.67658	6.7885	7.96573	7.85915	8.27361	6.72188	7.86213	8.11163	7.22705	7.05498	7.44205	8.22228	7.99835	7.13704	7.51804	7.86048	7.40569	7.69371	7.63173	6.94555	8.24317	8.41426
LOC286254	5.22187	5.61286	5.41011	5.4887	5.75447	5.49	5.50245	5.98595	5.40039	6.51311	5.52356	5.27584	6.19656	5.28922	5.35271	5.36097	5.14413	5.24803	5.80537	5.33046	5.81704	5.4865	5.33266	5.15544	5.2103	5.62168	5.85455	5.68553	5.2517	5.65587	5.86983	5.43678	5.71454	5.38817	5.23545	5.47817	5.49211	6.18195	5.60971	4.98278	5.5028	5.62672	5.39532	6.02634	5.52306	5.30955	5.40808	6.12978	5.59187
LOC100129406	6.90963	5.03048	6.17406	5.56136	4.64773	6.82389	6.80154	6.88059	6.64197	5.7958	3.89368	6.62536	5.42873	6.45912	6.16444	4.64903	4.4437	3.64611	2.78289	5.39191	3.64882	3.70562	4.91061	4.54435	4.15051	4.80553	6.45185	4.25024	4.4693	3.96997	6.07839	4.71426	4.15224	3.70697	4.84796	5.6319	5.01147	4.08	4.06632	4.50341	4.7568	4.52474	4.333	4.84284	4.59011	4.75465	7.03636	5.77623	4.60715
FLJ45482	5.41077	5.22377	5.36462	4.50692	4.29133	5.79988	5.55587	4.98725	5.75546	5.07749	4.99348	5.47161	5.63876	5.64611	6.10722	5.35621	5.74215	4.61324	5.16464	3.40499	4.78693	5.1371	4.6831	4.30804	4.46479	4.48992	5.95831	4.75893	4.46704	4.48992	5.4064	4.43473	4.51928	3.80657	4.96479	4.5722	4.38363	5.32902	4.79584	4.19387	3.42447	5.73555	4.7701	5.27369	6.44307	5.03542	5.63071	5.49962	4.42729
LOC100131894	5.48686	4.81418	5.05128	5.03282	5.28069	5.10029	5.37302	5.52302	5.18551	5.27404	5.51033	5.30725	4.71009	5.3147	5.04361	5.56837	5.23402	5.18486	5.03942	5.10488	4.9761	5.08304	5.36536	5.45025	5.24947	4.90186	5.44828	5.54138	5.17186	5.21138	5.38456	5.43748	5.63424	5.0394	5.0452	5.14665	5.29101	5.11056	4.99818	5.02453	4.69134	5.08245	5.03636	5.11917	4.97926	5.15202	5.29397	5.49786	5.22847
LOC728543	5.18589	4.45483	5.79872	5.52456	5.48979	5.29535	5.98847	5.87736	5.52456	5.9243	5.66309	6.00745	6.26182	5.47821	5.62828	5.0067	4.87798	5.14767	5.50774	5.24021	5.27229	5.58713	5.0684	5.41258	5.30523	4.81087	6.14285	5.85893	5.71741	5.33017	6.26002	5.4551	5.35599	5.75519	5.59393	5.28968	5.46118	5.1459	5.05057	5.59526	5.97713	5.73499	5.84321	5.9747	5.59802	5.37133	6.60757	6.19554	5.80888
FLJ35700	4.26179	3.60862	8.71236	5.68184	6.48415	5.17616	2.80962	5.40041	6.3078	4.32893	3.9848	6.60162	6.61883	8.16542	6.62668	5.19087	4.58013	5.32268	4.48904	3.04896	5.68115	3.04896	4.81365	4.67856	5.32702	3.77619	3.112	4.62411	3.31462	3.27691	4.08544	4.15833	5.36357	4.18042	3.25196	2.71069	5.90831	7.87679	4.26179	6.25409	2.7267	3.45395	5.85784	3.96164	3.58616	3.49317	3.10521	3.66051	5.4186
LOC284930	4.3195	3.69596	3.56289	3.64051	3.43912	3.25531	4.0904	3.64836	3.64377	3.08547	4.1642	3.04182	3.36642	2.99024	3.21742	3.79153	3.59407	3.82102	3.59096	3.65407	3.44056	3.68151	3.54938	3.455	3.43084	3.20391	3.72971	3.24867	3.35514	3.32727	3.64891	4.09411	3.5825	3.65329	3.57317	3.74356	3.83297	3.57949	3.62872	3.45077	3.85549	3.80742	3.75111	4.09555	3.57944	3.49615	3.49073	3.65993	3.35615
LOC729879	3.67848	3.40069	3.48788	3.14707	3.41448	3.28682	3.52752	3.5575	3.63205	3.3027	4.27212	3.70512	3.2484	3.53183	3.37478	3.54702	3.52644	3.43195	3.45661	3.71841	3.6507	3.66577	3.40524	3.64096	3.52581	3.73538	3.342	3.65313	3.68121	3.41846	3.86369	3.79577	3.58054	3.62701	3.39235	3.51438	3.93734	3.61622	3.21222	3.2565	3.62949	3.62242	3.3465	3.57317	3.65116	3.46725	3.98245	3.8656	3.0821
LOC286149	2.60253	2.57635	3.2004	2.64758	2.7261	2.96929	3.07055	3.15532	3.15497	2.65201	3.12759	2.41242	2.99919	2.64284	2.62603	2.45154	2.73995	2.74456	2.62416	3.11999	2.70641	2.85405	2.64151	2.87617	2.87278	2.95639	2.86354	2.78654	2.76312	2.87871	3.37502	3.23391	2.95205	2.83982	2.79749	2.781	2.52081	2.60253	3.1038	3.0817	2.85445	2.73505	3.28333	2.48538	2.87278	2.68137	2.99602	2.891	3.15643
LOC283854	3.29039	3.17313	3.41953	3.67775	3.29615	3.05976	3.60017	3.43259	3.329	3.65149	3.37018	3.48103	3.03699	3.16202	3.81241	3.75962	3.59415	3.34272	3.14748	3.19567	3.14639	3.51426	3.3064	3.30828	3.43851	3.49585	3.48911	3.12841	3.07668	3.54576	3.36057	3.61731	3.65359	3.15662	3.12226	3.5894	3.62279	3.3618	3.1535	3.3375	3.25033	3.32845	2.82382	3.11404	3.419	3.64024	3.38163	3.69395	3.73813
CCDC79	2.88591	2.36965	2.51706	2.37246	2.2884	2.37265	2.62018	2.87395	3.03724	2.40405	2.64092	2.64092	2.41518	2.4874	2.446	3.2285	2.87676	2.52988	2.92841	2.56471	2.84986	2.79592	2.29612	2.75465	2.33026	2.54853	2.93733	2.50091	2.64092	2.3838	2.48724	3.04669	2.43008	2.98858	2.91029	2.41242	2.73135	2.55099	3.19483	2.68253	2.56966	2.63312	3.02662	2.65528	3.05051	2.99756	2.59341	2.93232	2.558
LOC283332	3.16004	2.53285	2.54318	2.51686	2.6091	2.65317	2.6187	3.04924	2.97955	2.54564	3.30129	2.65866	2.74397	2.57441	2.61629	3.09363	2.67762	3.02048	2.37558	3.14031	3.27453	3.15777	2.92756	2.43633	2.94277	2.67999	2.91036	2.4929	2.92479	2.62733	2.90251	2.88596	2.96439	2.95405	2.63719	3.21964	2.88097	2.6423	2.86905	2.78686	2.74093	2.78181	2.65297	2.99742	2.96705	2.74366	2.97071	3.09438	2.72824
LOC732275	3.21454	3.22497	3.19466	3.31147	3.26946	2.86346	3.44725	3.02809	3.17761	3.93608	3.13871	3.4692	3.67524	3.13311	3.32375	3.92546	3.00348	2.98576	3.8615	3.28662	2.86388	2.66277	3.80228	3.38748	3.4289	2.99122	4.08425	3.35804	3.26305	3.5928	3.37736	3.34143	3.40101	3.47576	3.54227	3.16451	2.96858	2.73069	3.78559	2.94785	2.95192	3.21006	3.31554	3.26212	3.51947	3.31691	3.93118	3.5524	2.72682
LOC400238	3.68086	4.02236	4.17582	3.87126	4.3277	3.74415	3.9885	3.96526	4.23282	3.66707	4.02236	4.10375	3.92295	4.18536	4.05097	4.31619	3.9954	3.92385	4.02236	3.62139	3.78474	4.01163	4.19111	3.72358	3.91617	4.09904	4.54501	4.22866	3.92376	4.48738	3.96148	4.04001	4.14533	3.79228	4.15556	4.12899	3.79717	3.85567	4.02236	3.72389	4.12764	4.20796	3.86078	4.15635	3.93031	4.08788	4.27824	4.60994	4.31812
LOC100505758	2.77749	2.52874	2.52602	2.84912	3.03605	2.67589	3.51248	2.90181	2.77003	3.39	2.79524	2.75709	2.35483	3.14521	2.83829	2.90772	2.54703	2.74722	2.34516	2.57376	2.64873	2.5116	2.86959	2.56483	2.83211	2.69775	2.69983	2.92163	2.76809	2.85817	2.66633	2.81341	2.58071	2.72634	2.62719	2.98509	3.00631	2.58077	2.64582	2.62816	2.49082	2.77999	2.7235	2.99757	2.97662	2.6783	3.02888	2.82128	2.79209
EGFLAM-AS2	4.30719	4.23834	4.30546	4.07962	3.96454	4.59991	4.30546	4.27603	4.11817	4.00744	4.2538	4.44427	4.20554	4.11987	4.30546	4.32601	4.43676	4.23629	4.32907	4.38872	4.45403	4.2448	4.41048	4.58159	4.19119	3.95823	4.61409	4.43807	4.43936	4.59198	4.35197	4.53351	4.2517	4.23662	4.30546	4.20928	3.89818	4.47475	3.90901	4.23842	4.41904	4.34631	4.12232	4.21458	4.12479	4.0616	4.49537	5.07436	4.34721
MIPEPP3	5.39903	6.04515	6.20199	5.79665	6.46146	5.38625	5.03824	4.41742	5.99596	6.26067	6.93795	5.32364	4.64119	5.46229	6.11466	5.17616	6.98072	4.98479	5.64587	5.32806	5.5908	6.09548	5.30076	4.22495	6.3415	6.00202	4.31307	4.66214	5.62562	7.20113	5.11784	5.40455	5.46544	4.69065	6.63015	5.05419	5.68448	5.60638	5.62288	4.17838	5.94033	5.51857	6.40777	6.08219	7.70245	6.10708	5.26988	4.60604	6.52682
CYP4F30P LOC440905	2.49064	2.31762	4.02319	2.19586	2.43272	2.13351	2.34037	2.67696	2.38481	2.62305	2.50289	2.41242	2.30718	2.11487	2.60421	2.46946	2.29186	2.46709	4.69471	2.29764	2.26347	2.12657	2.57294	2.00281	1.96386	2.13846	2.09818	2.30219	2.26733	2.17361	2.3119	2.43272	2.1972	2.50618	2.27188	2.32193	2.18302	2.30718	2.02485	2.20043	2.35308	2.23423	2.24176	2.04267	2.27699	2.11628	2.18868	2.3165	2.2344
LOC100506274	4.44207	4.38074	4.21388	4.03673	4.25356	4.34299	4.8216	4.53437	4.71146	4.36326	5.15395	4.27224	4.47426	4.38074	4.20749	4.67244	4.37617	4.49057	4.29499	4.28478	4.17929	4.29758	4.43848	4.19758	4.30126	4.24852	4.77645	4.33606	4.27651	4.21055	4.43418	4.47503	4.201	4.28769	4.19836	3.90414	4.46965	4.44562	4.59883	3.66958	4.25524	4.3124	4.62507	4.33711	4.20863	4.31901	4.48518	4.73879	4.41679
LOC283501	4.03091	3.87251	4.50135	4.06508	3.90608	4.72953	3.63324	4.40016	4.32476	4.06518	4.00239	4.18762	4.10166	4.34566	3.94052	3.92584	4.10166	4.01653	3.48409	4.07588	3.90119	4.01304	4.16637	4.19792	3.73878	4.08111	4.17332	4.15534	4.02349	3.68774	4.32249	3.98874	4.16374	3.84037	3.77511	4.04254	4.44602	3.67913	3.93373	3.67529	3.48103	3.89694	3.71738	3.91533	4.10926	3.80863	4.6481	4.42344	3.9088
C7orf71	3.30978	2.8234	2.74755	2.45897	2.50938	2.7679	2.89774	2.70848	3.39153	3.28243	2.83714	2.57954	2.72075	2.94701	2.63357	3.25858	3.21779	2.54822	2.89026	2.57177	2.62195	2.59541	2.57408	2.58507	2.96291	2.75133	3.03191	3.17096	2.64404	3.01128	2.80311	2.70137	2.85589	2.78484	2.75066	2.79177	2.60719	2.72874	2.59058	2.52236	2.39567	2.81969	2.73908	2.95786	2.798	3.25599	2.83211	2.86371	2.79177
LOC100506120	4.06783	3.84514	3.65513	4.4051	4.15046	3.40849	3.72246	3.86975	3.64312	3.89565	3.91223	4.56146	3.83749	3.82555	4.0236	3.76109	3.72156	3.96542	3.87483	3.56689	3.89346	3.92477	3.87133	6.217	4.02243	3.76639	5.65181	3.85877	4.61334	5.23995	4.40339	4.07194	3.92045	4.01879	4.13156	3.83525	3.93071	3.68529	3.94898	4.34939	3.76639	3.91156	3.81292	3.82404	3.66746	3.69717	4.678	4.16541	4.05697
LOC285370	2.31533	2.41093	2.52602	2.40913	2.37738	2.22196	2.71683	2.44924	2.55788	2.14547	2.49363	2.37856	2.21346	2.23125	2.22614	2.44339	2.19288	2.39732	2.39709	2.35229	2.50087	2.40888	2.52719	2.33743	2.3722	2.77336	2.21362	2.52014	2.63032	2.41651	2.22762	2.6425	2.39384	2.37046	2.57056	2.3074	2.52311	2.42421	2.76895	2.51412	2.36615	2.19299	2.56665	2.27922	2.68317	2.34383	2.48004	2.35103	2.46456
ADAM6	3.53764	3.79924	3.74697	3.37155	3.41709	3.98384	3.65105	3.79276	3.19994	3.88457	3.552	4.096	3.297	3.6851	4.16293	4.14628	3.69092	3.52926	3.61763	3.36327	3.30552	3.83071	3.54441	3.80507	3.46909	3.7437	3.90563	3.7083	3.22691	3.4484	3.42244	4.05837	3.81141	3.46898	3.71499	3.68205	3.69866	3.50113	3.5162	2.85878	2.98294	3.57124	3.474	4.09495	3.23867	3.07871	3.552	3.43239	4.01923
RSPH10B RSPH10B2	4.01927	4.2115	4.93647	4.57712	4.54192	4.34291	4.51691	4.96428	4.36552	5.03922	5.30129	4.80355	4.12811	4.69466	4.65445	4.3342	4.30627	4.46669	7.09749	4.74638	4.70776	4.37738	4.38101	4.43446	4.27046	4.43017	4.2623	4.52765	4.57296	4.35582	4.43446	4.64331	4.42247	3.89715	3.83237	4.3239	3.96647	4.59062	3.77571	3.96826	4.2084	4.49933	4.34826	4.43446	6.4815	4.35793	4.58394	4.85934	4.3148
LOC100507435	3.12735	3.27943	3.69792	3.21283	3.25822	3.17489	2.95769	3.66519	3.60567	3.66376	3.39792	3.67072	3.03775	3.4668	3.30317	4.07568	3.48866	3.07292	3.46736	3.54115	3.44998	3.1969	3.19427	3.19216	3.17837	3.28235	3.48718	3.56805	3.35043	3.05068	4.15854	3.73386	3.55542	3.21309	3.29764	3.35182	3.55911	3.42855	3.83151	3.0021	3.14227	3.07784	3.1255	3.20236	2.98297	3.84454	3.34802	3.91168	3.47967
LOC100507479	2.65772	3.7706	2.64318	3.51003	4.45672	3.26966	2.92791	3.27851	3.20122	4.99965	2.93924	2.95868	3.64161	4.2481	4.09901	2.93337	2.87418	2.80497	3.09953	2.6843	3.19485	3.06988	3.09953	2.50072	3.46792	2.36012	2.89113	2.87291	2.94861	3.66412	2.89517	3.05461	4.16227	3.44218	3.73211	3.50837	2.81485	3.99366	3.39477	3.56759	3.40968	3.82249	3.18045	3.31101	2.89549	2.46421	3.0101	2.98726	3.28233
LOC338963	3.43063	3.26031	3.18987	3.24717	3.49593	2.9782	3.14923	3.36313	3.23452	3.02992	4.05229	2.94202	3.06913	2.42264	2.90892	3.24221	3.26792	3.21899	3.07645	3.26018	3.64041	3.16009	3.2865	3.05412	3.2865	3.37636	3.39727	3.13347	3.33421	2.9886	3.27957	3.75734	3.081	3.32435	3.10124	3.07123	3.65812	3.51777	3.24072	3.17806	3.70497	3.34609	3.70812	3.20681	3.74667	3.27957	3.38309	3.30727	3.49059
LOC100131938	5.21536	5.65135	6.381	5.92939	4.52307	5.54139	4.3445	4.53147	5.02605	6.66576	5.37423	6.44164	6.25589	6.77206	5.66728	6.54968	4.49322	4.16361	4.69236	3.94123	4.10323	4.52583	4.50045	3.21225	4.01915	4.56999	6.65114	4.13487	4.31684	3.92925	4.87356	4.07436	4.22455	4.02899	4.79768	4.90191	5.50544	4.88698	5.90267	3.86837	4.67472	4.74702	4.17115	5.49059	5.06775	4.12558	6.14476	5.62903	4.13755
LOC100507308	3.83973	3.50527	4.77287	3.39025	3.31415	3.60289	3.56587	3.62473	3.74785	3.76796	3.65391	3.47135	3.48107	3.51618	3.66389	4.17812	3.47509	3.82527	3.78719	3.49034	3.47019	3.21362	3.91112	3.90687	3.68218	3.54931	3.77055	3.65391	3.59116	3.1479	3.40101	3.68673	3.51025	4.13041	3.61939	3.62043	6.0573	3.6072	3.60403	3.35029	3.70674	3.4667	3.58566	3.64518	3.53565	4.07135	4.09059	3.7949	3.7284
LOC100289230	6.88184	7.46702	7.75434	7.24553	7.96417	7.398	8.33169	6.92423	7.38542	7.49877	8.594	7.004	8.78699	7.78462	7.3722	7.49443	7.24435	7.95603	8.44087	6.74183	7.11931	6.96439	7.23278	6.88932	7.84961	7.74585	7.5008	7.71413	7.09898	7.64234	7.30842	7.0306	7.90662	8.18656	7.60691	7.13766	7.42351	8.15825	7.5214	7.54036	7.45507	8.01037	7.72389	8.36569	7.89973	7.82542	7.80103	7.60355	7.86486
LOC282997	4.1012	5.45653	5.3978	5.2974	5.79707	5.17089	6.15305	5.3527	5.66995	5.29474	6.955	4.87132	4.60711	5.63654	4.77253	5.20308	5.75036	6.32151	5.76853	5.93237	5.22093	5.51125	4.94021	4.69374	6.13709	5.18389	4.94924	5.02163	5.24839	5.7397	6.3857	4.53195	5.11682	6.24264	6.20652	5.74598	5.96537	5.8015	6.50501	5.62707	5.86498	6.74804	5.47353	5.51345	5.56464	6.24548	4.64581	6.38731	6.97968
LOC286442	3.23392	3.18601	2.79546	3.18502	3.13936	3.00003	3.27585	3.30523	4.59967	3.13636	2.78797	3.85558	2.87446	3.31284	3.3267	3.14846	3.11145	3.36556	2.68285	2.97538	3.04994	3.55348	3.05771	2.92393	3.83191	3.1544	3.15479	3.22336	3.08349	2.77749	3.335	3.87679	3.27293	3.27742	3.613	4.04952	3.43185	3.12843	3.80361	3.27958	3.51363	3.01583	3.23786	2.77882	3.09075	3.29374	3.35387	3.59821	4.73799
LOC285181	3.3921	2.85554	3.01327	2.99774	3.08309	3.34842	4.35283	3.14778	3.15659	3.38517	3.18032	3.33639	3.65141	3.38517	3.18685	3.38392	3.14628	3.26702	3.15998	3.21405	3.54453	3.58438	2.95048	3.09995	3.29956	3.1058	3.15973	3.02802	3.83464	3.59202	3.38553	3.48148	2.97666	3.50187	3.80222	3.29353	3.96776	3.19891	3.54821	2.82118	3.78429	3.71193	3.9648	3.56935	3.51595	3.51783	2.85963	3.9227	3.59182
LOC283485	4.47586	4.33154	4.57194	4.35964	4.56226	4.756	4.49836	4.56226	4.51691	4.3393	4.61718	4.62144	4.1832	4.48979	4.08866	4.60182	4.41358	4.29806	4.34087	4.17658	4.35703	5.70423	4.64761	4.51384	4.2118	4.46486	5.31952	4.93872	4.57865	4.30202	5.1195	4.83323	4.63895	4.57391	3.97283	4.7297	4.54627	4.59691	4.43561	4.32679	4.3907	4.61376	4.39611	4.84529	4.98203	4.70954	5	4.65724	4.90511
LOC100506748	9.58805	9.50687	8.65062	8.45686	9.20218	8.64556	9.2367	8.46505	8.65948	8.40197	10.63378	8.82513	9.08063	8.17948	7.77421	8.80748	8.97653	9.14391	8.96368	9.23906	9.68178	8.4806	9.43385	9.63993	9.59261	9.58178	8.53487	9.68812	9.04064	9.48651	8.29143	9.60789	9.40749	9.41565	9.85794	8.9782	10.09255	9.50829	9.26199	9.87278	9.38733	9.12056	9.33271	8.98789	9.44271	9.42868	9.34177	8.48958	8.94545
MIR143HG	7.85499	7.05885	8.1104	7.85211	7.44512	8.0655	6.41181	9.76058	8.85215	10.73315	5.83758	8.34803	9.20973	8.67846	8.80708	7.31266	6.43883	6.52807	7.62385	6.8139	8.00938	6.91602	6.37046	5.45025	8.30642	6.10208	9.10035	6.75695	6.83808	7.58693	6.56207	6.73628	6.92966	7.63924	7.87797	7.48698	6.08912	10.23034	4.83087	6.72152	9.10709	7.58856	9.02352	8.11922	6.65668	8.69349	7.78419	8.18594	7.28591
FLJ36644	3.51944	3.28404	3.26946	3.3329	3.69751	3.14708	3.94746	2.99291	3.25616	2.6955	6.66398	3.92968	3.14932	3.39693	2.50119	3.47076	5.0691	4.40628	5.54022	3.4484	2.90783	3.28404	2.77174	3.01003	3.30727	4.19102	2.9753	3.07787	3.41138	3.03908	2.7991	3.12722	3.309	3.85346	4.75227	3.30139	2.34531	3.89187	3.99796	3.02116	3.17032	4.02246	3.59931	4.17151	3.84478	4.32669	2.96638	3.61964	3.81773
EIF4E1B	4.93729	4.78908	4.71248	4.80962	4.98888	4.60332	4.87538	4.62042	4.52642	4.89149	5.05005	4.50982	4.56461	4.75401	4.54039	5.6608	4.71587	4.8719	4.62776	4.31479	4.58763	4.48178	5.0486	5.00092	4.57625	4.75401	4.78708	4.94241	4.6939	4.76924	4.99759	4.80066	4.89592	4.85008	4.65904	5.13271	4.81052	4.63219	5.44001	4.65588	4.70054	4.88436	4.67086	5.14298	5.02765	4.21416	4.50929	4.60852	4.59787
LOC286382	2.53768	3.1752	2.90968	2.64393	2.41076	2.81953	2.2736	2.12333	3.07803	5.54332	2.45077	2.6266	2.34017	3.31944	2.52416	2.38618	3.02857	2.2587	3.10957	2.26179	2.71613	2.82994	2.42843	2.14086	2.19635	2.32324	2.95006	2.16161	2.24785	2.60709	2.45278	2.6425	2.55169	2.42817	2.64394	2.52399	2.07993	2.33272	2.472	2.25003	2.27587	4.82932	2.31951	3.97098	2.66803	2.35624	2.06657	2.80781	2.78335
LOC100129894	2.40834	2.86903	3.17509	2.99277	3.11145	2.70576	3.01197	2.50475	2.67827	2.63445	3.39514	3.03812	2.38782	2.58505	2.56684	3.3973	3.06614	2.91667	2.71425	2.669	3.02554	2.74055	2.95472	2.84086	2.77443	3.10587	2.97468	2.57875	2.75908	3.42511	3.19558	2.81282	2.6828	2.7159	2.54119	2.96262	3.20435	2.7072	2.89342	3.03068	2.70931	3.00087	2.50996	2.70458	3.61827	2.87485	2.84748	2.70809	2.34415
LOC645427	3.16009	3.26404	3.57771	3.4778	3.07096	3.32455	3.71161	3.50483	3.34614	3.91915	3.57369	3.05455	3.51982	3.70625	3.41831	3.12329	3.71504	3.2466	3.43551	3.10412	3.64359	3.38643	3.29845	3.41912	3.29192	3.54038	3.37215	2.84154	3.14497	3.37111	3.60042	3.43973	3.2466	2.81022	2.91811	3.27209	3.69347	2.83755	3.63321	3.32517	3.35606	3.19984	3.35878	3.44322	3.80857	3.45695	3.95995	3.7692	3.222
HCG22	3.45503	3.29866	3.35003	2.81873	3.42933	3.35593	3.22267	3.17966	2.92357	2.74599	3.40251	3.37748	3.71931	3.70299	3.21258	3.43469	3.03377	2.88654	3.32744	3.37629	2.96307	3.35218	3.05238	3.2634	3.12036	3.328	3.39001	3.62027	3.08323	2.99117	3.43895	3.24106	3.0895	2.99149	3.14246	3.12429	3.20131	3.18601	3.16297	2.97088	2.94751	3.12515	4.52056	3.36374	2.75698	3.18797	3.00626	3.74408	3.44273
LOC284219	4.14605	4.62816	5.0447	5.18234	3.71657	5.83414	5.58578	5.87476	4.18973	4.53293	4.32264	4.68407	4.38699	3.58588	4.33705	3.8089	4.22954	3.73641	3.13394	3.33284	3.13492	4.17355	3.20994	3.1944	2.6214	3.37583	4.47598	2.68402	3.26473	3.35758	3.04643	3.24938	2.58058	2.74825	3.51957	3.90414	3.09311	2.19336	3.13297	3.21574	3.13127	3.2773	4.41874	3.39995	3.74344	4.23084	4.89864	4.15602	2.9058
LOC284939	4.71236	5.08626	4.88256	4.68571	4.63897	4.39744	4.65355	5.23231	4.7251	5.53931	4.79281	4.59659	4.70167	5.13779	5.06395	4.82808	4.29435	4.66811	7.82951	4.72085	5.11424	4.40276	4.77172	4.89622	4.96131	4.91743	5.76901	5.07786	5.45506	4.80641	4.96453	5.01517	4.6834	4.92792	4.7128	4.67535	5.02265	4.77445	5.13291	4.27626	4.59674	5.45635	4.70195	5.28405	4.7961	4.86512	5.19647	5.19044	5.03357
LOC100129516	4.23514	4.64298	4.77588	4.29341	4.26651	4.15147	3.93559	4.12624	4.30921	3.95982	4.16577	3.69402	4.13418	4.48769	4.36511	4.40398	4.21309	5.35431	3.5969	3.61529	4.34276	4.58294	4.11892	4.0069	4.23508	5.24366	4.03041	4.32561	4.18987	4.35962	4.03696	4.65214	4.19578	3.80507	4.46671	3.9581	4.80745	4.16182	3.81607	3.97563	3.72051	4.15872	3.68405	4.26473	4.38614	4.73415	6.1356	4.23842	4.20563
LINC00323	1.9082	3.29525	2.31531	3.20272	3.29434	2.86028	4.29203	3.0716	2.49277	3.49998	2.39	3.05124	4.2495	4.36982	3.67096	2.93182	2.63251	4.58219	2.2652	4.44417	2.77481	2.87626	3.16695	2.53912	3.24906	5.23193	2.89146	3.01953	2.68307	2.86194	2.99022	3.56679	3.58455	3.43458	2.85614	3.07401	3.84205	3.45495	3.32703	4.02015	3.0915	2.84306	3.19401	3.53044	4.69528	3.05002	5.0243	3.22198	5.32695
LOC285147	6.16814	6.39387	5.43636	5.7201	6.36235	5.9315	6.2818	4.96988	6.3046	6.94535	6.47263	6.3595	6.8018	6.02948	5.0297	5.29804	6.06705	5.7721	8.62028	6.1428	6.38244	6.09007	4.77593	5.20637	6.17586	5.35198	5.21156	4.62473	7.09937	6.11775	4.15328	4.74112	5.68647	6.40927	6.78214	7.09817	5.35207	6.97767	6.63283	6.27094	6.74606	7.14529	6.95668	6.18155	6.54004	6.06886	6.75647	6.83967	6.2937
LOC283701	9.34996	8.6672	8.59586	8.61011	8.30788	8.51242	8.28282	8.81243	9.38697	9.85558	8.51134	8.372	9.2912	9.45674	9.012	8.5048	7.46893	7.51228	8.38668	8.0193	7.80256	7.09588	8.27414	6.93926	7.91426	6.68762	9.8252	7.05692	7.45245	7.14141	9.10451	7.2061	7.72229	7.16723	8.05281	8.48062	7.00943	7.62129	8.62538	7.56153	7.7311	8.54152	7.55173	8.61633	7.65468	7.75168	8.59544	9.68884	7.46828
LOC100507257	6.15732	5.59768	6.27451	5.86912	5.44961	5.55002	4.27237	6.08011	5.54416	8.03111	4.87895	6.43744	6.88751	6.25811	6.29383	6.82981	3.71704	5.92535	8.05344	4.82735	5.3834	4.93434	5.22773	4.57364	6.10096	5.40154	6.93404	4.85916	5.37977	5.44772	4.96545	4.69033	4.99165	5.84467	5.64821	4.36966	3.82404	5.62787	4.52485	3.96339	6.13442	6.97936	6.22377	7.41773	3.21691	4.50798	3.48657	5.97941	5.19868
CHORDC1	6.04819	6.24886	5.93122	6.29197	4.81929	6.09335	7.57656	5.26217	5.95338	5.74543	7.51709	6.26377	6.01658	5.71314	5.95706	5.06544	5.61822	5.41136	4.45412	5.55924	4.16956	4.70607	6.01574	7.57003	5.53449	5.45488	6.28801	5.24401	5.62975	4.6583	5.83932	4.98543	5.57322	5.60407	4.4863	5.72925	6.0535	5.36923	5.77872	6.32867	4.39792	4.95172	5.02861	5.94889	6.8877	6.17162	6.60159	5.45151	6.09436
LOC283089	3.1557	3.38486	2.86136	2.69438	2.96102	3.20056	3.13289	3.11325	2.9285	2.88712	3.41256	3.00348	3.5878	3.01003	2.90541	3.05914	3.14381	2.60381	2.69109	2.98875	3.10408	2.7751	3.26319	3.61087	2.56936	2.76668	2.83993	2.93858	2.99577	3.25495	3.21672	2.98205	2.84234	2.86495	3.57358	2.88988	3.08849	2.93481	2.69324	3.34162	2.65659	2.76803	3.10093	3.11267	3.19919	2.97345	3.03605	3.5702	2.653
LOC100130078	4.27502	3.93117	4.44559	3.69096	3.63203	4.20992	4.44997	4.77122	4.02874	4.64295	4.02238	3.6121	3.86151	4.20849	4.19949	4.59167	4.05072	4.1441	4.20605	3.71869	3.49497	3.86013	3.28555	4.64985	3.58861	4.02874	4.56702	3.51438	4.0786	3.53146	4.40884	3.83008	3.85706	3.87557	3.46587	4.01696	4.33725	3.69591	4.05803	3.81492	3.64791	3.54653	3.65602	4.00144	4.08783	4.07385	4.65033	3.96662	4.264
LOC100505904	2.58606	2.58954	2.5546	2.90674	2.87231	3.44563	2.79587	3.08492	2.78992	2.21617	3.66493	2.6686	3.29186	2.57227	2.66963	3.17078	2.99842	2.42504	2.74196	2.41508	3.15376	2.8614	2.8766	2.81128	3.27597	2.81221	2.93923	2.85729	3.08334	3.0278	2.6225	3.04115	2.91148	2.82432	2.74093	2.81745	4.67872	2.90674	2.88235	3.06198	3.37215	3.08627	2.8939	2.56979	2.95446	2.67826	5.19929	2.98149	3.17003
LOC284628	5.40348	5.27513	5.8775	5.46028	5.64373	5.6339	6.01503	5.5906	5.88356	5.52886	5.9954	5.47662	5.37748	5.76108	5.31141	5.75438	5.34879	5.57315	5.48653	5.46706	5.73408	5.49675	5.65796	5.87282	5.60795	6.03463	5.72116	5.61074	5.86764	5.62927	5.53065	5.64861	5.72431	5.94034	5.54965	5.45339	5.80197	5.61074	5.54817	5.38904	5.12218	5.67661	5.33129	5.68787	5.52599	5.41578	5.72611	5.82288	5.65063
LOC285796	3.0305	2.83706	2.85694	3.10215	3.25824	3.04423	2.89489	3.53393	2.95225	3.05239	3.32229	3.03534	3.0004	2.64092	2.61627	3.20523	3.12796	3.19803	2.91955	2.86984	3.08828	3.6049	3.31568	2.98667	3.32046	3.1675	2.7242	3.28841	3.37019	3.14355	3.06951	3.26087	2.98927	2.97782	2.98938	3.35086	2.90312	3.25203	2.85298	3.00044	3.14225	3.12969	2.84904	3.07102	3.07605	2.98746	3.31228	3.36931	3.51709
LOC283454	3.79238	3.59042	3.87329	3.84443	3.6821	3.86697	3.76588	3.39332	3.79109	3.84479	3.65883	3.97165	3.79932	3.67964	3.76588	3.53266	3.51397	3.54232	4.11069	4.01213	3.84363	3.51111	3.80839	3.86968	3.97581	3.70799	3.96299	3.76588	3.7951	3.89452	3.57317	3.49604	3.77654	3.52139	3.34898	3.78008	3.57713	3.70133	3.36721	3.84694	3.60428	3.8654	3.35588	3.80674	3.60846	3.56317	3.80103	3.61701	3.87889
FLJ37448	2.7148	2.41022	2.4141	2.5607	2.40853	2.50673	2.56222	2.67233	2.3395	2.64672	2.66561	2.3945	2.389	2.54243	2.37917	3.4127	2.46274	2.52988	3.04729	2.46383	2.6891	2.44472	2.80268	2.84976	2.42596	2.50133	2.78092	2.87748	2.75866	2.52042	2.78631	2.77301	2.49868	2.7788	2.5171	2.3945	2.49973	2.30822	2.64718	2.43982	2.42843	2.40235	2.96192	2.55201	2.57551	2.44157	2.60636	2.62725	2.88704
LOC284395	3.47273	3.5545	4.4357	3.84317	3.72153	3.63958	3.88305	3.82447	3.83687	3.59239	3.91215	3.2547	3.56567	3.65994	3.58871	3.74459	3.84599	3.5229	3.9756	3.46996	3.79502	3.75595	3.60618	3.6419	3.4857	3.45062	4.49327	3.81614	3.45478	3.75275	3.89389	3.83005	3.67157	3.54043	3.69978	3.72153	3.94159	3.60612	3.62499	3.51268	3.86837	3.86453	3.26062	4.10187	3.89171	4.04647	3.97198	4.06492	3.44095
FLJ37505	2.82461	2.79842	3.03403	2.73617	2.90939	2.68502	3.00521	3.05086	3.00023	2.87689	2.98358	2.72703	2.88238	2.66481	2.95667	3.14474	2.97495	2.72492	2.88582	2.37769	2.71617	5.84701	2.60191	2.83566	2.74379	2.55224	3.40033	2.96574	3.00348	2.9029	2.95821	2.75137	2.88735	3.305	3.11637	3.60984	2.94092	2.76555	3.10408	2.74655	3.16054	2.94092	3.02788	2.63543	3.16918	2.70183	2.85182	3.4602	3.32706
SYNDIG1L	5.9878	4.88905	4.63539	4.83809	5.45868	4.62566	5.05656	4.6051	4.55533	5.09563	4.84692	4.9535	4.69667	4.46621	4.74332	5.52664	4.58876	4.57292	5.08206	4.5599	4.49041	4.5648	4.7515	4.80886	4.91913	4.43717	5.25017	5.38301	5.43376	4.64491	4.47725	4.763	5.01304	4.74457	4.84136	4.99805	4.76729	4.67496	4.65743	4.66881	4.7228	5.61059	4.4567	4.80772	4.84136	4.41443	5.08464	5.11611	4.66465
TPI1P2	5.24806	4.1814	4.75532	4.61514	4.49722	4.619	4.45192	5.03678	4.68451	4.45428	4.45414	4.57062	4.27086	4.31184	4.6923	4.56321	4.66778	4.80582	4.93046	4.89913	4.57595	5.0469	4.48535	5.10114	4.58123	5.00551	4.62594	4.73228	4.92355	4.60523	6.01342	4.70384	4.85761	4.60136	4.48396	4.92566	4.95288	4.59435	4.33234	4.71772	4.83582	4.41911	4.88528	4.33632	4.75593	4.59195	4.44049	4.55752	4.89913
LOC285778	2.41334	2.85183	2.82332	2.54871	2.84779	2.44942	2.73002	2.41546	2.53863	2.54417	2.81262	2.50803	2.5728	2.72847	2.86451	3.06188	2.41818	2.54417	2.23476	1.9643	2.77369	2.4384	2.51689	2.96457	2.39043	2.7344	2.66356	2.43996	2.3921	2.40902	2.38013	2.79748	2.33116	2.55259	2.34328	2.33583	2.51907	2.46428	2.65714	2.42696	2.5903	2.54417	2.50917	2.42834	2.4073	2.27704	2.4377	2.55724	2.63503
LOC285500	2.38376	2.46373	2.39004	2.61356	2.44309	2.40627	3.05252	2.41649	2.45469	2.03391	2.90292	2.38289	2.70405	2.05125	2.3923	2.48754	2.75379	2.5358	3.56524	2.41242	3.21672	2.52495	2.47916	2.74104	2.69877	2.56913	3.07694	4.31936	2.73032	2.72524	2.17476	2.6425	2.56913	3.10317	3.63049	2.3803	2.6425	2.65359	3.07381	2.60275	2.79143	2.32914	2.70141	3.02055	2.95933	3.91973	3.5894	2.96205	2.63476
FLJ37638	2.87169	3.70325	2.90053	2.96448	3.43323	3.30645	2.84735	3.00213	2.87652	4.01963	3.68565	3.10115	3.15767	3.42448	3.41019	3.28844	3.11346	2.83311	4.04977	3.28334	3.18886	3.37935	2.9528	3.45977	3.34263	3.48304	3.88774	3.30645	3.26971	2.77749	3.33084	3.29918	3.39187	2.8387	3.09461	3.11749	3.41254	3.04112	2.90188	3.35641	3.16335	3.25138	3.20341	3.85697	3.68247	2.76169	3.61841	3.60043	3.32044
LOC286186	3.57367	3.77587	3.6717	3.24181	3.69192	3.27706	3.36517	4.05971	3.67794	3.30275	3.42443	3.29568	3.56567	3.22518	3.46858	3.76015	3.58921	3.88343	3.93606	3.16995	4.18922	3.72537	3.38566	3.47071	3.60651	3.7293	4.16561	4.05964	3.80395	3.47467	3.97171	3.8892	3.84263	4.01839	3.67253	3.65135	3.77172	3.69342	3.75797	3.39945	3.92386	3.69175	3.63908	3.31093	3.65336	3.90044	4.14511	4.05202	3.56841
LOC283713	3.66399	5.09208	3.40901	3.81967	4.11836	2.80103	3.75214	4.30192	3.73948	4.53119	4.7173	4.02099	3.93503	3.98915	3.70711	4.84236	4.24989	4.24346	5.5724	3.71657	4.16562	4.43082	3.37455	3.4987	4.75049	3.82535	3.90628	3.61653	3.70027	4.33664	3.14444	3.78098	4.16659	4.54527	4.37301	3.78098	3.3705	4.51831	5.15826	4.05129	4.09288	5.59801	4.32783	4.76057	4.09288	4.09288	4.05702	4.59526	4.24935
LOC285456	2.80851	3.21867	2.56162	2.962	2.47271	2.61368	2.9381	3.07076	2.7872	2.85453	2.71415	2.72823	2.66268	2.79678	2.78863	3.08722	3.10084	2.61318	2.86919	2.38968	2.72969	2.42242	2.62752	2.67526	2.89869	2.56923	3.02212	2.53461	2.60155	2.86378	2.90435	3.04125	2.67152	2.6546	2.46898	2.44305	2.94042	2.66478	2.84806	2.51013	2.71148	2.52218	2.60876	2.78117	2.68439	2.56745	2.79419	3.36931	2.76993
LOC100130456	5.33172	5.24909	5.68702	5.4774	5.36525	5.17551	5.6163	5.7934	5.41294	5.66487	5.04945	5.37045	5.67793	5.40406	4.95529	5.05261	5.39413	5.18199	5.30225	5.17623	4.70751	5.19367	5.41205	5.32282	5.27404	5.24909	4.85975	5.28268	5.10087	5.00325	5.9091	5.03009	5.24909	4.89944	4.86628	4.77243	5.35207	4.89741	5.38055	4.94256	5.32664	4.6429	5.23481	4.88334	5.57615	5.50876	5.32079	5.67614	5.2881
LOC283045	3.52262	4.59307	3.78393	3.89786	4.09411	4.25665	3.38307	3.8	3.94668	4.19988	3.8724	3.87222	4.48723	3.8793	4.04317	4.43129	4.13991	3.50993	4.15401	3.45727	3.77242	3.97335	3.66672	3.90557	4.1064	3.66657	4.11765	3.99713	3.68832	3.79392	3.6481	3.96765	4.20573	3.53038	3.77201	3.75595	3.63546	3.68529	3.73141	3.42579	3.68097	4.0236	3.67443	3.75109	4.01438	4.62376	4.06653	4.56518	3.8729
LOC284950	3.20551	3.36691	3.69859	3.42125	3.45437	3.01484	3.46699	3.00162	3.69297	3.32863	3.79014	3.27018	3.15767	2.77952	3.33274	3.38833	3.43992	3.4589	2.94614	3.43252	3.44507	3.38373	3.18106	3.36056	2.89117	3.36502	3.05826	3.08157	3.68057	3.86083	3.69394	3.36781	3.18571	3.60139	3.31932	3.51963	3.73691	3.51629	3.74065	2.95583	3.72976	3.28049	3.9853	3.25527	3.5502	3.66384	3.6578	3.74863	2.87407
LOC100288637	8.1017	5.41281	8.34927	5.61416	5.56682	7.49764	7.53528	7.74758	6.70135	5.74044	6.00375	6.85562	6.36508	5.72635	6.39174	5.72099	7.57091	5.78725	4.9625	5.82909	6.29328	7.40306	5.69843	6.18782	6.37326	6.45426	5.30604	6.58231	7.33294	6.7176	8.1885	6.4164	4.99323	6.25017	6.35796	5.7914	6.94025	6.34094	6.03404	6.7672	7.52645	6.49395	7.80296	5.87956	8.47727	6.2573	7.74909	6.87559	7.34231
LOC286052	9.16964	8.91966	8.80845	9.36707	9.33534	9.07837	9.79321	8.77998	9.1516	8.77049	10.11486	9.39957	9.59616	8.94714	8.78051	9.36068	9.1124	9.43181	7.7968	9.09738	9.19929	8.40423	9.33534	9.3271	9.02824	9.33615	9.44632	9.84058	9.79537	9.2961	10.17083	9.25373	9.09422	9.45185	9.35834	9.26791	6.93497	9.28322	9.50852	9.03674	9.70254	9.69786	10.01068	9.11958	8.29106	9.34038	8.83292	9.65516	9.1426
FLJ37798	8.08606	8.74755	8.43343	8.51673	8.91922	8.40371	8.42508	7.91589	8.65756	8.48291	9.30889	8.89029	7.91589	8.69467	8.53085	8.48929	8.72009	8.55684	8.99759	8.69041	8.92603	9.0262	8.55059	8.52566	8.7645	8.81261	8.1445	8.1419	8.41452	8.67514	8.96167	8.66121	8.8777	8.51273	9.29611	8.83759	9.28092	8.67449	9.19338	8.46509	8.22327	8.56074	8.52041	8.63685	8.72351	8.38865	9.10804	8.87529	8.46698
LOC100509894	4.35525	3.94082	4.79947	5.67345	4.31363	4.25974	4.09315	4.32077	4.3268	4.86888	5.00052	4.53602	3.95093	3.92941	4.34075	5.39716	5.02057	4.41612	4.78364	3.82897	4.37912	4.79981	4.46036	3.75606	4.50133	4.44889	4.50879	4.03292	3.86717	4.32954	5.20496	4.20816	4.35736	4.0236	4.32505	4.65089	4.16955	4.50088	4.54209	4.16539	4.30932	4.85228	5.65264	4.70645	4.92108	4.42369	4.23303	3.91992	4.90549
LINC00484	2.93689	3.01728	3.14225	2.74765	2.9755	2.9446	3.50579	3.51119	3.12037	3.614	2.78275	2.7926	3.03557	3.16278	3.14816	2.97035	2.96105	2.89355	3.0951	2.90484	2.66243	3.22322	3.19484	3.04087	2.90819	2.97035	3.23432	3.10363	3.16034	3.07606	3.00348	2.84412	3.16675	2.92013	2.9269	2.80866	3.34034	3.05606	3.25714	3.05845	3.32969	2.79665	3.10093	2.87577	3.21297	3.02226	3.28816	3.27541	3.22434
LINC00486	3.61624	3.68305	3.14045	3.39983	3.3465	3.18434	2.9562	3.31899	3.6332	3.4893	3.65137	3.47454	2.97994	3.39201	3.38901	3.46791	2.99621	3.34188	3.27397	3.36338	3.42775	3.62158	3.18106	3.72821	3.13058	3.11494	3.68443	3.04125	3.51922	3.47519	3.46435	3.88275	3.09024	3.22624	3.12781	3.08311	3.46884	3.5602	3.21779	3.02517	3.36289	3.14313	2.78216	3.60868	3.73667	3.39912	3.43828	3.65551	2.655
LOC147670	3.8574	5.454	4.44634	4.53796	5.71784	5.20264	2.78041	4.05632	5.42822	5.57976	5.47745	5.98692	4.96069	4.02175	4.75376	5.70597	6.11593	3.63409	7.28632	5.06125	5.02562	4.90639	4.93841	6.39966	5.19001	4.81016	3.36971	4.10108	4.94681	5.71695	5.98566	3.60341	5.32019	5.35853	6.67629	4.77942	3.93039	6.47115	4.66591	5.36219	5.46504	4.68326	4.96442	5.45453	5.85552	4.92563	4.86494	5.63224	4.32604
LOC283140	5.23645	5.89721	5.92441	6.43992	5.54766	6.49344	5.53222	5.55759	5.67837	6.8262	5.53141	5.82527	6.51319	6.3771	6.17177	6.07173	5.04715	5.40943	5.18274	5.20053	4.98118	6.24506	4.48284	4.09258	5.24327	4.31689	5.09251	4.77973	4.80443	4.26465	6.75117	6.02042	4.88017	4.26486	4.68505	5.32071	5.25372	4.88236	4.97947	4.7782	4.56944	4.72973	4.30059	5.61141	4.75596	5.17618	6.60682	6.46281	5.26175
RPLP0P2	3.57623	3.76319	3.09958	4.06396	3.7667	3.16002	3.01876	3.53671	3.52824	2.92881	3.23607	4.61514	2.92525	3.37276	4.4782	3.38589	4.19572	3.64445	3.12656	3.6146	3.26375	3.45136	3.76095	3.57463	3.41852	3.40643	3.6087	3.51325	3.53671	5.29252	3.42965	3.33855	3.44124	3.57463	3.47573	4.07583	3.34463	3.34973	3.83366	3.44684	3.44714	3.91194	3.78224	3.66291	3.36258	3.44105	3.21172	3.55392	3.81929
LOC284072	2.51394	2.3741	2.56943	2.74962	2.70077	2.40925	2.92772	2.85271	2.93887	3.30726	4.54603	3.34847	2.46542	2.62365	2.73941	2.95162	2.60434	2.69179	3.29037	2.58618	2.4854	2.52305	3.00727	2.61971	2.30492	2.79041	2.66932	2.7304	2.47591	2.49327	2.96877	2.99326	3.36931	2.72634	2.42843	2.87851	2.69959	2.84233	2.66895	2.81866	2.55221	2.83794	2.58632	2.57017	2.76586	2.41173	2.35294	2.93907	3.1703
LOC645984	5.84512	5.828	5.04134	5.36109	5.04809	5.62866	7.57356	5.85198	4.92671	5.72683	5.63615	5.21844	5.37048	5.08833	4.64572	5.34814	5.96034	6.36578	4.1566	7.0962	6.04272	5.32521	6.20208	6.49357	6.54149	6.48739	5.10499	5.39183	6.14129	6.95926	5.22991	6.20247	5.86646	6.48719	5.75913	5.70096	5.44954	6.0935	5.4804	7.16987	7.17895	5.50875	6.21851	5.22676	5.35574	5.34834	4.78679	4.77579	6.22564
FLJ38122	2.76926	5.35976	3.56567	3.567	3.44399	3.42701	3.57432	3.17648	3.45309	3.10074	3.567	3.17262	3.05966	3.90554	3.4509	5.25137	3.84478	3.6497	3.45815	3.68743	3.3099	3.59571	3.76462	3.54538	3.42408	3.38307	4.2087	3.60003	3.40972	3.19574	3.28311	3.58964	3.6298	4.16593	3.53875	3.22321	4.19377	3.567	4.29884	4.11927	3.43213	3.83832	3.10093	4.47864	3.44606	3.20477	3.45545	4.04336	4.00554
LOC100506914	8.77324	8.89113	9.86351	9.80103	8.60485	9.03517	9.6692	9.58356	8.65645	9.67042	8.37632	9.99026	10.71403	8.96101	9.64304	8.90247	7.90891	7.91568	7.45664	8.84163	8.30836	7.1953	8.54353	8.46582	8.58328	9.68303	9.48311	8.82463	9.31775	8.6958	8.98798	9.2554	8.81024	8.69359	8.27365	7.86384	9.70799	9.01933	7.91319	8.88819	9.53175	8.4679	8.96397	9.23496	7.74087	8.75476	10.47918	8.99724	8.77133
LOC100130761	2.41242	2.23911	2.74827	2.3972	2.33278	2.15963	2.58684	2.52258	2.28606	2.0746	2.65469	2.30571	2.41962	2.24654	2.24371	2.72606	2.3891	2.465	2.63338	2.11625	2.47177	2.40007	2.55326	2.41962	2.54238	2.42104	2.5623	2.2816	2.52925	2.51613	2.54464	2.30818	2.34148	2.30291	2.51972	2.32344	2.41962	2.57169	2.81148	2.39165	2.24071	2.11474	2.41962	2.57558	2.62511	2.3217	2.44629	2.6428	2.77572
LOC100129620	2.16738	2.42236	2.00605	2.22431	1.97592	2.31531	2.10867	2.10071	1.88285	2.09745	1.99781	1.96404	2.38083	1.99407	2.00618	1.79088	2.24537	2.00878	2.06434	1.97096	1.99974	1.9929	2.16738	2.14665	1.99046	2.29709	2.20201	1.99323	1.80066	2.39551	1.95099	1.95993	2.03026	2.00605	1.89793	2.2483	2.1761	2.00246	2.03349	1.94359	2.03523	1.9104	2.13689	2.13708	1.9539	1.90807	1.95282	2.22919	2.36222
LOC646329	4.82284	5.34355	5.88903	4.88071	4.94515	5.26242	6.94573	6.06667	4.88397	5.23203	4.77041	4.94873	5.7356	5.67149	4.93593	5.31871	4.76172	5.04429	7.46482	4.39106	4.2893	4.93981	4.86266	5.69699	3.84279	4.51891	5.8373	4.62671	5.32176	5.35055	5.11806	4.36018	3.21776	5.32099	4.79469	5.46892	4.07077	4.25072	4.31075	3.76186	6.39435	4.14477	5.62559	4.1405	5.21975	4.99075	3.63788	4.25625	4.23986
GOLGA6L9	5.32506	5.03777	5.43388	5.10714	4.95914	5.67002	5.34472	5.40267	5.98071	5.32148	5.60134	5.68435	5.1984	5.34161	5.65259	6.15604	5.91729	4.92666	5.12331	4.71418	5.25329	4.92179	5.09488	4.89631	5.21427	5.00551	5.57299	4.86686	5.09089	4.99592	6.14529	5.46286	5.25602	4.79876	4.97515	5.08962	5.10813	5.18695	5.26502	4.8775	5.0812	4.79474	5.23907	5.31665	5.312	5.83198	5.71355	6.14493	4.93646
LOC284577	2.22314	2.19573	2.41077	2.01376	2.26021	2.30676	2.61944	2.43996	2.44167	2.62024	2.49028	2.59806	2.2803	2.43996	2.44449	2.62818	2.62716	2.25092	2.4551	2.29764	2.57333	4.42131	2.63177	2.85087	2.57127	2.56752	2.43002	2.49895	2.48717	2.20134	2.18645	2.47232	2.13497	2.45952	2.31752	2.0961	2.44198	2.31054	2.3695	2.38338	2.20454	2.14597	2.58282	2.18675	2.50046	2.30843	2.61045	2.29713	2.61045
LOC285300	3.76522	3.5904	3.40898	3.03225	3.36445	3.20999	3.37802	3.89913	3.47697	3.30537	4.81684	3.15322	3.46342	3.14581	3.20424	3.70171	3.26053	3.33062	3.06204	2.78745	3.07219	3.15397	3.24382	3.03779	3.65883	3.36502	3.44924	3.79575	3.35878	3.12036	3.23317	3.36502	3.57984	2.9717	3.00871	3.36502	3.15427	3.30375	3.38182	3.10451	3.46433	3.36332	3.12194	3.62227	3.1565	3.27565	3.61149	3.8446	4.0919
LOC284023	8.55161	8.97889	8.80008	9.76286	9.7192	8.90277	9.13985	8.89353	8.81269	9.46383	9.54258	8.95952	9.02531	9.4375	9.03435	9.7246	8.74649	8.77551	9.33888	8.83552	8.99613	9.46856	8.85505	8.96843	9.42791	8.42982	9.06859	8.84913	9.04728	8.88926	9.46383	8.28697	8.87438	9.68249	8.96051	9.27895	8.74967	9.03922	9.3594	9.33604	9.14602	9.588	8.93747	9.44473	9.26595	8.94305	9.56804	9.2687	8.88457
LOC284798	3.90853	4.0178	4.53688	4.02929	3.88774	4.07454	3.81425	3.99694	4.45445	3.60054	4.13114	4.49887	3.67898	3.911	3.85882	4.64649	4.3069	4.05049	4.16964	3.50109	4.05787	3.80126	4.11892	4.2732	3.83928	4.24046	4.34141	4.27518	3.94317	3.79305	4.41187	4.26229	4.2992	4.05086	3.77938	3.96645	4.18887	4.0849	4.14677	3.7019	4.05579	4.36644	3.95804	4.06389	4.31091	3.90581	4.31827	4.34497	4.3283
LOC100505806	7.96656	7.4939	7.38058	7.81919	8.2976	8.36447	5.55008	8.3656	7.94756	8.2714	9.41665	8.42044	8.16879	7.90506	7.82716	8.78571	9.488	8.37236	6.38576	8.20191	8.21867	7.20972	8.5359	7.8521	8.62534	7.51553	7.69532	6.80643	8.79534	7.49444	5.73743	7.69916	7.69055	7.46209	8.30771	7.57897	8.44966	7.14521	8.53392	9.10636	8.09939	7.75498	7.47258	7.26178	8.37844	7.31037	8.35021	7.17789	7.64154
LOC100128219	5.15963	3.90545	4.4469	6.08875	3.29861	5.52585	3.85528	5.46938	4.62763	5.84873	3.44609	4.77475	4.32533	6.11656	5.74083	5.14155	3.00348	3.05924	3.84209	4.58739	3.57881	3.00556	3.48082	3.44338	3.21367	3.48937	5.76483	3.02669	3.31957	3.22791	3.34144	3.47056	3.09781	3.08256	3.63476	3.57648	3.83502	3.69854	3.567	3.02134	3.07303	3.84843	3.52348	4.4148	4.30567	3.2672	5.11589	5.25152	3.14731
P4HB	11.90776	11.94728	11.70506	11.58439	11.99413	11.84692	11.60888	12.14211	11.76295	11.26202	11.04316	11.66739	11.49093	11.18271	11.65849	12.3769	11.56281	12.12246	12.29672	11.69246	11.95089	11.51681	11.62102	11.5122	11.63841	11.72119	11.82522	11.87659	11.84977	11.84046	11.80499	11.43607	11.44513	11.89307	11.30966	11.75272	12.14687	11.49324	12.44944	11.47344	11.88662	12.15016	11.96084	11.76893	12.01219	11.75773	12.38763	11.97108	11.98161
LOC644727	5.98438	5.42447	6.20268	5.91845	4.51705	5.70993	6.15343	6.09042	5.71484	6.60185	4.54136	6.20973	5.70783	6.30013	6.14179	5.67374	3.93837	4.37004	5.80493	3.85741	4.35007	5.10552	4.12624	5.22834	4.58469	4.74821	5.31995	4.65218	4.74686	4.63108	6.20771	4.70685	4.77021	4.90032	4.68049	4.78992	5.18826	5.07106	4.9449	4.46443	5.34914	5.09832	5.44768	5.34332	5.54354	5.25479	6.40327	5.85291	4.15456
LOC729681	3.89768	3.71657	3.63885	3.64051	3.37329	3.71657	3.97048	3.24697	3.60953	3.37307	3.69602	3.56032	3.65487	3.33284	3.45741	3.40497	3.40994	4.07071	3.41377	3.74676	3.75857	3.87677	3.83748	3.99356	3.38442	3.81032	4.14743	3.74927	3.35398	3.77105	3.74791	3.57967	3.83928	3.24697	3.6557	3.87301	4.2225	4.43455	3.99878	3.83561	3.17023	3.5444	3.561	3.66979	3.42698	3.54799	3.91077	4.10086	4.01465
LOC100130111	3.36931	4.49119	3.18368	3.19428	3.18365	2.98236	3.68798	3.63538	3.67046	3.57207	4.18925	3.48546	2.89634	3.09534	3.18685	3.82701	3.27935	2.86922	3.36931	3.0322	3.30751	3.12004	3.50147	3.69884	3.1539	2.9928	3.63643	3.09494	3.46337	3.04455	3.38549	3.42757	3.76831	2.92117	2.96959	3.36278	4.11333	3.27392	3.77571	3.4058	3.0565	3.44598	3.32714	4.33181	3.64553	3.06699	3.24894	3.41161	3.45107
LOC574538	2.81036	2.1884	2.7346	2.38835	2.56595	2.28881	2.66111	2.20605	2.73231	2.49903	2.94393	2.7042	2.46538	2.30085	2.25085	2.69671	2.40557	2.57045	2.55376	2.18812	2.49664	2.57288	2.49667	2.27488	2.64983	2.48174	2.86965	2.60689	2.34203	2.74415	2.59059	2.54358	2.91133	2.66905	2.43262	2.54393	2.59059	2.68425	2.89036	2.58921	2.70966	2.54978	2.76993	3.20526	2.42843	2.42681	2.73365	2.78389	2.97076
FLJ38773	4.3292	4.77641	4.79974	4.82141	4.55215	4.78388	5.20652	4.93056	4.73521	4.82541	5.39667	5.45866	4.29351	5.34932	5.16358	4.11933	4.39853	4.31638	4.48163	3.96213	3.46896	4.21851	4.34994	4.46242	4.41307	3.91199	5.37805	5.00098	4.25855	4.20148	5.05507	3.91125	4.4846	3.66541	4.9506	4.6017	3.88076	4.12669	4.83503	3.42726	4.12996	4.14043	4.08128	3.80745	4.43386	4.51078	5.85633	4.82914	4.24935
LOC284513	7.83515	7.56847	8.47046	7.79274	7.62943	8.02816	8.17974	8.03291	8.57606	8.44764	8.5813	8.52316	8.27008	8.75407	8.57343	8.67791	8.05188	7.70829	7.37992	6.77806	7.71592	8.51546	7.33001	7.07193	7.67848	7.41493	7.7762	8.1677	7.18007	7.49388	8.1462	7.50261	8.00113	8.62819	8.10757	7.39175	8.46212	8.04609	7.78707	7.50246	8.68141	7.9838	8.07333	8.75365	8.47456	8.35615	8.66183	8.7937	7.68678
LOC284669	3.22901	4.26999	4.09191	4.67304	3.39821	2.51108	2.91088	2.83851	2.80759	3.21717	2.72527	3.23473	2.87571	3.08055	3.69342	3.81422	2.89529	2.73097	5.05212	2.69041	2.78693	3.42817	4.005	2.85767	3.04858	3.2607	4.32271	2.86002	2.42483	2.60749	2.86352	2.94571	3.17952	2.89052	3.60428	2.91417	2.90916	2.95796	3.38008	2.73024	2.54433	3.44435	2.58925	4.09191	3.74344	2.88703	2.78681	2.81234	2.98595
LOC283516	2.71185	2.22976	2.45021	2.74736	2.06254	2.19323	2.70051	2.9664	2.29764	2.78497	2.96972	2.3361	2.79754	2.44827	2.30575	2.94648	2.77214	2.45623	3.51022	2.06086	2.31244	2.03446	2.17615	2.31264	2.53594	2.44627	2.19529	2.218	2.27912	2.26258	2.48596	2.39717	2.40379	2.05698	2.35982	2.53667	2.55591	2.17246	2.41631	2.42638	2.26855	2.48322	2.53315	2.80168	2.63383	2.53371	2.93901	2.24327	2.3361
LOC100527964	4.41386	5.31532	6.79126	6.08833	5.11403	5.81728	6.28116	5.17814	4.64632	5.73443	6.65417	5.04017	6.61065	6.10929	5.90752	5.59415	5.49876	5.10791	6.33474	4.5447	4.08804	5.17843	4.69823	3.93394	5.42663	5.2931	5.90348	5.36854	4.69274	5.58509	6.34588	4.35521	4.43177	5.13902	5.53605	5.23078	5.44789	5.2976	5.59039	5.11722	5.59393	6.26503	5.46749	6.61748	6.66585	5.59453	6.61468	5.51428	5.6419
LOC100128881	6.03813	6.01667	6.3274	5.99841	5.97757	5.92449	6.1861	6.49049	5.9511	6.37247	5.9706	5.96452	5.93162	6.33361	6.22834	6.14355	6.35008	5.83407	6.1292	6.12566	5.78173	5.80289	5.97755	5.76783	5.97859	6.14224	6.16445	6.21304	5.98105	6.036	7.35398	6.01732	6.00229	6.18672	5.75763	5.75323	5.7918	6.05572	5.60458	5.82254	5.98528	5.92386	6.14647	6.24748	6.41984	6.08611	6.50811	6.11129	6.19
ZNF815	4.52835	4.46213	4.24042	4.55202	4.80184	3.56541	4.61978	4.16546	4.28277	4.21122	4.6847	3.98508	4.68304	3.71671	4.34083	4.39404	3.96907	4.87209	3.91956	4.41845	3.8904	4.52372	4.40619	4.0444	4.50948	4.48069	4.44159	4.29288	4.6238	4.27009	3.9509	4.02236	4.06894	4.24285	4.31695	4.17726	4.50216	4.07933	4.2676	4.57138	4.36428	3.81439	3.90545	3.9678	4.04199	3.97134	4.53272	4.27769	4.10049
LOC283075	5.50454	6.94372	4.98953	5.63971	7.35953	5.15452	6.28554	5.94268	6.0792	6.38749	8.47985	6.44832	6.16522	5.65532	5.44817	8.03724	6.54284	6.52713	6.98197	7.10325	6.5833	6.44989	6.22262	6.01367	6.58184	6.58575	7.12959	5.91277	6.87571	7.10998	5.91922	6.67221	6.8017	6.84877	7.0415	7.07903	5.50396	7.69427	7.22438	6.88653	6.56356	6.54099	7.02555	6.68882	7.24304	7.05684	5.54217	6.82473	6.29958
LOC284630	3.34721	3.73135	4.70051	3.89517	3.84101	3.8415	3.75504	3.7204	4.30777	4.83739	4.56432	3.61197	3.53655	4.63315	4.27818	3.37054	3.46017	3.25635	4.63454	3.38065	3.5099	3.89152	3.42841	3.20792	3.47924	3.97811	3.88409	3.56419	2.99761	3.60876	4.00957	3.65864	3.60429	3.42212	4.01834	3.21282	3.2255	3.61598	3.75583	3.13411	3.83069	3.99719	3.72035	4.02966	3.20951	3.55886	3.8214	4.65234	3.84618
BSN-AS2	2.76846	2.52988	2.86464	2.73325	2.85739	2.30628	2.3517	2.41124	2.83277	3.24968	2.48192	2.3962	2.84972	2.98951	2.60059	4.42226	3.1026	2.05117	6.80173	2.22033	2.30203	2.21343	2.54947	2.63325	2.37846	2.16168	3.16149	2.36897	2.73391	2.98085	3.16301	2.69786	2.57706	2.2773	2.29834	2.86175	2.15653	2.61261	2.54705	2.1698	2.49794	3.11382	2.60556	3.12891	2.20574	2.96579	2.46564	4.07487	2.34665
LOC100127974	2.83517	2.78716	2.80484	2.4977	2.45356	2.88025	3.67052	2.90485	2.98686	2.90103	3.1924	2.4302	2.58717	2.675	2.68132	2.70639	3.12699	3.05894	2.89461	2.61173	2.63476	3.63202	2.68104	2.93654	2.78152	2.86253	2.52501	2.73099	2.6946	3.08133	4.01304	2.8553	3.19607	2.81729	3.2088	3.0103	3.1821	3.20345	3.11025	2.77652	3.21485	2.8057	3.58467	3.06049	2.75698	2.92286	2.79682	3.15247	3.48686
FLJ39080	3.0704	3.4015	3.69792	3.36327	3.14413	3.24837	4.05046	3.4015	3.99058	3.26211	4.11484	3.28031	3.19405	3.25503	3.70296	3.78143	3.55328	3.4978	4.13187	2.78624	3.35388	3.72786	3.17834	3.41055	3.83928	4.03181	3.38669	3.21019	3.40311	2.95308	4.20422	3.51692	3.19663	2.97731	3.18581	3.27096	3.67615	2.91017	3.40798	2.86267	3.40757	3.5429	3.58551	3.40592	4.08562	3.69684	3.82919	4.00053	2.92495
FLJ39095	3.79221	3.55874	3.16727	2.74877	3.44127	3.13482	3.24556	3.11325	3.57341	3.39375	4.20109	3.73918	3.28671	3.11614	3.04646	3.61913	3.44127	3.32751	3.94338	3.16267	3.15748	3.22665	3.2301	3.16707	3.50328	3.02821	3.151	3.70411	3.08554	3.77282	3.69581	3.13571	3.27666	3.33176	3.69154	3.50179	3.44127	4.21095	3.567	3.70188	2.92251	3.45563	3.19816	3.89899	2.6601	3.24933	3.21953	4.0137	4.00272
METTL21CP1	2.05722	2.37346	2.17293	2.12389	2.09585	2.22012	2.44646	2.22774	2.23402	2.32847	2.23568	2.34975	2.41727	2.19939	2.15372	2.04694	2.02782	2.39121	2.47317	2.00539	2.2165	2.33626	2.31563	2.27148	2.10271	2.39944	2.30512	2.29738	2.25425	2.10196	2.10161	2.48216	2.11194	2.26789	2.15263	2.34678	1.8519	2.11604	2.03509	2.41084	2.41743	2.12035	2.23417	2.03509	1.97794	2.16496	2.29263	2.30512	2.39907
LOC283335	6.19356	6.79711	6.6132	7.25678	6.43251	5.88993	6.96398	6.86817	6.02106	8.28986	8.64231	6.15028	6.53407	7.22928	6.95336	7.31777	6.07717	7.06602	6.64625	5.16001	5.83277	5.23392	5.41423	6.35629	6.50641	6.64597	6.6732	6.3696	6.42267	5.56497	6.27642	5.83062	6.93971	7.33141	7.34295	6.50317	7.54459	6.99601	6.98498	6.34593	6.20192	7.82347	6.754	7.31784	5.92222	6.1489	7.68244	7.0788	6.6354
LOC100506262	6.44383	5.79064	6.16147	5.22144	3.86464	5.66682	6.932	5.02997	6.24124	7.14519	6.63043	6.48401	5.52884	7.28376	6.83238	6.37522	5.24625	4.81796	4.49259	3.97809	4.54311	4.80369	4.08591	3.84908	3.78236	4.9032	5.9291	5.7354	4.55338	5.05645	6.8163	3.99551	5.09514	4.5206	5.10803	4.55351	5.49804	5.17749	5.99417	5.02453	3.47945	5.83907	4.197	4.72724	5.13681	5.57302	6.93642	6.0401	4.74228
LOC643327	3.46174	3.36025	3.4573	3.6072	3.85173	3.68842	4.10464	3.4598	3.33513	3.52742	3.96252	3.8764	3.58562	3.35591	3.85759	3.98554	3.81809	3.56426	3.64699	3.45849	3.79871	3.15484	3.52791	3.73245	3.40447	3.61565	3.81382	3.32821	3.78089	3.44775	3.80496	3.82851	3.6072	3.69799	3.5138	3.51438	4.27339	3.28463	3.82896	3.4356	3.67856	3.39237	3.4483	3.54058	3.87356	4.02767	4.58032	3.7457	3.67258
LOC283112	3.23437	2.4658	2.36435	2.37938	2.21069	2.64403	2.63432	2.33255	2.81657	2.5125	2.54633	2.49049	2.66234	2.25948	2.28014	2.62153	2.88761	2.23894	2.46424	2.27776	2.54012	2.2212	2.52342	2.20424	2.55945	2.27619	2.18426	2.08686	2.3384	2.45659	2.8586	2.58498	2.53967	2.23393	2.3654	2.36861	2.30082	2.42437	2.52796	2.41099	2.54483	2.12175	2.37001	2.59059	2.62745	2.54915	2.47464	3.01438	2.49049
NEURL1B	9.49069	9.46813	9.41304	10.05689	9.92033	9.2539	7.26891	9.38145	9.66856	10.07194	10.25423	9.73241	9.30523	10.07722	9.87731	10.0503	9.39831	9.76567	10.20563	9.36507	9.80411	10.42278	9.27442	7.77119	9.19283	9.35307	8.81777	8.71743	10.11874	9.75662	10.58106	10.12161	10.11652	9.56674	9.79903	9.59952	8.49546	10.09809	9.33972	10.17593	9.53395	9.83732	9.92414	9.27104	8.87912	9.01296	8.34755	9.69663	9.92107
LOC100131067	9.36201	9.10924	8.64949	9.18646	9.47304	9.588	9.23446	8.47515	9.9257	9.20467	10.13966	8.73261	9.98964	9.11627	8.59661	9.54532	9.18111	8.7822	10.52852	9.21354	8.97125	8.25881	8.22832	8.40527	9.36371	8.68564	8.96453	8.83156	9.30191	9.21189	9.16176	7.94988	8.65111	9.36751	8.5188	9.3427	8.82539	9.52108	9.31596	9.31203	9.37311	8.96284	9.15954	9.57454	9.28509	8.62858	9.32182	9.30928	8.48001
LOC100507309	6.71867	6.07339	4.95087	5.6043	5.96925	6.62658	7.16258	6.31562	7.1271	4.88274	3.75988	5.32307	5.58557	5.65852	5.29556	6.29628	5.19602	6.88898	4.42026	6.3709	8.07176	5.88755	5.28396	6.91448	5.70579	6.51157	6.10675	5.73098	5.9838	5.81272	5.06542	5.46981	5.84562	6.65502	7.03244	6.42064	8.56089	6.68765	6.96899	6.92556	6.71135	5.99636	7.01911	5.48431	6.36437	6.67054	8.86265	6.87678	6.51767
FLJ41350	3.18526	3.1818	3.08321	2.8301	2.94348	2.79658	3.27814	3.24408	3.00798	2.50086	3.33573	3.07393	3.10646	2.94848	2.9469	3.13354	2.73908	2.76613	3.02407	2.6211	2.78818	3.2466	3.30211	3.00798	2.80041	3.45535	3.4939	3.03204	3.05951	3.01302	3.14554	3.10789	2.97903	3.20899	2.86957	3.05049	3.3013	3.0967	2.85362	2.96031	3.01899	2.95443	2.93267	2.95761	2.97776	2.57661	3.33409	2.90237	2.64919
LOC729603	3.6573	3.58074	5.05795	3.8192	3.64967	3.96531	3.84603	3.7833	4.20975	3.19085	3.66376	4.193	4.09527	4.13419	4.46067	4.22318	3.78182	3.89847	3.52467	3.54995	4.04586	3.70567	3.43745	3.4528	3.9069	3.58634	3.65402	3.73181	3.76781	3.49394	4.53877	3.51519	3.44549	3.40788	3.77695	3.04785	3.72844	3.36333	3.75565	3.55861	4.2638	4.12657	4.11669	3.53545	4.10075	4.40721	3.92148	4.38827	3.95638
LOC286154	3.7556	3.40389	3.76586	3.66746	3.20095	3.73134	3.41475	3.77566	3.4603	3.81046	3.77444	4.02738	3.71134	4.01266	3.64598	3.73026	3.09121	3.43978	3.1912	3.29343	3.52128	3.19003	3.52956	3.41211	3.83928	3.7208	4.20192	3.50232	3.28067	3.25617	4.21137	3.74466	3.4865	3.40949	3.3622	3.58344	3.47533	3.35053	3.45405	3.16771	3.31501	3.47943	3.7566	3.1353	3.58171	3.28589	3.78044	3.34908	3.82944
LOC285505	4.61734	5.65379	3.96126	4.73071	5.84641	4.53951	4.45393	5.56238	4.74947	5.11922	2.60361	5.89322	6.39653	3.85974	3.76407	4.5993	4.67252	5.27746	3.45648	6.33707	5.66703	5.31749	4.64801	3.99195	5.14631	4.4818	3.66734	3.73257	3.50495	5.04041	4.99723	4.57323	5.20971	6.17642	6.45767	4.89196	4.20025	6.04574	4.84149	5.34845	5.85853	5.5816	5.75112	6.20498	6.72645	4.39838	3.0867	3.94674	4.85406
FLJ39534	5.60228	5.35696	5.3878	5.36208	5.54914	5.50586	5.46681	5.69124	5.85174	5.34519	5.4629	5.27823	5.04388	5.54571	5.33657	5.73564	5.27797	5.3797	5.84144	5.36319	5.73687	5.37315	5.6453	5.52754	5.81535	5.15719	6.02208	5.3467	5.43892	5.60503	5.61769	6.02341	5.57648	5.6553	5.36798	5.18414	5.92839	5.23478	5.26335	5.38652	5.14724	5.69936	5.7509	6.09929	5.67073	5.42158	6.37067	5.95496	5.75531
LOC729451	2.98297	3.08173	2.97076	3.04761	2.73285	3.43137	3.40819	3.01838	3.16189	3.35289	2.98297	2.86269	3.13632	2.91826	3.10587	2.89379	2.87672	3.16503	3.24921	2.85383	2.76023	2.63419	2.85891	3.22331	2.73394	3.05097	3.56911	2.96349	2.74886	2.505	3.25881	2.64112	2.90509	2.75274	2.64976	2.89146	2.75256	2.74084	2.87724	2.41689	3.29909	3.03424	3.01939	2.98297	2.72236	2.77444	3.34948	3.45151	3.0235
LOC100506465	2.16341	2.06491	2.22435	2.13322	2.13872	2.0994	2.30914	3.27955	2.30953	2.02614	2.60108	2.21522	5.08091	2.12389	2.23627	2.25455	5.95377	2.08535	2.38306	1.9104	2.04125	6.9242	1.90349	3.04154	1.90239	2.43342	2.04289	2.25103	2.30438	2.28768	2.04007	2.07783	2.02352	2.31688	2.03111	2.18785	2.2665	2.05455	3.09195	2.06951	2.23862	2.12479	2.13133	2.13708	1.99131	2.16468	2.23745	2.13108	5.652
LOC285191	5.89476	5.96371	5.677	5.57815	5.8638	5.68983	5.58095	6.01518	5.90794	5.34921	5.52492	5.45587	5.6335	5.34128	5.85589	6.65244	6.13914	5.77472	5.2706	5.44939	5.81585	5.74915	5.88272	5.65625	5.57992	5.67598	6.44611	5.82288	5.67059	5.53577	6.08289	6.50344	6.07037	5.94034	5.40781	5.47405	5.74133	5.63095	6.93013	5.28198	5.802	5.71921	5.68402	6.21655	5.9353	5.68912	6.24528	6.38027	5.89365
ZNF525	8.08331	7.2837	9.51345	7.60162	7.5981	7.7776	6.5057	7.83628	7.61503	7.6265	8.06112	8.25096	8.84865	7.66272	7.76276	7.88927	7.90358	7.33056	7.74525	7.451	7.14392	7.63932	8.07296	7.57324	7.3201	7.42125	7.97543	8.72835	7.40609	7.70125	8.55177	8.20221	7.68728	7.63775	7.77843	7.75565	7.06916	7.54832	7.69796	8.33785	8.56521	7.46836	8.7361	7.98381	8.08683	7.46245	7.99269	7.67849	7.5677
LOC283663	6.14873	6.20271	6.55041	7.62228	7.11872	6.70777	6.38543	6.86417	7.38911	7.03762	6.18793	7.06052	6.90959	6.61137	6.68766	5.79991	7.07486	6.99543	5.9939	6.43573	5.83087	6.77113	6.11138	5.86142	7.12213	6.37885	6.54702	5.73572	6.37885	6.16427	6.07042	6.66114	5.94183	5.97624	7.6201	6.28994	6.20473	5.77935	7.07944	6.04429	6.28906	7.00463	6.33084	6.32035	6.21362	6.85768	6.61595	6.66298	7.91094
LOC285762	3.0856	3.03105	3.2402	3.17048	3.30359	3.4937	3.61045	3.15472	3.52752	3.53594	3.32817	3.00885	3.24623	3.44099	3.3716	4.76369	4.50185	4.02099	3.12198	2.90077	3.37195	3.25017	3.26655	2.8546	2.98992	3.69626	3.24281	3.14095	3.4725	3.09361	4.57646	3.35579	3.11823	3.51445	3.24587	3.37505	3.85182	3.3618	3.83273	3.60303	3.76354	3.26922	3.40051	3.58752	3.47027	3.64144	3.2931	3.48267	2.75512
BCORP1	3.46509	3.85437	3.60191	3.73211	3.57653	3.55832	3.52636	3.50123	3.44049	4.32058	3.72747	3.47332	3.61516	3.89997	3.15663	3.54877	3.74285	3.82401	3.45905	3.32569	4.92301	3.36929	3.15863	3.34232	3.90804	3.35669	3.32964	3.09295	3.57653	3.44296	3.62318	3.41994	3.74474	3.40251	3.24922	3.4189	3.64477	3.479	3.4113	4.01073	3.49333	3.31686	3.79341	4.11892	3.72675	3.82586	3.55057	3.52121	3.58745
LOC401463	2.34095	2.84904	2.27174	2.49065	3.4982	2.19048	2.23467	2.1646	2.55617	2.39684	2.49065	2.62897	3.0431	2.52517	2.345	2.70948	2.687	3.16781	2.64054	2.47708	3.51358	4.70198	2.71035	2.40304	2.8059	2.7082	2.2559	2.43996	2.25751	3.7065	2.3539	2.64216	2.69476	3.40251	4.3942	3.45649	2.48955	3.37997	2.99292	3.58367	3.27541	3.98709	3.23209	3.64566	2.54103	2.52689	2.44931	3.32423	3.07042
LOC285972	4.54821	5.12026	3.49694	4.89013	5.86764	5.42957	6.42277	5.2483	7.17453	5.81415	4.46902	4.85439	5.66873	5.16332	5.37728	3.73444	6.38669	6.18464	6.0641	5.76921	4.00893	6.29607	4.98735	5.42095	4.67056	4.60536	4.92025	4.79662	3.71224	6.97336	4.23989	5.20168	4.52611	5.44054	6.44086	5.6621	6.24608	6.17096	6.10838	6.55034	6.61292	5.73664	5.84513	4.48295	3.52767	6.18604	6.22852	5.77359	7.8284
LOC100506855	4.29294	4.80553	4.95304	4.74391	4.30546	4.74452	5.06064	4.20644	4.92612	5.09928	4.72034	4.2891	4.47314	5.09098	4.60125	4.91365	4.13714	4.96481	4.7464	4.20243	4.7751	4.20489	4.07569	3.89032	4.97632	4.88706	4.73328	4.53265	4.53027	4.50483	3.91029	4.22724	4.00262	5.1528	4.28682	3.99485	4.84003	4.28843	4.53265	3.9924	4.499	4.32999	4.2211	4.57984	4.21225	4.98881	4.53265	5.37286	5.33134
LOC285286	4.2868	3.35705	3.56567	3.88087	2.9031	3.68222	3.82838	3.39419	5.29638	5.70076	3.40636	2.82248	3.95142	3.86591	3.6685	4.63967	3.95334	3.71657	3.73496	3.48919	3.3716	3.75081	3.96185	2.89969	3.51376	3.1397	4.55463	2.84305	3.02875	3.69766	3.30103	3.25541	2.59582	3.59779	4.44223	3.8478	3.38529	2.83711	3.34753	3.55861	3.79473	4.08361	3.68629	2.87266	2.92013	4.17742	3.93042	3.68222	4.23714
LOC284191	3.61335	2.69791	2.76652	2.85407	3.01739	2.67926	2.90029	3.34534	3.47248	3.29123	3.1452	3.10997	2.65767	3.13937	3.10801	3.13486	3.1806	3.56003	3.18208	2.91292	3.05813	2.79863	3.04475	3.14449	3.06927	3.75475	3.74315	3.21197	3.20557	2.81492	2.90516	3.47843	3.17116	3.33823	4.10842	3.25468	3.43659	2.96635	3.12012	2.94975	3.25844	3.77403	3.17626	2.95082	3.00336	2.7837	3.74297	3.27238	3.13937
LOC100506245	7.48184	6.01292	4.77576	6.24383	6.63734	6.0801	4.82527	5.67177	6.17723	5.75786	6.68295	5.77967	6.51395	5.96518	5.99645	6.23232	5.90753	5.65584	7.21278	6.57244	6.6926	6.15381	5.90886	6.35645	6.86202	6.44977	5.37418	6.18384	6.19265	6.78762	4.16891	5.91336	6.62397	7.0784	7.20665	6.57889	5.73098	7.56109	6.73394	6.11414	6.98751	6.38555	7.13356	6.20151	5.6994	6.27507	5.18908	5.98683	6.44441
CYP4Z2P	2.36661	2.66635	2.97076	2.66635	2.32861	2.85265	2.47573	2.55109	2.56041	2.6653	2.84755	3.00704	2.5244	2.41415	2.50198	2.34718	2.27382	2.68234	2.62705	3.51102	2.9873	3.15073	2.50693	2.96601	2.2861	2.80871	2.83108	2.76252	2.35143	2.84079	2.64114	3.14471	2.92979	2.7054	2.7676	2.53374	2.90032	2.81103	2.5534	2.69703	2.48105	2.50875	2.36769	2.29484	2.97033	3.02575	2.61191	2.57167	3.043
LOC286009	2.80155	2.96749	2.80415	3.29619	2.8009	2.80392	2.68047	2.82835	3.0746	2.56044	2.81262	2.56939	3.00045	2.74465	3.01674	2.89262	2.47935	2.65633	2.516	2.7433	2.5897	2.69005	2.56319	2.7163	2.8059	2.32475	3.72929	2.81811	2.961	2.70272	3.6731	2.90716	2.88952	2.56426	2.66268	2.82472	2.56954	2.4262	2.42678	2.74618	2.84361	2.48615	3.18685	2.98542	2.87278	3.28225	2.86176	3.63964	3.43016
PPM1N	7.36995	6.07498	6.81378	6.5197	6.27518	6.6162	7.87485	6.73083	7.15143	6.71291	6.31845	7.39115	7.15662	7.64946	6.99673	6.97945	7.10913	6.39988	7.33993	6.42532	7.0184	7.04159	6.7376	6.6387	6.33908	5.95844	6.37348	7.18743	7.70348	6.21651	6.7045	7.35459	6.24717	6.3942	6.45825	6.20022	6.76965	6.52043	5.42517	7.25496	6.10424	6.441	6.78021	6.57045	5.76672	6.98355	7.41091	7.42206	7.05521
DNAJB8-AS1	2.29507	2.35001	2.46966	2.15999	2.35424	2.0275	2.41644	2.32628	2.35424	2.42783	2.73146	2.36664	2.37194	2.07174	2.51745	2.45388	2.13238	2.63702	2.20249	2.35597	2.47837	2.54527	2.38831	2.88484	2.45918	2.2843	2.0906	2.17072	2.36057	2.41087	2.38768	2.20125	2.5579	2.60041	2.21948	2.88067	2.34281	2.19819	2.48273	2.21109	2.27461	2.13291	2.88392	2.5154	2.40466	2.32428	2.44246	2.31326	2.38658
OR7E156P	2.548	2.35221	2.27495	2.20868	2.04643	2.29917	2.4119	2.46512	2.50584	2.13928	2.64662	1.99218	2.37293	2.23406	2.0995	2.26016	2.31396	2.65633	2.3304	2.17476	2.48343	2.42276	2.45194	2.3131	2.31234	2.6964	2.32874	2.17641	2.06307	2.29917	2.39846	2.36076	2.25862	2.25235	2.22076	2.63008	2.42768	2.33208	2.47485	2.52305	2.43274	2.27974	2.32917	2.45561	2.52847	2.35497	2.26016	2.23003	2.42153
LOC282980	1.94358	2.2898	2.36156	2.34484	2.01847	1.99112	2.18523	2.0743	2.09675	2.40147	2.21906	2.35233	2.35738	2.14834	2.14965	2.34308	2.22852	1.92855	2.22667	2.14834	2.33308	2.01865	1.94169	2.15236	1.97326	2.34387	2.1374	2.08672	2.15559	2.01319	2.15841	2.26423	2.1598	2.27623	1.94711	1.86417	2.09054	2.0256	2.31983	2.12645	2.4788	2.20067	1.96303	2.05608	2.23705	2.14834	2.03348	2.1035	2.74274
LINC00293	3.30976	2.73505	2.98617	2.82832	2.82277	3.28514	3.00659	2.88508	2.94788	2.64265	2.84339	2.7044	2.72377	2.65391	2.84904	3.36697	2.89529	3.11543	2.60912	2.84904	2.80993	2.51848	3.18628	2.92671	2.63857	2.79499	2.81502	2.7304	2.63101	2.8274	3.04445	3.05955	2.7616	2.89623	2.75397	2.98886	2.69415	2.71713	2.68535	2.90608	3.05933	2.93581	2.43691	2.95082	2.7569	2.81461	2.76085	3.23158	2.62656
LOC100505918	2.8719	2.86261	2.55884	2.60546	2.65389	2.61692	2.78041	2.95174	2.80575	2.66795	2.85029	2.85315	2.63324	2.61692	2.4624	2.51471	2.41294	2.25483	2.71187	3.05563	2.51577	2.99607	2.93267	2.79173	2.32233	2.99009	2.81156	2.6932	2.8632	2.36004	3.00823	2.65389	2.72915	2.46064	2.5267	2.67149	2.71965	2.72915	2.78094	2.68857	2.66677	2.706	2.81571	3.08161	2.77091	2.26627	2.89352	2.97653	3.21468
LOC100133683	2.25508	2.5932	2.80805	2.42951	2.98866	2.77749	2.89689	3.03704	2.89343	2.59347	2.63959	2.53579	2.51567	2.76318	2.64611	2.64775	2.70312	2.73024	2.71831	2.65842	2.50945	2.86791	2.54559	3.12682	2.63349	2.63349	2.77749	2.97465	2.8519	2.75121	3.14851	2.59174	3.467	2.65017	2.75317	3.10836	2.77893	2.6505	2.77594	2.46757	2.4411	2.82404	2.80509	2.73874	2.73611	2.98593	2.93558	3.11534	3.1872
LOC283352	4.20003	3.60456	4.40688	3.92101	4.19742	3.42464	3.85694	4.15119	3.57514	3.66376	4.22544	4.02515	3.64425	3.73404	3.68743	4.03971	3.60037	3.59424	3.73351	3.44708	3.71296	3.59479	4.05798	4.13372	4.00724	4.29523	4.64873	3.93293	3.98194	3.94397	4.01834	3.80649	3.68979	4.32245	3.72678	3.87217	4.22626	4.15062	3.97371	3.7791	4.49182	3.9726	4.03585	4.24223	3.90191	3.98072	4.38022	4.22481	3.56365
LOC100134015	3.64868	3.79447	3.71752	3.62116	3.36969	3.7615	3.70741	4.08522	3.82655	3.37745	3.41864	3.44933	3.43547	3.60948	3.23852	4.10067	3.47823	3.6392	3.68084	3.58921	3.52608	3.38244	3.46534	3.63505	3.8907	3.5169	4.03149	3.53998	3.42815	3.4555	3.83054	3.63075	3.55384	3.60827	3.63075	3.67546	3.82404	3.54796	3.72778	3.34793	3.37003	3.52306	3.80488	3.9946	3.14405	3.21093	3.71234	3.81831	3.69926
LOC285957	5.39018	6.80209	5.09794	6.5378	5.98201	5.87796	7.77786	6.74072	7.29611	7.40011	5.19479	5.57698	5.50654	7.71565	6.56302	5.2267	6.13541	6.99255	8.43231	5.77328	5.66806	6.60188	5.40963	5.78685	7.14719	5.29682	4.91701	5.95151	5.33562	7.01176	6.57827	6.11483	5.79285	6.80991	7.1659	7.29341	5.66525	5.85241	6.74605	6.20277	6.57067	6.15384	6.26461	6.54156	5.79694	7.0694	5.56188	7.95674	7.6279
LOC285766	2.80265	2.9883	3.18525	3.05703	3.00709	2.86069	3.02338	2.92828	2.74967	2.87169	2.8494	2.67591	2.78112	2.68696	2.95182	2.83122	2.93305	2.77732	2.86427	2.87354	2.72078	2.65102	2.68909	3.00148	2.82278	3.1372	3.09688	2.96848	2.886	2.80589	2.93329	2.7277	3.17555	3.10067	2.88133	3.25468	3.24869	2.88376	2.9228	2.7567	2.72557	2.96299	2.78544	3.07551	3.08243	3.00069	2.92165	3.07725	2.92165
LOC285626	3.68169	3.52545	3.58568	3.6515	3.51817	4.00383	3.95931	3.6284	3.6359	3.54258	4.33031	3.30755	3.55317	3.27556	3.7341	3.67976	3.4454	3.81478	3.75565	3.39875	3.18222	3.55331	3.53219	3.73564	3.4035	3.72575	3.71419	3.66294	3.68832	3.74344	3.62256	3.86708	3.47038	3.41372	3.57566	3.73032	3.85443	3.68169	3.95401	3.54442	4.97298	3.40304	3.64263	3.49073	3.79161	3.66376	3.76395	3.84462	3.1592
LINC00277	2.38738	2.73505	2.82919	2.9506	2.59067	2.77348	3.03224	3.01765	2.77281	3.18601	2.72021	2.63908	2.45322	2.65151	2.66331	3.1108	3.05634	2.7101	2.76204	3.19075	2.73928	6.98099	2.93224	2.61603	2.70642	2.78192	2.85236	2.76149	2.91047	3.31972	3.0047	2.58023	2.72915	2.66331	2.75397	2.75698	2.76085	2.56402	2.49927	2.75698	2.42126	2.57263	2.83055	2.71626	3.04332	2.60595	2.9172	2.41489	2.73613
LOC284373	5.85749	6.23676	6.64579	5.7357	5.48298	7.02826	5.43538	6.02483	5.82877	6.28023	6.94888	6.82649	6.25944	6.0752	6.532	5.62752	5.01621	5.49703	5.3948	5.60502	4.85346	5.72296	5.55937	6.43375	5.31967	5.67074	4.77274	5.63556	5.61525	5.43243	6.65037	5.85749	5.11142	5.68265	5.64698	5.21948	5.49804	5.68898	5.58201	6.43639	6.19623	6.03586	5.59289	6.2659	6.50457	5.22013	5.72778	5.78128	5.62303
LOC100507807	3.68346	3.90377	3.62951	3.58602	4.06874	3.71634	3.63859	3.97046	3.7517	3.82022	4.11137	4.56607	3.59284	4.22042	3.94186	4.25894	3.68062	3.39269	3.73256	3.91118	4.18131	3.90414	4.02364	3.80292	3.8448	3.88168	4.46735	3.77683	4.13489	3.74196	3.77452	4.22381	3.94523	3.94376	4.03647	3.72862	3.82404	4.09859	4.18486	3.58632	3.4875	3.75303	4.27179	3.31215	3.83682	3.93326	4.02236	4.35066	3.79548
LOC644669	3.52375	2.67124	3.88848	3.11175	3.31594	3.55459	2.95038	3.35926	4.62658	3.52574	3.22006	4.43175	3.38578	3.85651	3.91645	4.24017	4.23	3.84337	4.30682	2.63267	2.58598	2.77698	2.87084	3.09978	3.65388	3.52407	3.10836	3.13752	3.10466	2.90267	3.95924	4.3531	2.84764	3.09521	3.45491	2.58915	3.32055	3.06129	3.08556	2.56084	2.98204	2.92339	3.01164	3.20961	3.2662	4.54381	4.02589	4.67749	3.09781
LOC285804	6.03319	8.18769	6.16792	5.80771	5.8729	5.9234	6.12015	6.09228	6.11433	5.70624	5.88498	5.87634	5.86616	6.24922	5.98689	8.42962	6.23727	5.74566	6.3259	5.80511	5.97168	5.78694	5.94268	5.81886	5.8356	5.49834	6.85816	6.26414	5.88922	5.5424	5.91123	5.97168	5.83055	5.91976	5.56119	5.8381	5.89447	5.88912	7.5438	5.46676	5.64825	6.06688	5.67553	6.16397	5.57054	5.79831	6.11244	5.86107	5.90778
LOC285629	5.34435	3.00081	5.28624	2.9978	3.03525	3.43622	2.92472	2.93458	2.77608	2.90375	2.90202	2.89294	2.78431	2.71745	2.83617	2.96108	2.64147	3.57846	4.144	3.83628	3.59545	3.02276	2.94563	2.64211	3.2083	3.64416	3.01003	3.13913	3.36743	2.97876	4.96297	4.44078	2.9536	3.24895	2.63038	2.70754	2.93561	3.02012	3.45405	3.10977	3.06253	3.10063	2.949	3.12891	4.84136	3.30307	3.26976	2.79084	3.1749
FLJ40434	2.63602	3.0575	2.58725	2.7323	2.74526	2.78041	2.54351	3.18795	3.19968	2.81846	3.07486	2.67456	2.6274	2.53033	2.6018	2.78041	2.91008	2.67979	2.68851	2.37557	2.52664	2.71013	2.84859	2.94045	2.95679	2.94034	2.9195	2.64954	2.96963	2.9261	2.95258	2.90479	2.90892	2.65807	3.12559	2.88573	2.67899	2.4651	2.90008	2.70221	2.64954	2.76917	2.80557	2.45953	2.89898	2.4834	3.21608	3.25372	3.08851
LOC100131354	4.10721	4.14398	4.11907	4.92252	4.198	3.96515	4.20536	3.54266	4.86267	3.57998	4.36882	3.48103	3.74907	2.74526	4.25818	4.03089	3.97878	4.37254	5.83062	3.56588	3.95913	3.92142	3.41528	4.01103	4.50325	5.2741	4.28698	4.13513	3.95794	2.71526	5.22942	3.38562	4.74841	4.625	4.14702	3.93077	3.90301	4.35921	5.006	5.31343	5.69071	4.61666	3.10929	4.4323	4.23885	3.82288	4.20879	3.61897	3.56841
LOC441528	6.31688	6.04563	5.93586	5.80207	5.59416	5.91438	4.83803	6.23202	5.28619	5.80176	6.13912	5.73314	6.36232	5.76425	6.31985	5.5965	5.96635	4.66672	7.05636	6.11262	5.24096	4.99692	6.21619	5.47078	5.74953	5.80333	5.85898	6.27983	6.1211	6.07676	6.28689	4.45557	5.60273	5.82134	5.66869	5.10335	4.9912	4.7687	5.18551	6.01779	6.03104	5.62964	5.67815	6.36815	6.96797	4.84708	5.49147	5.53939	5.90518
LOC100288318	5.03392	4.70533	4.80228	4.45135	4.37728	4.63871	4.90422	4.82662	4.68712	4.80163	4.87895	4.56736	4.79926	4.16018	4.78431	4.87471	4.85284	4.63871	4.42787	4.51689	4.41211	4.63384	4.59829	4.74245	4.22273	4.53641	4.53863	4.29472	4.42	4.53788	4.63871	4.57102	4.94362	4.52823	4.45044	4.50943	4.77612	4.30546	5.09979	4.53714	4.12653	4.3781	4.18458	4.23924	5.0048	4.54884	4.72009	4.90028	4.87118
LOC285857	4.10613	3.19658	3.01467	3.13298	3.45333	3.29859	4.51691	3.47913	3.85639	3.73995	3.38869	3.61328	3.30027	3.48186	3.44979	3.88105	3.37468	3.84315	3.8751	3.44951	3.67567	3.16691	3.12241	3.60975	3.23725	3.8511	4.67122	3.4375	3.39734	3.51699	3.92971	3.48628	3.85496	3.17306	3.29859	3.60343	3.55527	3.31683	3.33635	3.10385	3.59651	3.48628	3.83472	3.21818	3.4721	3.20487	3.53648	3.39807	3.46935
LOC100505890	3.75559	3.56347	3.5682	3.80143	3.40029	3.65974	3.80098	4.17996	3.8439	3.77749	3.66344	3.57861	3.67741	3.21075	3.65971	3.67741	3.50899	3.92626	3.25633	3.69708	3.56893	3.5823	3.85976	3.84527	3.41471	3.6402	3.7255	3.78891	3.71529	4.08994	4.06754	3.78282	3.83607	3.40908	3.37769	3.76082	3.7489	3.43737	3.73884	3.5511	3.712	3.37389	3.67741	3.67741	3.64492	3.49424	3.59177	4.19132	3.49548
FLJ40536	2.74447	2.37653	2.43902	2.45303	2.30446	2.53927	2.51617	2.63508	2.29764	2.10935	2.32551	2.38435	2.09078	2.25847	2.31613	2.28046	2.51512	2.42401	2.17411	2.49197	2.38843	2.38254	2.42843	2.53653	2.39811	2.31821	2.32283	2.44929	2.27505	2.47963	2.3511	2.44687	2.46064	2.63317	2.06293	2.69292	2.52735	2.38505	2.62992	2.42843	2.42843	2.21494	2.45157	2.18661	2.54103	2.42843	2.5729	2.33857	2.85591
LOC100130298	3.6959	3.98525	3.98825	4.98936	3.85736	4.24566	3.89198	4.70698	4.66088	4.84128	3.7906	4.32156	4.27882	5.29481	4.55313	5.08985	5.35523	4.27924	4.07485	4.32688	4.00249	4.07081	3.7282	4.11522	4.57751	4.70007	3.83823	3.31401	2.86034	4.12366	4.16539	5.07651	3.93276	4.66709	4.8335	3.62012	4.50883	4.80128	4.32286	4.28589	4.61313	4.56275	3.53732	3.79417	3.43547	4.55523	4.51752	4.41542	4.76573
LOC100507338	5.40352	5.74966	5.53263	5.88809	6.23751	5.27937	6.27243	6.41912	5.93108	7.12499	6.32842	5.62642	6.7418	6.31432	6.57547	5.93548	5.75953	5.70647	6.30904	6.01432	6.01001	6.69507	6.26748	5.92904	6.00076	6.15549	5.79221	6.11664	6.6327	6.2061	7.59533	5.84006	5.90638	6.90114	5.8396	5.739	5.6824	7.18629	5.95658	6.43056	5.49232	7.06086	6.46656	6.54809	6.6447	6.34703	5.74878	6.12852	6.52343
LOC257396	4.00029	4.95931	5.41283	4.3533	5.43457	4.04062	4.16044	4.8018	4.84591	4.86004	6.24271	3.57237	5.69183	4.33653	3.78787	5.74046	5.74624	4.69438	6.49492	4.61231	5.08795	4.45229	4.56211	3.92547	5.7551	4.39955	4.83629	5.76946	4.06173	5.5718	5.56852	4.62585	5.17223	5.61164	5.26579	4.23836	5.75999	5.4503	5.80527	4.52372	4.66742	5.04797	4.76374	5.94162	4.73677	3.97253	5.19929	4.4693	5.82569
LOC286467	3.05432	2.57499	3.24028	2.45306	2.34447	3.24884	2.86654	4.30095	2.91257	2.52211	2.81262	2.34852	2.53947	2.49717	3.34314	2.69476	2.72276	2.88881	3.53189	2.46061	3.43615	2.35868	2.82264	3.41156	2.6713	2.30816	2.81916	2.86759	2.15228	2.1632	4.47639	2.60737	2.81404	2.4267	2.8401	2.87642	3.00798	2.57797	2.74155	2.53322	3.52753	2.54418	2.5377	2.43403	2.85671	3.02691	2.9761	2.93805	2.81262
LOC100505799	3.86324	3.42228	3.87188	4.35438	3.13742	3.38394	2.84417	3.20027	4.97465	4.2152	3.34503	3.25152	3.55314	4.04484	3.88195	3.97001	4.77005	3.40024	4.88778	4.80134	3.5858	2.88296	4.27602	2.35532	3.70764	2.84789	3.05994	3.00033	3.24697	3.6627	3.63196	3.71606	2.8143	6.47673	4.10331	4.07536	3.4902	3.29864	4.62163	3.12054	3.50334	4.1581	3.53571	4.54792	2.9924	4.0221	3.72579	5.25203	3.68133
LOC100507600	4.09069	3.94316	3.33203	3.30164	3.93084	3.73134	3.92136	4.00374	3.93362	3.21022	3.85097	3.41588	3.21792	3.34057	3.44031	3.55934	3.66723	3.99104	3.72459	3.6456	3.76726	3.72459	3.73794	3.72459	3.76028	3.60437	4.29226	3.69042	4.21233	3.98581	3.76113	4.12471	3.65834	3.5137	3.60459	3.94205	3.43143	3.44585	3.48677	3.58454	4.24637	3.82897	3.7182	3.3632	3.64492	3.64422	3.73047	3.68216	4.23739
RPS16P5	3.44167	3.48084	3.73728	3.39725	3.58525	3.68187	3.60331	3.60357	3.3601	3.56291	3.48992	4.13484	3.5061	3.90427	3.65364	3.50558	3.19737	3.21913	3.11895	3.55877	3.4098	3.25453	3.19896	3.2996	3.25167	3.53522	4.20143	3.42596	3.37332	3.09035	3.29197	3.22647	3.72802	3.3573	3.67324	3.78447	3.90044	3.31513	3.66627	3.02689	3.23866	3.48084	3.13186	3.22256	3.95345	3.41482	3.71657	3.36168	3.75962
LOC283745	5.34388	6.58363	6.43607	5.72356	5.44229	5.58417	6.02641	5.94515	6.6349	7.76954	6.13699	6.72018	6.47328	6.95594	6.69839	7.14653	5.20429	4.59872	5.53315	5.36059	5.97809	5.29983	5.17342	5.20115	5.34322	4.31837	5.03281	4.68464	5.68268	5.75329	6.32435	4.40369	4.77064	5.32399	4.84413	5.07187	5.32105	4.6605	5.64584	4.42477	5.2859	5.99938	4.96428	4.71717	5.64789	5.00551	6.28677	6.98809	5.36374
FLJ40712	4.39258	5.5929	4.77037	4.3563	4.23452	4.08962	4.23604	3.96579	4.01769	4.94596	4.10817	3.80648	4.42054	4.01295	4.69646	5.58712	4.17817	3.75952	3.97661	3.97434	3.84543	3.87578	4.08971	4.20218	4.06097	4.07073	5.47541	4.39175	4.35372	4.36808	4.63018	3.99341	3.99418	4.1824	4.26188	4.39258	4.04444	3.99984	4.51963	3.62408	3.98455	4.55604	4.01909	4.49735	4.08309	3.73178	4.39566	4.99839	4.3739
LOC642335	4.37628	4.50875	4.76769	4.76803	4.19558	4.32464	5.72182	4.91404	5.37098	4.73615	5.43869	4.80788	4.91638	4.29013	4.87388	5.3967	5.27054	4.71232	5.61729	4.86861	4.8811	4.36849	4.10024	4.00968	4.50239	3.6888	3.99286	4.04316	4.44484	4.2879	5.78577	5.36444	4.29849	5.50553	4.81611	3.91504	4.10472	4.65614	4.25642	4.75761	5.29238	4.73654	5.15331	4.86417	4.99728	5.39135	6.18292	6.258	4.66794
LOC283861	8.32186	9.31836	8.92926	8.52161	9.37098	8.50561	8.21982	8.05339	8.70349	9.04338	10.20904	8.81126	9.3415	8.65287	8.29849	8.92897	8.96303	8.83677	9.50184	8.78811	8.84864	8.92497	8.11258	9.26132	8.82762	8.80199	8.55484	9.00438	8.83475	8.95751	10.2563	8.55189	8.64321	8.31098	9.83863	9.39494	8.79385	9.39393	9.64485	8.49851	8.3589	9.7497	9.53297	9.37209	8.51673	8.4001	8.49712	8.88181	9.2278
LOC284215	3.9438	4.0597	3.95319	3.6332	3.64894	3.33585	4.6044	3.89913	3.93754	3.21079	4.30713	3.57801	3.79798	5.06059	3.39519	4.02832	3.70035	8.10906	4.15978	3.77605	4.37911	4.4095	3.72965	4.26472	3.91702	3.85575	4.58391	3.6836	4.35762	4.03018	4.09288	5.37572	3.5411	3.80788	3.80609	4.31054	4.43451	3.83578	6.56859	4.38371	4.06884	4.07754	3.81496	3.95037	4.39935	4.03281	4.1096	5.0521	4.47775
MCART1	6.85457	7.97044	7.06423	7.14453	8.02466	7.3291	7.72785	7.71324	6.75405	6.99012	7.141	6.69401	6.39341	8.49582	6.90256	6.88399	7.80515	7.53195	7.60292	7.3677	6.62893	7.56233	7.37586	7.79548	7.09901	8.05875	6.55779	6.93886	7.70862	7.24507	8.68038	7.11738	6.79551	7.13628	8.17621	7.13905	8.27465	7.30936	7.63256	7.40192	6.84519	8.53403	7.17938	7.04721	7.85687	7.29404	8.0664	6.89993	7.4531
LOC572558	5.31878	5.97749	6.15142	5.95992	6.13067	4.96778	4.22469	5.69124	7.13748	8.38954	6.85697	5.52114	7.27544	8.04592	6.49645	8.01213	6.92008	7.74522	8.87985	6.73964	8.14222	6.64154	5.7492	4.78455	6.60123	5.15524	5.18762	5.52027	4.84936	5.98725	4.49878	5.14332	6.02472	7.50239	6.68799	6.7753	5.79912	9.26496	7.69796	6.21485	6.97607	7.61339	6.9342	6.53314	4.50095	7.49113	5.14253	7.11931	6.79865
LOC100130954	5.58616	5.17434	5.58066	4.95384	5.11735	5.37529	5.4133	5.74735	5.71184	5.58054	5.37529	5.30622	5.29447	5.21411	5.28998	5.35238	5.16952	5.27646	5.35126	5.17025	5.25565	5.37529	5.37802	5.58121	5.25	5.43784	5.50312	5.4912	5.49369	5.37529	5.37529	5.30869	5.363	5.38322	5.35264	5.55508	5.75129	5.45722	4.84775	5.09455	5.41219	5.18918	5.29535	5.64933	5.46932	5.25352	5.85717	5.9552	4.98111
LOC100287525	8.49455	8.16215	8.68168	8.23244	7.89977	8.95317	7.75588	8.63164	8.3731	7.84923	9.17929	7.85892	7.61671	8.19146	8.73319	8.00296	8.06945	8.5079	9.5839	8.74986	8.52984	8.47766	7.39119	8.80885	6.97764	8.19613	8.06765	8.40164	8.4534	7.58931	9.23733	7.48439	7.95223	7.27842	7.36347	8.25876	8.17024	8.73658	7.80023	8.48223	8.02668	7.85357	8.16215	7.9159	8.73297	8.21906	8.91011	7.7255	8.26942
DGCR11	6.36803	6.41103	6.59861	6.00458	5.89798	6.3017	5.57195	7.2788	6.56021	5.18242	6.49019	7.53202	5.53885	6.63404	6.39607	6.42937	6.132	6.43107	4.50844	6.13574	6.28254	5.964	6.53675	6.63164	6.40359	7.05718	6.13061	6.81804	6.92412	7.05465	5.23558	6.56075	6.27139	6.07619	5.475	6.52594	6.58761	6.52481	5.62247	5.79608	6.11598	5.86308	7.36403	5.72625	6.44775	6.61836	6.65888	6.37659	5.88902
C17orf49	4.53289	4.02262	5.72016	6.20996	5.93909	5.74228	5.18911	5.35832	5.40569	6.63712	4.90461	4.56146	5.65845	6.01267	5.3954	6.64802	5.04024	5.3964	5.97968	5.24021	4.56136	5.59863	5.23111	4.09909	5.76855	4.59302	5.75267	4.29898	4.33681	6.06941	5.49048	5.17682	5.35746	5.83969	6.33147	5.88101	4.76494	6.39691	5.1389	5.1962	6.74367	5.65358	6.07202	6.17456	5.14061	5.67094	5.61699	5.48789	5.98248
TMCO5B	2.85825	2.63317	3.18685	2.9232	3.28122	3.18685	3.55475	3.28534	3.37869	2.94998	3.15092	3.25176	3.05103	3.47664	2.94319	3.46621	3.58254	3.49944	3.47401	3.18685	3.02768	2.77683	3.16394	3.21993	3.30735	2.96998	3.37517	3.20166	3.07444	3.17356	3.0362	3.24872	3.23643	2.90017	2.89873	3.30765	3.19824	2.95852	3.17921	3.06716	3.44502	3.31798	3.30657	3.23049	3.49121	3.55358	3.33236	3.76072	3.67885
LOC283483	4.48673	4.1591	4.82191	4.32785	4.49887	4.56698	4.9057	4.20304	4.39795	4.2433	4.72775	4.55065	4.60712	4.39415	4.41045	4.59389	4.37501	4.61055	4.17573	3.92973	4.38179	4.30646	4.48026	4.83584	3.97602	4.50975	4.20767	4.5415	4.62254	4.06872	4.67164	4.38179	4.2782	4.33484	4.30546	4.49887	4.77621	4.24141	4.13407	4.45719	4.13362	4.37804	4.38179	4.59212	4.6562	4.43791	4.36323	4.78242	4.26329
LOC727710	3.83725	4.08732	5.26491	3.97494	4.08706	3.71641	4.26729	4.38474	4.15911	4.60108	4.25977	4.6294	4.46423	4.70898	4.74905	4.93682	4.04041	4.141	4.11974	3.59722	3.99551	4.04866	4.28797	4.26631	3.82681	4.10037	4.63219	4.06573	4.25356	3.81814	4.06166	3.83048	4.38149	4.06493	4.15911	4.4253	4.30435	4.06933	3.77793	3.61492	4.09201	4.08686	4.03086	4.82801	4.33325	3.93766	4.3452	4.18827	4.12218
RPS7P5	3.41245	2.9992	3.07601	3.14589	3.15823	3.35003	3.15733	3.02811	3.78051	3.18923	3.29431	3.0719	2.90623	3.41144	3.33807	3.68569	3.59097	3.21826	3.68326	3.23805	3.54067	3.17933	3.29967	3.27947	3.35878	3.32279	3.35926	3.52215	3.43299	3.14952	4.04182	3.66938	3.70887	3.50493	3.20375	3.31283	3.63472	3.16024	3.25911	3.13005	3.07736	3.07283	3.23821	3.13647	3.35003	3.09181	3.42109	4.06286	3.47655
LOC728095	3.4484	3.03948	3.27332	4.53497	3.48445	3.46287	3.5228	3.96212	3.72313	5.35752	4.85044	4.15096	3.78371	3.96577	3.83236	3.75733	3.60883	3.27675	3.72534	3.19914	3.04819	3.23909	3.17342	2.66813	3.04414	3.17234	4.69614	3.3174	3.48473	3.49264	3.33758	3.47363	3.1043	3.15117	3.13867	3.25173	3.50873	3.27975	3.58179	3.31805	3.02912	3.4484	2.95276	3.72897	3.51653	2.89273	3.68608	3.84406	3.51528
FLJ25917	3.73507	3.39119	3.8811	3.10093	3.44761	4.02392	4.09601	3.85186	3.90843	3.33077	3.6323	3.7067	3.66547	3.73128	3.77434	3.89728	5.08213	3.52194	3.46008	3.69817	3.07387	3.24377	3.96494	4.30224	3.77809	3.38295	3.75696	3.45673	3.39257	3.1917	3.78506	5.07794	3.33427	3.38036	3.3227	3.58033	4.38523	3.31526	3.35359	4.73318	3.46219	3.27624	3.90213	3.52829	3.46219	3.73864	4.19916	3.72989	3.24629
LOC348817	4.50795	4.63969	4.57194	5.16707	5.01402	4.9001	4.56734	4.3956	4.47298	4.52186	4.64664	4.27618	4.52394	4.53459	4.6203	5.43886	4.3942	5.01185	4.53131	4.44417	4.51622	4.46757	4.41651	4.30245	4.79628	4.64903	4.75562	4.22163	5.06025	5.53925	4.24068	4.77741	5.56681	5.1312	4.91031	4.96669	4.57673	4.32011	4.92792	5.07506	4.74867	4.55131	4.66241	5.05081	4.26973	4.2864	5.24625	4.42344	4.67586
ZWILCH	6.78316	5.23767	5.76798	4.92597	5.15096	5.45383	6.03958	5.04744	6.17677	4.34261	5.84077	5.7825	4.61514	4.72345	5.38554	5.77352	7.02197	5.6519	3.6645	5.74052	6.32982	6.575	5.93035	6.26254	5.28479	6.39043	4.31246	6.0204	5.92966	6.41308	7.11221	5.67749	6.10825	5.32859	6.12273	5.94922	6.38201	5.44899	5.45953	6.30363	5.67659	4.44396	6.30107	4.18909	6.35376	6.43694	5.26198	5.15004	5.93355
LIME1	5.69573	6.82774	6.2574	5.73684	6.04597	7.37778	5.14848	6.11215	5.6559	6.20789	5.6403	6.25757	7.40413	6.1242	6.87381	5.46533	6.24296	6.89741	6.56561	8.04614	8.05968	7.04228	8.39942	7.04725	6.35349	6.52382	6.09955	7.2302	6.77677	5.48619	5.4524	6.32883	5.81943	5.86205	5.67777	6.29745	6.87541	4.47117	5.74984	6.69568	5.05014	5.7596	6.07692	5.86041	5.23257	5.48742	6.06815	6.18085	6.31735
PPIAL4G	3.60408	3.9629	4.66816	3.83818	3.53017	4.24157	4.0949	3.79164	5.29305	3.87594	5.29753	4.77778	4.19441	4.27901	4.639	4.91597	5.82183	4.02286	6.60034	3.7307	4.35002	3.58438	3.20161	3.42028	5.09339	3.71349	3.1457	3.86707	3.46856	3.74344	6.06854	3.63028	3.48622	3.6497	4.61334	3.75097	3.71414	4.28325	4.29127	3.55242	4.13944	3.969	3.98154	5.39862	4.02896	5.12946	5.82485	5.21655	4.68608
LOC100507437	5.61631	6.56587	6.19489	5.67309	5.93248	5.81492	5.28705	6.06696	5.63512	6.41357	6.63178	6.0996	6.63776	6.5032	6.15769	6.34928	6.09937	5.52207	7.17682	6.1428	5.68106	5.75606	6.03677	5.86868	5.44743	5.91876	6.40296	6.45382	5.78396	5.65722	6.58075	5.81495	6.18262	5.57634	5.6161	5.92245	5.84033	5.42388	5.73984	5.52662	5.08179	6.08202	5.72602	5.8927	5.968	5.39579	6.34333	6.16201	5.76166
PATE4	2.03275	2.2878	1.95221	2.0302	1.78968	2.10481	2.10448	1.82972	1.95294	2.0302	2.27893	1.74924	1.86901	1.73531	2.04311	1.97808	2.24774	1.9842	2.03146	1.95991	2.06321	2.0419	2.09064	2.12644	2.00096	2.16558	1.91202	1.89686	1.86514	2.23959	2.0781	2.21293	1.91866	1.96065	1.78694	2.28974	2.11271	2.0302	1.87227	2.12039	2.0178	2.02789	2.50961	2.52222	2.29206	1.87586	2.16311	1.99632	1.85573
[truncated: 21,124 more rows]
[truncated: 14 more columns]
