# Supplementary material for: Computational STAT3 activity inference reveals its roles in the pancreatic tumor microenvironment
Source: Sci Rep. 2019 Dec 3;9:18257. doi: 10.1038/s41598-019-54791-x (PMC6890662; doi:10.1038/s41598-019-54791-x)
Supplement: Supplementary file 2 — Accompanying code [file 41598_2019_54791_MOESM2_ESM.zip › Code/Data/Chen_GSE57495_ImmuneCell_inference.txt]

NavB_up.ES	MemB_up.ES	CD8T_up.ES	CD4T_up.ES	NKcell_up.ES	Monocyte_up.ES	NavB_dn.ES	MemB_dn.ES	CD8T_dn.ES	CD4T_dn.ES	NKcell_dn.ES	Monocyte_dn.ES	NavB_up.pval	MemB_up.pval	CD8T_up.pval	CD4T_up.pval	NKcell_up.pval	Monocyte_up.pval	NavB_dn.pval	MemB_dn.pval	CD8T_dn.pval	CD4T_dn.pval	NKcell_dn.pval	Monocyte_dn.pval
GSM1383778	-2.70549095176345	-1.18771856224781	-14.5854295804868	-1.433838139898	-9.68133258229777	-1.3851768554858	6.48680739094236	2.50579617726773	10.5588779222313	-21.1669593770121	6.00866398318627	-4.09051441945731	0	0	0	0	0	0	0	0	0	0	0	0
GSM1383779	2.47401951948412	-0.748968357096191	1.46677145050648	-1.52646342763673	-5.41370665398369	-1.31085465206576	-1.75812410046012	-1.65763353408558	-1.5589634707658	2.05271030463444	-1.49499070820699	8.30482002057241	0	0	0	0	0	0	0	0	0	0	0	0
GSM1383780	-5.25968610551952	-2.62617950515567	-22.8613718925891	-4.21634504373461	-15.9473752519419	-3.68505479183577	-1.01494731673575	-2.61557715460959	-0.677458257705808	-25.2680896530924	-0.633161437425744	-4.73832511649	0	0	0	0	0	0	0	0	0	0	0	0
GSM1383781	2.86072218385127	2.64602553739409	-4.21088113673723	-1.17984005003477	-5.48241986284803	-1.30814420872866	-1.50381754102613	-1.81632014805573	-1.46412057644309	1.39131761234173	-1.07570281064982	3.36325581825939	0	0	0	0	0	0	0	0	0	0	0	0
GSM1383782	-2.25824872994764	-1.48267316673572	-5.73402607283316	-1.9191452520669	-6.58276058272217	-2.03830517176346	-1.55259075312659	-1.81297802404497	-1.69447678412895	2.14346108317058	-1.28962992671558	1.5742928872208	0	0	0	0	0	0	0	0	0	0	0	0
GSM1383783	-2.43910444915148	-1.23874372779233	-15.1804298990384	-3.01466785394878	-8.43290254340592	-1.05202908219242	-0.676802422134315	-1.05361861080043	-0.608715272043084	0.876114682677077	-0.575171613193254	-2.7059386571391	0	0	0	0	0	0	0	0	0	0	0	0
GSM1383784	2.19123954057523	6.85158639756681	0.765615065068782	2.79623394298214	0.967279809349316	6.79394131201872	17.0055490665475	1.9400814839852	29.610193515687	1.37009355560822	10.2616387076759	-3.6498595022567	0	0	0	0	0	0	0	0	0	0	0	0
GSM1383785	-1.4378679993407	-1.09455631473789	0.621917732850611	1.18650277522371	0.543403737455843	-0.675168381883312	-0.470716309022106	3.32953962043647	6.94746996804714	1.386967404274	2.39247751148172	2.12300015576435	0	0	0	0	0	0	0	0	0	0	0	0
GSM1383786	9.92633665283385	22.0596148658155	3.49483890220231	10.442557539365	2.37658770856472	6.51777861837774	12.3580116386339	4.55751213530621	17.0355966164007	1.95031079813907	13.1455423585879	9.8881370900144	0	0	0	0	0	0	0	0	0	0	0	0
GSM1383787	-1.29476241086629	-1.09155817090971	-3.43297189753277	-1.49956387495706	-3.92348958902457	-2.11411684084199	-1.84369973877809	-1.93452311410146	-1.88180701291419	1.44458377962263	-1.58479069336256	5.80902820104163	0	0	0	0	0	0	0	0	0	0	0	0
GSM1383788	-2.01509959353801	-1.45977032900328	-10.2318927776883	-2.32518687128142	-7.4818481642739	-3.06327041334152	-1.47410342485197	-2.57964660985886	-1.40663881269547	-26.1582177344144	-1.65981057007822	1.37877862347113	0	0	0	0	0	0	0	0	0	0	0	0
GSM1383789	-6.05375930905843	-3.01257067327743	-23.2771827287345	-3.849901088348	-16.0394542481808	-4.15627346821184	-1.12369317810812	-2.53868163818669	-1.15811746972018	-24.0042296727769	-0.634886185431325	-5.18437191698348	0	0	0	0	0	0	0	0	0	0	0	0
GSM1383790	-2.88662093444561	-1.5350215523477	-13.4778609145693	-2.84266003338588	-9.53112454064246	-2.70567451809456	-1.92934284270888	-2.93949858847887	-1.68723628388097	0.859580341261687	-1.53195842587367	-1.72022906194145	0	0	0	0	0	0	0	0	0	0	0	0
GSM1383791	1.31339953253255	-0.676474965387514	1.10114642491222	-1.20851364815989	-4.13129517319328	-1.12055889699519	-1.56686563426393	-1.72097395390593	-1.59933904100749	1.65450414663147	-1.14120143198788	6.1220994128275	0	0	0	0	0	0	0	0	0	0	0	0
GSM1383792	1.16961870996359	-0.738045186148995	2.95067176383262	1.91316233557396	1.76610221800966	-1.05293263593208	-0.893856176171063	-0.787993185342776	-1.51220469772221	1.36391471137842	-1.0845835962023	6.84988295350454	0	0	0	0	0	0	0	0	0	0	0	0
GSM1383793	-3.6938288128611	-2.06288483966213	-17.0627542592954	-3.68943793124475	-12.7159391120195	-3.18246246436404	-2.12874376643352	-3.35109197037792	-1.73555550315241	-9.2957339067674	-1.57491166474607	-2.30079924772152	0	0	0	0	0	0	0	0	0	0	0	0
GSM1383794	-2.54834232187725	-0.800244115878282	-8.18949408386025	-1.87474976854888	-7.25279130315396	-0.680355416293434	-0.696902808196758	1.87111615182449	13.5621137850776	-19.1868226302219	-0.732731156454854	-3.35760281945133	0	0	0	0	0	0	0	0	0	0	0	0
GSM1383795	4.98258239555965	9.98969632183045	3.11240128867234	8.0728161979243	2.5533746041686	2.77308174043045	12.0847141199724	4.46519348217919	-1.18994065755833	1.08129997033968	6.33972027836802	7.74105125292435	0	0	0	0	0	0	0	0	0	0	0	0
GSM1383796	-3.48737721930266	-2.19236167079403	-15.8814656426739	-3.02262869493752	-11.3761838875669	-3.40793768046849	-2.28462032524227	-3.07458182474897	-1.71113539915705	-18.0850046296724	-1.72402110225991	-1.72316994949808	0	0	0	0	0	0	0	0	0	0	0	0
GSM1383797	1.4226440588869	-0.593689617153487	-3.17403411463023	-0.927582334060014	-4.88557483697956	3.57078544084065	-1.02224292596461	3.98560049617855	16.9047612180186	2.310357178371	5.01665931517119	-1.79278708063808	0	0	0	0	0	0	0	0	0	0	0	0
GSM1383798	-1.31450403277788	-1.03446223299905	-3.68209581786533	2.4181310692316	-4.67024615707935	2.77009075983461	-1.05986542992655	-0.643418335230352	-0.94976316752998	1.82460475259927	5.41862837293291	-1.73466597672857	0	0	0	0	0	0	0	0	0	0	0	0
GSM1383799	3.59297088822274	5.10218836859814	1.22846093211073	5.62256091022988	1.26302791489048	2.1331395101881	14.8144275165251	6.26185865977395	22.6559330976277	1.07125370719159	10.767600081701	5.06840988853335	0	0	0	0	0	0	0	0	0	0	0	0
GSM1383800	-1.30494058524219	-0.636350615520324	-7.98660721924775	-0.843953799896206	-5.11176381843518	4.06756069460058	9.11845412113864	4.18264482534288	20.4810967935898	2.05518264476204	8.02973330018346	-2.35899313120346	0	0	0	0	0	0	0	0	0	0	0	0
GSM1383801	-3.24046320175971	-1.30377492340234	-9.39004165651015	-1.60225888581021	-3.42042554959679	-0.537726342772963	9.59511798596166	3.8707697897477	21.7125917385908	-9.68822590340343	7.0972211383798	-4.86618316189271	0	0	0	0	0	0	0	0	0	0	0	0
GSM1383802	6.0812266736962	11.6403016175407	3.11212793563831	7.18009196654684	2.2664811562459	3.45243073250024	-1.34098161971657	-1.21816950155624	-1.64344318026879	1.97599043167431	-0.793612966272449	8.10950341324064	0	0	0	0	0	0	0	0	0	0	0	0
GSM1383803	-5.28188343764872	-2.07308853902159	-27.2963784126708	-3.28893828488594	-17.6770837116047	-2.35011774457447	-0.805132783588171	-1.92713495693744	12.7622025820944	-13.3673042679795	-0.569167325769909	-6.23029155172845	0	0	0	0	0	0	0	0	0	0	0	0
GSM1383804	-4.83587332616436	-2.65850192896605	-15.1919608362728	-2.96567860483628	-11.0350118858165	-3.46725454071945	-2.28649539457852	-2.57128014954972	-2.01712509745211	-15.2706895619489	-1.34842645411815	-2.25524803752066	0	0	0	0	0	0	0	0	0	0	0	0
GSM1383805	-4.75376442323947	-2.10951335546904	-21.3481514190046	-3.11930280326726	-14.961416617812	-2.18090638534752	-0.621785521997286	-1.52873387904263	-0.643353023839108	-24.2750236010347	-0.63767590319638	-4.5483388877083	0	0	0	0	0	0	0	0	0	0	0	0
GSM1383806	-5.8352209367717	-2.93953173212284	-19.4009628518215	-2.65393735584521	-14.0394608866083	-4.10245618433304	-0.929520149869202	-2.21934401883076	-0.95418892892356	-29.937132507997	-0.6471736685048	-4.30096950264156	0	0	0	0	0	0	0	0	0	0	0	0
GSM1383807	2.95315435941382	6.9089572412813	1.19204624776945	2.46397691619675	-5.35141907062691	4.73960702835483	8.79001054543151	2.30077869533733	-1.05321749633831	1.87039736815361	-0.463592812997786	-1.61903745702326	0	0	0	0	0	0	0	0	0	0	0	0
GSM1383808	-3.65416258955898	-1.76457718037527	-9.87296433288835	-1.05850546804221	-7.13116754310284	-1.69151026083842	12.170109747742	2.10922858420998	24.0184810986847	-24.7245961903417	8.38968563947196	-2.31473901404586	0	0	0	0	0	0	0	0	0	0	0	0
GSM1383809	1.64322965989782	5.9541264584614	-3.43364522521666	-1.18497082845076	-3.12743908207355	3.22854762523563	9.51177727290889	2.33312869101702	13.9558781833066	-7.86105656537756	6.34664405474397	-3.4066453794571	0	0	0	0	0	0	0	0	0	0	0	0
GSM1383810	-1.60178249932283	-0.586155580052435	-16.5909860177171	-2.26203892029261	-11.482535743608	2.33397284721401	-1.21110004029814	-1.19395437955989	-1.07516426354044	1.49507841048026	-1.04822776152963	-3.35149568871483	0	0	0	0	0	0	0	0	0	0	0	0
GSM1383811	3.19202379059234	5.28164268745642	1.64951113650779	2.73978256692621	1.03431917889599	-0.710457983545978	-1.5282777838711	-1.41746462702395	-1.79141810458877	1.34385253450252	-1.20215896938425	4.64264920864167	0	0	0	0	0	0	0	0	0	0	0	0
GSM1383812	7.25170819025819	15.5684266104471	2.48843895041934	6.7026211563123	1.93020872532052	3.44659934676177	-0.912863544648955	1.95047668369734	-0.987162370824893	1.54742134391636	-0.594112877172518	6.15286541223711	0	0	0	0	0	0	0	0	0	0	0	0
GSM1383813	1.37520622526466	4.93925319145623	2.0014462792875	5.97372297568206	1.35208962959733	1.57047961509956	9.52230184088246	3.56019864845807	-0.939291891575329	1.63020892465838	-0.648164796979793	2.52068280031316	0	0	0	0	0	0	0	0	0	0	0	0
GSM1383814	-2.0177705010769	3.29532156726499	-11.7035658851594	-1.26879929927109	-10.0581432629895	-2.35071298576033	9.29020753098263	-2.06420653907994	16.8931232468099	-25.5775755815226	6.01995049120367	-3.09774031508183	0	0	0	0	0	0	0	0	0	0	0	0
GSM1383815	-1.56702760387447	-0.99395535123234	-4.89035959118625	-1.4061181644942	-6.18173311696454	-1.7797433356995	-1.523345687634	-1.67481617689899	-1.73704716367161	1.73495239267806	-1.179678227629	1.71772322562813	0	0	0	0	0	0	0	0	0	0	0	0
GSM1383816	5.47347116356158	10.4938167261267	3.96061671939612	8.57839378248104	2.6896301002042	1.93929584726297	-0.779612999589059	3.37407716323789	-0.980893910310593	1.26021038606839	-0.735755153886938	8.23025272462597	0	0	0	0	0	0	0	0	0	0	0	0
GSM1383817	1.59485947056937	4.70511307816671	1.36626290852461	4.34724572436726	-5.64154292558325	-1.08258720983543	12.4302566277142	4.71772114733371	14.1018828532247	0.633684587719738	6.34296042087078	1.38795415256373	0	0	0	0	0	0	0	0	0	0	0	0
GSM1383818	0.982984559669889	-0.533021084761059	-3.70936018527764	2.46861542755234	0.650213602717776	-0.366126220980485	-0.680868883076621	3.33036251806293	-0.83200589241911	1.40901964767473	-0.589206465392633	-0.638412856005663	0	0	0	0	0	0	0	0	0	0	0	0
GSM1383819	3.85975860866647	4.03217142376801	-5.70565765211066	-2.00803615510402	-7.34776276880882	-1.89197232752139	-2.03634207197762	-1.48175985104615	-2.03570381644695	1.53103383924456	-1.2800953164596	7.98814889293256	0	0	0	0	0	0	0	0	0	0	0	0
GSM1383820	-1.38163220064022	2.63857252682777	-7.44393843898542	3.04873116733988	0.937697370909805	2.53465728505281	11.0128858543349	3.70563489668522	17.5219784261088	1.16726379883215	9.38852512211259	-2.83715059718785	0	0	0	0	0	0	0	0	0	0	0	0
GSM1383821	-1.39912622696983	-1.06212506993245	-4.12024119413448	-1.84621702069196	-6.19093280879376	-1.8366296825369	-2.13152651038781	-2.08337505043875	-2.00784205043298	1.12767458993946	-1.73474370995286	4.31131037194494	0	0	0	0	0	0	0	0	0	0	0	0
GSM1383822	-3.84813046960339	-2.16608939513173	-7.46544617511262	1.47857798182166	-7.77506757246009	-2.86285563628331	8.80583814228369	1.98705520885905	20.1692456891798	-23.7769700712078	-0.772167765543591	-1.70325327777395	0	0	0	0	0	0	0	0	0	0	0	0
GSM1383823	2.4266948591303	8.33365501546457	1.20510253517051	4.12696548985547	-6.01874813172488	3.13051727300662	14.7377363581318	4.14191577421354	-1.31260874959297	1.75960557478089	8.15967203505608	2.15468512160093	0	0	0	0	0	0	0	0	0	0	0	0
GSM1383824	1.29432309023834	2.49849701951345	-7.20813340607647	-0.927231237340994	-7.14114498588821	-3.04702439245335	-0.95394319303686	-2.39315083468051	-0.854050719886768	-31.4676345535482	-0.741974413760331	1.66156828522973	0	0	0	0	0	0	0	0	0	0	0	0
GSM1383825	5.92679106294601	11.4693068631653	4.76486516664522	9.89533473935917	3.65509288708572	4.49281727129874	5.9116543739423	4.71787017042401	-1.04996853845758	2.07319273295524	-0.399622009391787	13.024066874222	0	0	0	0	0	0	0	0	0	0	0	0
GSM1383826	8.97934408532839	18.7332226746943	4.43427866234075	13.4706662566693	3.49473318667112	7.41508803666975	17.1244242918052	7.36791589630772	18.3834174878538	1.65250365907944	11.3959717704805	14.695161864734	0	0	0	0	0	0	0	0	0	0	0	0
GSM1383827	2.1420983924816	5.93787509705819	1.87515633965006	2.69365796642079	1.82361510723295	5.34524483483411	15.1278758159054	-0.73681253812366	23.1294372324412	-11.6629289431021	7.55501539320736	-1.0718168827415	0	0	0	0	0	0	0	0	0	0	0	0
GSM1383828	2.72077167863545	8.04620690862255	0.521437021080818	-1.15671432405991	0.640855994522694	4.78684021427079	12.0202698571333	-1.11408939897535	25.579951739458	-15.0597062297474	8.19146165559344	-3.16514862284349	0	0	0	0	0	0	0	0	0	0	0	0
GSM1383829	-2.18884959864312	-1.19285245920114	-8.43099091797011	-2.22728291488658	-3.27138673026544	0.67749551430537	5.02275672328722	1.55463267979178	10.9968907546747	-7.08172024080287	5.01705457844936	-1.94613550214955	0	0	0	0	0	0	0	0	0	0	0	0
GSM1383830	-1.75859017690356	-0.567786077430002	-10.1492711658425	-1.67234421253619	-7.43244008131681	-0.824138810979932	-1.03512308944814	-0.882380042393177	-0.75684537647574	1.92556492106085	-0.547628259639233	-2.65707856975113	0	0	0	0	0	0	0	0	0	0	0	0
GSM1383831	-2.15439679863993	-1.63895736004966	-4.72314012975597	-0.970658819077468	-3.7209350331778	-1.66117329597159	-0.879189140816476	1.28505867787524	-0.886618832269463	0.756184784392943	-0.496039373893726	1.74479439719873	0	0	0	0	0	0	0	0	0	0	0	0
GSM1383832	1.57442451620707	3.25496840863222	-7.01986346703894	-1.85900376382937	-8.33914061366266	-1.50711559238332	-1.711771736224	-1.46238628824038	-1.64745192302844	-6.47325707880553	-1.08461848949037	-1.62840759040058	0	0	0	0	0	0	0	0	0	0	0	0
GSM1383833	-1.08531015071743	-0.645330287778722	1.19745682974444	2.70778477776801	1.02320063320866	-0.840594201681675	-1.01026067103886	-1.40646348811414	-1.37327207674756	1.37438218585659	-1.00385907571387	4.59340426906477	0	0	0	0	0	0	0	0	0	0	0	0
GSM1383834	-2.16794425496194	-1.22238608091122	-6.2007364068424	-1.88238801326629	-6.64329116010771	-1.44798995345469	-1.68553341457546	-1.72731485294599	-1.72465910216399	1.0992095014902	-1.3057409420801	1.69195476267658	0	0	0	0	0	0	0	0	0	0	0	0
GSM1383835	1.93424822055501	-0.992143581068844	1.34620033813863	-1.59802952254401	-6.34018284368576	-1.13023492919825	-1.501241823289	-1.6430947966741	-1.15815453154722	1.5153625292424	-1.15299734237505	2.11508530519595	0	0	0	0	0	0	0	0	0	0	0	0
GSM1383836	3.5738362449206	5.65636941278286	1.89726294345151	4.01451004404437	-5.90705586626362	3.09363008939011	-1.3819191545591	3.14010447775474	-1.34042860597048	1.99777273713693	-1.04943590507698	3.58188159590271	0	0	0	0	0	0	0	0	0	0	0	0
GSM1383837	-1.61170970589644	-1.04598649063914	-11.0210331814864	-3.10542660193704	-9.35125038702996	-0.790702450325296	-1.94275332459423	-2.52749102148324	-1.35532188162918	1.21821740217375	-1.10581418423504	-1.56463026219756	0	0	0	0	0	0	0	0	0	0	0	0
GSM1383838	5.93072778396535	11.55275198133	2.74384039874126	4.13098748788216	2.30626497100014	5.47376373888593	-1.11671525082577	3.60767838908826	-0.865340207829844	3.21185182883266	-0.818691845519249	7.29072104492614	0	0	0	0	0	0	0	0	0	0	0	0
GSM1383839	-4.41850560265867	-2.05666774949626	0.648026261315802	1.98393469837601	0.893157294216812	1.12048036485074	12.6806595465768	2.99976483225719	13.4966460996011	-13.2456888599487	-0.636641356847662	-2.6679716587481	0	0	0	0	0	0	0	0	0	0	0	0
GSM1383840	-3.64598516814678	-1.30055530354347	-11.8391772011557	-1.00835276400526	-5.93096333453058	-0.738531153791905	7.45451678969931	3.55873371074048	13.7183541872256	-12.0045749640916	6.72495378575017	-4.33410235838879	0	0.082	0	0.48	0	0.853	0	0	0	0	0	0
