# Supplementary material for: Computational STAT3 activity inference reveals its roles in the pancreatic tumor microenvironment
Source: Sci Rep. 2019 Dec 3;9:18257. doi: 10.1038/s41598-019-54791-x (PMC6890662; doi:10.1038/s41598-019-54791-x)
Supplement: Supplementary file 2 — Accompanying code [file 41598_2019_54791_MOESM2_ESM.zip › Code/Data/Chen_GSE57495_STAT3_activities.txt]

Both	T-STAT	E-STAT
GSM1383778	22.1274205336916	11.0285835848771	17.2705254965281
GSM1383779	-1.3754901103901	-2.37192020706516	-1.22455949077519
GSM1383780	-0.528015808265127	-0.70767293186517	-0.732261191567251
GSM1383781	-0.710845714647264	-0.920664807611924	-0.884745219456701
GSM1383782	-1.01066163012562	-1.20398774661876	-1.4642144098782
GSM1383783	6.60260500804047	-0.521165597834996	7.95878670709299
GSM1383784	26.6825834781297	8.12010821252106	22.1666621751264
GSM1383785	-0.53244609906003	-1.48906072008309	-0.387045272101882
GSM1383786	-0.27981801678039	5.24772189866442	-0.620841599265196
GSM1383787	-1.65713942214982	-2.50482451510805	-1.74913831934216
GSM1383788	-0.614211966362753	-0.700582157382576	-0.741492712757604
GSM1383789	13.8509687161661	5.40065166477559	8.93983887698956
GSM1383790	-0.726838423540366	-1.31227635214374	-0.89129785446208
GSM1383791	-1.15575354392768	-1.39843765553241	-1.22562290231365
GSM1383792	-1.12941723859605	-1.83747327153967	-1.06994332182117
GSM1383793	-1.58586148869677	-2.50435516279884	-1.45547107417458
GSM1383794	-0.717311509294776	-1.22886600597689	-0.576560453716897
GSM1383795	-0.470445273828211	-0.730988763937406	13.4612497056074
GSM1383796	-1.79777116109702	-2.69606481693879	-1.69863181519771
GSM1383797	23.8355618488569	13.7322912567899	14.7161284714
GSM1383798	-0.672290033113545	-0.852432280695832	-0.804698750107051
GSM1383799	-0.305717741484476	-0.829523980502048	6.97249967900396
GSM1383800	16.1030462388519	10.1578186464255	16.1917973403776
GSM1383801	21.6593274837012	15.6513780421148	15.6079355796153
GSM1383802	-0.586868461401442	-0.563973457723874	-0.727301606613591
GSM1383803	14.1975149554531	7.75373790996001	14.2308559606473
GSM1383804	-0.833895649141058	-1.14840233827808	-1.05079881644295
GSM1383805	13.3661540774163	7.01105941507393	13.5440669058901
GSM1383806	12.6087469734051	7.40624653233402	7.14102251772777
GSM1383807	8.61553242585092	7.31757072155971	-0.423058589295173
GSM1383808	12.9073299698652	-0.737676224890262	14.0085716241849
GSM1383809	18.8099490613025	9.47923657576201	17.9489308436748
GSM1383810	-0.310392663335089	6.61622167834545	-0.443454736576915
GSM1383811	-1.03742217621278	-1.2290737812614	-1.1115426293945
GSM1383812	-0.724350188727784	-0.886071575297981	-0.588147492705233
GSM1383813	13.0410797700324	10.7049690102379	-0.721189926306391
GSM1383814	10.4320715864159	5.47936941277981	11.9223970401602
GSM1383815	-0.897685593384047	-0.889018528808733	-1.02783590363708
GSM1383816	-0.831932656156162	-1.02108005232467	-0.772571999825092
GSM1383817	22.6476584644376	12.1485551144352	19.4544573162349
GSM1383818	11.9213446233532	4.76247676841116	6.79616041441313
GSM1383819	-1.61786428215413	-2.23854141633372	-1.7012887324849
GSM1383820	14.1385116105701	6.25166184814489	10.8049834095348
GSM1383821	-1.60757319383346	-2.4206854229349	-1.49530813613661
GSM1383822	-0.624241857472422	-0.523177631858887	-0.751048993868158
GSM1383823	18.3069108063853	8.95081332973533	16.8155158069557
GSM1383824	-0.405341682767645	-0.916332005998411	11.6439245782447
GSM1383825	-1.17368443588878	-2.13665692149925	-1.06974214142526
GSM1383826	9.99405499386586	-0.395596461475009	9.08349006947425
GSM1383827	23.954223905074	7.03642438704259	22.3269854493898
GSM1383828	28.1218117733741	10.9803628240883	24.9680973501078
GSM1383829	12.7305680275462	-0.686304739960431	12.0900647839928
GSM1383830	-0.511117660077199	4.24647212684322	-0.926598256972234
GSM1383831	-1.00918433145565	-1.57386020682464	-1.12587821978738
GSM1383832	-0.816001849497393	-1.03682922471165	-0.94422968353112
GSM1383833	-0.954528774880532	-1.27184498699575	-1.18425677280167
GSM1383834	-1.37107521783163	-1.57695896093719	-1.65542262883779
GSM1383835	-1.10174886123071	-1.04641718088645	-1.16858722410466
GSM1383836	-0.643558739627546	7.76937503114856	-0.760800256550577
GSM1383837	-0.590555978186254	-0.695845531616508	-0.639747756897854
GSM1383838	-0.73800074380591	-0.971062071288411	-0.892769484492109
GSM1383839	21.6825249087336	9.0338213503968	16.5833784743668
GSM1383840	16.0644910082417	9.50442530374213	11.0688104117744
