# Supplementary material for: Computational STAT3 activity inference reveals its roles in the pancreatic tumor microenvironment
Source: Sci Rep. 2019 Dec 3;9:18257. doi: 10.1038/s41598-019-54791-x (PMC6890662; doi:10.1038/s41598-019-54791-x)
Supplement: Supplementary file 2 — Accompanying code [file 41598_2019_54791_MOESM2_ESM.zip › Code/Data/Chen_GSE57495_survival_info.txt]

	t.dfs	e.dfs
GSM1383778	13.53333333	1
GSM1383779	36.36666667	1
GSM1383780	6.2	1
GSM1383781	79.83333333	0
GSM1383782	5.033333333	1
GSM1383783	20.63333333	1
GSM1383784	12.53333333	1
GSM1383785	63.66666667	0
GSM1383786	17.53333333	1
GSM1383787	28.33333333	1
GSM1383788	45.23333333	0
GSM1383789	20.5	1
GSM1383790	15.9	1
GSM1383791	37.73333333	1
GSM1383792	9.266666667	1
GSM1383793	57.86666667	0
GSM1383794	31.56666667	1
GSM1383795	30.13333333	1
GSM1383796	54.1	0
GSM1383797	7.833333333	1
GSM1383798	37.8	0
GSM1383799	49.5	0
GSM1383800	29.06666667	1
GSM1383801	16.16666667	1
GSM1383802	2.933333333	1
GSM1383803	31.73333333	1
GSM1383804	26.33333333	1
GSM1383805	8.866666667	1
GSM1383806	10.6	1
GSM1383807	21.5	1
GSM1383808	30.53333333	1
GSM1383809	19.5	1
GSM1383810	13.93333333	1
GSM1383811	30.26666667	0
GSM1383812	33.46666667	0
GSM1383813	17.93333333	1
GSM1383814	28.66666667	0
GSM1383815	4.5	1
GSM1383816	20.03333333	1
GSM1383817	27.1	0
GSM1383818	36.9	0
GSM1383819	33	1
GSM1383820	15.63333333	1
GSM1383821	16.23333333	1
GSM1383822	16.43333333	1
GSM1383823	8.833333333	1
GSM1383824	33.46666667	0
GSM1383825	12.16666667	1
GSM1383826	21.9	0
GSM1383827	11.5	0
GSM1383828	9.933333333	1
GSM1383829	29.16666667	0
GSM1383830	15.5	1
GSM1383831	29.66666667	0
GSM1383832	24.23333333	0
GSM1383833	17.66666667	1
GSM1383834	25.63333333	0
GSM1383835	21.13333333	1
GSM1383836	22.7	0
GSM1383837	13.6	1
GSM1383838	23.23333333	0
GSM1383839	7.466666667	1
GSM1383840	3.766666667	1
