# Supplementary material for: Computational STAT3 activity inference reveals its roles in the pancreatic tumor microenvironment
Source: Sci Rep. 2019 Dec 3;9:18257. doi: 10.1038/s41598-019-54791-x (PMC6890662; doi:10.1038/s41598-019-54791-x)
Supplement: Supplementary file 2 — Accompanying code [file 41598_2019_54791_MOESM2_ESM.zip › Code/Data/ENCODE_STAT3_meta_3profiles_4base.txt]

Stat3	Stat3.tum	Stat3.env
A1BG	0.00421012574453125	0	0.00421012574453125
A1CF	0.0106677808437307	0.0106677808437307	0
A2BP1	0.00518810671520256	0.00518810671520256	0.00518810671520256
A2LD1	0.00384119905044581	0.00384119905044581	0
A2M	0.0373487505402832	0	0.0373487505402832
A2ML1	0.00357669143834481	0.00357669143834481	0.00357669143834481
A4GALT	0.0241684769560942	0	0.0241684769560942
A4GNT	0.00685138535260976	0.00685138535260976	0.00685138535260976
AAA1	0.00984059594754521	0.00984059594754521	0
AAAS	0.0834756403538777	0.0834756403538777	0
AACS	0.00744843311469083	0.00744843311469083	0
AACSL	0.00204680010049275	0.00204680010049275	0
AADAC	0.0194707985696608	0.0194707985696608	0.0194707985696608
AADACL2	0.0153840627017226	0.0153840627017226	0.0153840627017226
AADACL3	0.00734780465034827	0	0.00734780465034827
AADACL4	0.00397254224478624	0	0.00397254224478624
AADAT	0.0180321226447496	0.0180321226447496	0.0180321226447496
AAGAB	0.0820218202224258	0.0820218202224258	0
AAK1	0.106274091313132	0	0.106274091313132
AAMP	0.012200405437529	0.012200405437529	0
AANAT	0.0290622399796869	0.0290622399796869	0.0290622399796869
AARS	0.0552952259268559	0.0552952259268559	0.0552952259268559
AARS2	0.0229348786860936	0.0229348786860936	0.0229348786860936
AARSD1	0.0156876105729043	0.0156876105729043	0
AASDH	0.0721391073184447	0	0.0721391073184447
AASDHPPT	0.0765331129587603	0	0.0765331129587603
AASS	0.0871218285368388	0	0.0871218285368388
AATF	0.0831639035741028	0.0831639035741028	0
AATK	0.000361611139654692	0.000361611139654692	0
ABAT	0.00769630250112876	0.00769630250112876	0.00769630250112876
ABCA1	0.00974571523170298	0	0.00974571523170298
ABCA10	0.0307123183041172	0	0.0307123183041172
ABCA11P	0.0255735647174888	0.0255735647174888	0.0255735647174888
ABCA12	0.149982793651113	0.149982793651113	0.149982793651113
ABCA13	0.00868254273946195	0.00868254273946195	0.00868254273946195
ABCA17P	0.0123111853558555	0.0123111853558555	0
ABCA2	0.00600263358765495	0.00600263358765495	0
ABCA3	0.013079145749154	0.013079145749154	0.013079145749154
ABCA4	0.00581369875711828	0	0.00581369875711828
ABCA5	0.0865558872784099	0.0865558872784099	0.0865558872784099
ABCA6	0.0364939496629695	0	0.0364939496629695
ABCA7	0.0129329529868448	0.0129329529868448	0
ABCA8	0.00947060088998118	0	0.00947060088998118
ABCA9	0.0257997952846412	0	0.0257997952846412
ABCB1	0.00863823095181198	0	0.00863823095181198
ABCB10	0.0490322512912382	0.0490322512912382	0.0490322512912382
ABCB11	0.01161235385876	0	0.01161235385876
ABCB4	0.0172837832683698	0	0.0172837832683698
ABCB5	0.013498121766843	0	0.013498121766843
ABCB6	0.0141392677975463	0.0141392677975463	0
ABCB7	0.0356475920787138	0	0.0356475920787138
ABCB8	0.0295484876054868	0.0295484876054868	0
ABCB9	0.0503119871535598	0.0503119871535598	0
ABCC1	0.111951528878248	0.111951528878248	0.111951528878248
ABCC10	0.0196105393733093	0.0196105393733093	0.0196105393733093
ABCC11	0.0144450710974086	0.0144450710974086	0
ABCC12	0.00519332882966828	0.00519332882966828	0.00519332882966828
ABCC13	0.00890828482354158	0.00890828482354158	0.00890828482354158
ABCC2	0.762907089272528	0.762907089272528	0.762907089272528
ABCC3	0.05148401299639	0.05148401299639	0
ABCC4	0.0184156764078919	0	0.0184156764078919
ABCC5	0.0260225140056719	0.0260225140056719	0.0260225140056719
ABCC6	3.59810628658411e-05	3.59810628658411e-05	3.59810628658411e-05
ABCC6P1	4.17146821050972e-05	4.17146821050972e-05	0
ABCC6P2	3.20994475175165e-05	3.20994475175165e-05	0
ABCC8	0.00282828932440137	0	0.00282828932440137
ABCC9	0.0131757167115733	0	0.0131757167115733
ABCD1	0.00392833345842538	0.00392833345842538	0.00392833345842538
ABCD2	0.143359786295867	0	0.143359786295867
ABCD3	0.0721733342475404	0.0721733342475404	0
ABCD4	0.0224507583908323	0.0224507583908323	0
ABCE1	0.0691142521076165	0	0.0691142521076165
ABCF2	0.0195858718021133	0.0195858718021133	0.0195858718021133
ABCF3	0.0203676094447174	0.0203676094447174	0.0203676094447174
ABCG1	0.402585142552298	0	0.402585142552298
ABCG2	0.00497349636399592	0	0.00497349636399592
ABCG4	0.00192230939244076	0	0.00192230939244076
ABCG5	0.00206369371189388	0.00206369371189388	0
ABCG8	0.00197383429193046	0.00197383429193046	0.00197383429193046
ABHD1	0.00371277248564882	0.00371277248564882	0.00371277248564882
ABHD10	0.0898761772014278	0.0898761772014278	0.0898761772014278
ABHD11	0.0224524431685741	0.0224524431685741	0
ABHD12	0.0137135153932632	0.0137135153932632	0
ABHD12B	0.0134974463798575	0.0134974463798575	0.0134974463798575
ABHD13	0.0824577728825693	0	0.0824577728825693
ABHD14A	0.0359783389264045	0.0359783389264045	0
ABHD14B	0.033113632107599	0.033113632107599	0
ABHD15	0.00917597160397648	0	0.00917597160397648
ABHD2	0.081813724930709	0.081813724930709	0.081813724930709
ABHD3	0.017280803287021	0.017280803287021	0
ABHD4	0.0477293698905502	0.0477293698905502	0.0477293698905502
ABHD5	0.223232526521901	0	0.223232526521901
ABHD6	0.0193483927463506	0	0.0193483927463506
ABHD8	0.0892501344688149	0.0892501344688149	0.0892501344688149
ABI1	0.139953308780954	0.139953308780954	0.139953308780954
ABI2	0.0143275218371328	0	0.0143275218371328
ABI3	0.0269772556622693	0	0.0269772556622693
ABI3BP	0.0256257706059719	0	0.0256257706059719
ABL1	0.109980725435446	0	0.109980725435446
ABL2	0.783574514694154	0	0.783574514694154
ABLIM1	0.689971955449228	0.689971955449228	0
ABLIM2	0.00268417748570037	0.00268417748570037	0.00268417748570037
ABLIM3	0.0934573079762501	0.0934573079762501	0
ABO	0.00377277928707094	0.00377277928707094	0
ABP1	0.00309452663923809	0.00309452663923809	0
ABR	0.030839302495372	0.030839302495372	0.030839302495372
ABRA	0.0341970222995474	0	0.0341970222995474
ABT1	0.132828683463064	0.132828683463064	0.132828683463064
ABTB1	0.00416052030267227	0.00416052030267227	0
ABTB2	0.0660537192543525	0.0660537192543525	0
ACAA1	0.0597406417235153	0.0597406417235153	0
ACAA2	0.0727909448470691	0	0.0727909448470691
ACACA	0.0767318423339916	0.0767318423339916	0
ACACB	0.0056009932519883	0	0.0056009932519883
ACAD10	0.0261233090887893	0.0261233090887893	0
ACAD11	0.0947678731688915	0.0947678731688915	0.0947678731688915
ACAD8	0.0144869482209726	0.0144869482209726	0
ACAD9	0.0406057886731871	0.0406057886731871	0
ACADL	0.0203565018197197	0	0.0203565018197197
ACADM	0.104267013501554	0	0.104267013501554
ACADS	0.00889324716623964	0.00889324716623964	0
ACADSB	0.0360223855727046	0	0.0360223855727046
ACADVL	0.0343142091314189	0.0343142091314189	0
ACAN	0.00376788806069548	0	0.00376788806069548
ACAP1	0.0165961063400873	0	0.0165961063400873
ACAP2	0.0779498932576412	0	0.0779498932576412
ACAP3	0.0015710966439135	0.0015710966439135	0
ACAT1	0.0259699144004775	0	0.0259699144004775
ACAT2	0.0295897058288076	0.0295897058288076	0.0295897058288076
ACBD3	0.0788424601382524	0.0788424601382524	0.0788424601382524
ACBD4	0.0412766355284593	0.0412766355284593	0
ACBD5	0.0964465461231743	0.0964465461231743	0
ACBD6	0.385305945945152	0.385305945945152	0
ACBD7	0.00651881181857999	0.00651881181857999	0
ACCN1	0.0105137423421798	0	0.0105137423421798
ACCN2	0.00758728008339047	0.00758728008339047	0.00758728008339047
ACCN3	0.00525529851588733	0.00525529851588733	0
ACCN4	0.000437812304624174	0.000437812304624174	0
ACCN5	0.00799916013577812	0.00799916013577812	0.00799916013577812
ACCS	0.0252694928003332	0.0252694928003332	0
ACCSL	0.00579352947183355	0	0.00579352947183355
ACD	0.00618458046072986	0.00618458046072986	0
ACE	0.00290144615006301	0.00290144615006301	0
ACE2	0.0179013783442024	0	0.0179013783442024
ACER1	0.00128505653712903	0	0.00128505653712903
ACER2	0.0299715395428625	0.0299715395428625	0
ACER3	0.046039474991474	0	0.046039474991474
ACHE	0.00551283509656925	0.00551283509656925	0
ACIN1	0.125551662057246	0.125551662057246	0
ACLY	0.0208037677693633	0	0.0208037677693633
ACMSD	0.00384281148319183	0.00384281148319183	0.00384281148319183
ACN9	0.0507866210120748	0.0507866210120748	0
ACO1	0.0404686220482004	0	0.0404686220482004
ACO2	0.0442671414432483	0.0442671414432483	0
ACOT1	0.00118440031954832	0	0.00118440031954832
ACOT11	0.00694613371838885	0.00694613371838885	0
ACOT12	0.0075828451205697	0.0075828451205697	0.0075828451205697
ACOT13	0.126013403256138	0.126013403256138	0.126013403256138
ACOT2	0.0266396815396403	0.0266396815396403	0.0266396815396403
ACOT4	0.00542729590471848	0.00542729590471848	0
ACOT6	0.00539906693221001	0.00539906693221001	0.00539906693221001
ACOT7	0.0273845077524419	0.0273845077524419	0.0273845077524419
ACOT8	0.0545860321914844	0.0545860321914844	0
ACOT9	0.0395541461534969	0.0395541461534969	0.0395541461534969
ACOX1	0.137960233465503	0.137960233465503	0
ACOX2	0.013533011971786	0	0.013533011971786
ACOX3	0.0224508548002762	0.0224508548002762	0.0224508548002762
ACOXL	0.00810826101608127	0.00810826101608127	0.00810826101608127
ACP1	0.0261994769905135	0.0261994769905135	0
ACP2	0.0667989854289507	0	0.0667989854289507
ACP5	0.0147703413638897	0	0.0147703413638897
ACP6	0.170124924162378	0.170124924162378	0
ACPL2	0.0103551621253161	0	0.0103551621253161
ACPP	0.224432210958703	0	0.224432210958703
ACPT	0.011759380622967	0.011759380622967	0.011759380622967
ACR	0.000629476890918983	0	0.000629476890918983
ACRBP	0.00519227792786801	0	0.00519227792786801
ACRC	0.00583169538650647	0.00583169538650647	0.00583169538650647
ACRV1	0.00575007310186903	0.00575007310186903	0.00575007310186903
ACSBG1	0.00810073543830318	0	0.00810073543830318
ACSBG2	0.00759035722608883	0.00759035722608883	0.00759035722608883
ACSF2	0.050713117850862	0.050713117850862	0.050713117850862
ACSF3	0.00382729795402936	0.00382729795402936	0
ACSL1	0.029228718009429	0	0.029228718009429
ACSL3	0.0691672030928433	0.0691672030928433	0
ACSL4	0.177900850184857	0	0.177900850184857
ACSL5	0.0457689768312572	0.0457689768312572	0
ACSL6	0.011357662881512	0	0.011357662881512
ACSM1	0.00752931229687389	0.00752931229687389	0
ACSM2A	5.34367190686888e-05	0	5.34367190686888e-05
ACSM2B	4.88667051075343e-05	4.88667051075343e-05	4.88667051075343e-05
ACSM3	0.0226345215981249	0.0226345215981249	0
ACSM4	0.00751856994583323	0.00751856994583323	0.00751856994583323
ACSM5	0.0046167898310291	0	0.0046167898310291
ACSS1	0.0232246970978055	0.0232246970978055	0.0232246970978055
ACSS2	0.0772843779090748	0.0772843779090748	0
ACSS3	0.0189326191722622	0	0.0189326191722622
ACTA1	0.0164062120580791	0.0164062120580791	0.0164062120580791
ACTA2	0.418158975602465	0	0.418158975602465
ACTB	0.119887543392317	0	0.119887543392317
ACTBL2	0.428649941668961	0	0.428649941668961
ACTC1	0.0128883444281969	0	0.0128883444281969
ACTG1	0.0532488306857281	0.0532488306857281	0.0532488306857281
ACTG2	0.0111466502386295	0	0.0111466502386295
ACTL6A	0.0517152664605073	0.0517152664605073	0
ACTL6B	0.00442839363268185	0.00442839363268185	0.00442839363268185
ACTL7A	0.0115229118611776	0.0115229118611776	0.0115229118611776
ACTL7B	0.0060782690193692	0.0060782690193692	0
ACTL8	0.00209610286802997	0.00209610286802997	0.00209610286802997
ACTL9	0.000959663585845855	0.000959663585845855	0.000959663585845855
ACTN1	0.0207577111184572	0	0.0207577111184572
ACTN2	0.0122743819148339	0	0.0122743819148339
ACTN3	0.00594867063511991	0	0.00594867063511991
ACTN4	0.0887219034257361	0.0887219034257361	0
ACTR10	0.0439077494608229	0.0439077494608229	0.0439077494608229
ACTR1A	0.0756346459909648	0	0.0756346459909648
ACTR1B	0.0237644218064267	0.0237644218064267	0
ACTR2	0.0748886526246589	0	0.0748886526246589
ACTR3	0.3346184520855	0	0.3346184520855
ACTR3B	0.0162043026025525	0.0162043026025525	0
ACTR3C	0.490949757982204	0.490949757982204	0
ACTR5	0.0308208393030482	0.0308208393030482	0
ACTR6	0.0449997227536887	0	0.0449997227536887
ACTR8	0.0739196147456692	0	0.0739196147456692
ACTRT1	0.00498026101771316	0.00498026101771316	0.00498026101771316
ACTRT2	0.000249306067285712	0.000249306067285712	0.000249306067285712
ACVR1	0.015207595081496	0	0.015207595081496
ACVR1B	0.041171939146245	0.041171939146245	0
ACVR1C	0.00867299603511954	0	0.00867299603511954
ACVR2A	0.0209264722437232	0	0.0209264722437232
ACVR2B	0.01525574817193	0.01525574817193	0
ACVRL1	0.00778295723112453	0	0.00778295723112453
ACY1	0.0321572574030256	0.0321572574030256	0
ACY3	0.0260786763737093	0.0260786763737093	0
ACYP1	0.195839765156723	0.195839765156723	0
ACYP2	0.0690906541513626	0.0690906541513626	0.0690906541513626
ADA	0.0805348840776956	0	0.0805348840776956
ADAD1	0.00366434799255147	0.00366434799255147	0
ADAD2	0.00344940512980674	0.00344940512980674	0.00344940512980674
ADAL	0.088316708042193	0	0.088316708042193
ADAM10	0.0987313622072545	0	0.0987313622072545
ADAM11	0.000985010821437383	0.000985010821437383	0.000985010821437383
ADAM12	0.166143808418494	0	0.166143808418494
ADAM15	0.024556393491435	0.024556393491435	0
ADAM17	0.239340350290921	0	0.239340350290921
ADAM18	0.00993413885684509	0	0.00993413885684509
ADAM19	0.0440983407312353	0	0.0440983407312353
ADAM2	0.0129474263143631	0.0129474263143631	0
ADAM20	0.0129729037259928	0.0129729037259928	0.0129729037259928
ADAM21	0.0114503760869937	0.0114503760869937	0.0114503760869937
ADAM21P1	0.0102509823897696	0.0102509823897696	0.0102509823897696
ADAM22	0.0373922222294336	0	0.0373922222294336
ADAM23	0.0103578882567248	0	0.0103578882567248
ADAM28	0.0226744652181324	0.0226744652181324	0.0226744652181324
ADAM29	0.0216179925549758	0	0.0216179925549758
ADAM30	0.014015668104982	0.014015668104982	0.014015668104982
ADAM32	0.0170230987928568	0	0.0170230987928568
ADAM33	0.000817717204911102	0	0.000817717204911102
ADAM3A	0.00245154302563807	0.00245154302563807	0.00245154302563807
ADAM5P	0.00794411952867693	0.00794411952867693	0
ADAM6	0.000424194793818777	0	0.000424194793818777
ADAM7	0.00926104276405218	0	0.00926104276405218
ADAM8	0.00477331467838299	0.00477331467838299	0.00477331467838299
ADAM9	0.422128355241214	0.422128355241214	0.422128355241214
ADAMDEC1	0.041902667041127	0	0.041902667041127
ADAMTS1	0.101440053675573	0	0.101440053675573
ADAMTS10	0.00124098844990462	0	0.00124098844990462
ADAMTS12	0.0308106174637681	0	0.0308106174637681
ADAMTS13	0.0361328697146452	0.0361328697146452	0
ADAMTS14	0.00588743125683612	0	0.00588743125683612
ADAMTS15	0.00342852818479822	0	0.00342852818479822
ADAMTS16	0.0102291329421066	0	0.0102291329421066
ADAMTS17	0.0856734392347823	0	0.0856734392347823
ADAMTS18	0.0044143676673496	0	0.0044143676673496
ADAMTS19	0.00962068715008968	0.00962068715008968	0.00962068715008968
ADAMTS2	0.00049361316119359	0	0.00049361316119359
ADAMTS20	0.00779002808812211	0.00779002808812211	0.00779002808812211
ADAMTS3	0.0384146527351786	0	0.0384146527351786
ADAMTS4	0.224388968467149	0	0.224388968467149
ADAMTS5	0.0123242385471061	0	0.0123242385471061
ADAMTS6	0.127134706169307	0	0.127134706169307
ADAMTS7	0.00698505013143259	0	0.00698505013143259
ADAMTS8	0.00891397545258649	0	0.00891397545258649
ADAMTS9	0.00487423232192925	0	0.00487423232192925
ADAMTSL1	0.0216484868179434	0	0.0216484868179434
ADAMTSL2	0.00138649479359289	0	0.00138649479359289
ADAMTSL3	0.00483450461965043	0	0.00483450461965043
ADAMTSL4	0.0422731204826965	0	0.0422731204826965
ADAMTSL5	0.00199582641381778	0.00199582641381778	0
ADAP1	0.00192837410677086	0.00192837410677086	0
ADAP2	0.00350138528210067	0	0.00350138528210067
ADAR	0.448785832055444	0	0.448785832055444
ADARB1	0.0205833333387498	0	0.0205833333387498
ADARB2	0.0579159468340199	0.0579159468340199	0.0579159468340199
ADAT1	0.0838753698346855	0	0.0838753698346855
ADAT2	0.0706405144401388	0.0706405144401388	0.0706405144401388
ADAT3	0.13183333110225	0.13183333110225	0
ADC	0.0110748794726653	0	0.0110748794726653
ADCK1	0.0313926863632232	0.0313926863632232	0
ADCK2	0.00516956096879627	0.00516956096879627	0
ADCK4	0.571637480430706	0.571637480430706	0
ADCK5	0.00469599253803217	0.00469599253803217	0
ADCY1	0.00135318924682847	0	0.00135318924682847
ADCY10	0.111707497770474	0.111707497770474	0.111707497770474
ADCY2	0.00570126456755092	0	0.00570126456755092
ADCY3	0.00752218720662906	0	0.00752218720662906
ADCY4	0.0106484222254966	0	0.0106484222254966
ADCY5	0.00169331256796374	0	0.00169331256796374
ADCY6	0.0085071669454572	0.0085071669454572	0
ADCY7	0.00419896389464861	0	0.00419896389464861
ADCY8	0.0269507308740744	0.0269507308740744	0.0269507308740744
ADCY9	0.00571791684539384	0	0.00571791684539384
ADCYAP1	0.00384140886425441	0	0.00384140886425441
ADCYAP1R1	0.000906130692876755	0	0.000906130692876755
ADD1	0.0230399450852791	0	0.0230399450852791
ADD2	0.040547895794196	0	0.040547895794196
ADD3	0.0451348843032052	0	0.0451348843032052
ADH1A	0.00495737857192917	0	0.00495737857192917
ADH1B	0.00966372204824712	0	0.00966372204824712
ADH1C	0.00243649561063947	0.00243649561063947	0.00243649561063947
ADH4	0.00378648877672348	0	0.00378648877672348
ADH5	0.034550630519534	0	0.034550630519534
ADH6	0.00320517308737374	0.00320517308737374	0
ADH7	0.00587517863847524	0.00587517863847524	0.00587517863847524
ADHFE1	0.0457287135644902	0	0.0457287135644902
ADI1	0.0175258238634619	0.0175258238634619	0.0175258238634619
ADIG	0.00957273645364624	0.00957273645364624	0.00957273645364624
ADIPOQ	0.00715614709737586	0	0.00715614709737586
ADIPOR1	0.280426703125895	0.280426703125895	0
ADIPOR2	0.0394592278585004	0.0394592278585004	0
ADK	0.129485686352899	0.129485686352899	0.129485686352899
ADM	0.268783834894595	0.268783834894595	0
ADM2	0.00156705183277225	0.00156705183277225	0
ADNP	0.0914885485404622	0.0914885485404622	0.0914885485404622
ADNP2	0.0312911156179178	0	0.0312911156179178
ADO	0.0812117443648911	0	0.0812117443648911
ADORA1	0.0158084978525067	0	0.0158084978525067
ADORA2A	0.0070590002507365	0	0.0070590002507365
ADORA2B	0.0161746275179614	0.0161746275179614	0
ADORA3	0.050057797559538	0	0.050057797559538
ADPGK	0.0845382385517087	0	0.0845382385517087
ADPRH	0.0286224012387787	0	0.0286224012387787
ADPRHL1	0.00911737329442861	0.00911737329442861	0
ADPRHL2	0.00953002020505126	0.00953002020505126	0.00953002020505126
ADRA1A	0.00687965413240674	0	0.00687965413240674
ADRA1B	0.0735088363226139	0.0735088363226139	0.0735088363226139
ADRA1D	0.0016773643352762	0	0.0016773643352762
ADRA2A	0.00226816186604791	0	0.00226816186604791
ADRA2B	0.00127398487225347	0	0.00127398487225347
ADRA2C	0.000248937615489513	0.000248937615489513	0.000248937615489513
ADRB1	0.0102979274945562	0.0102979274945562	0.0102979274945562
ADRB2	0.17064330590582	0	0.17064330590582
ADRB3	0.00220265535703516	0	0.00220265535703516
ADRBK1	0.0252734834391946	0.0252734834391946	0
ADRBK2	0.0487490535573027	0	0.0487490535573027
ADRM1	0.0131177913243512	0.0131177913243512	0
ADSL	0.0289376186423408	0	0.0289376186423408
ADSS	0.281031810838675	0.281031810838675	0
ADSSL1	0.00219321298555025	0.00219321298555025	0
AEBP1	0.00431551252728242	0	0.00431551252728242
AEBP2	0.11446880934732	0.11446880934732	0.11446880934732
AEN	0.225586761230361	0.225586761230361	0.225586761230361
AES	0.00604192732106261	0.00604192732106261	0
AFAP1	0.00481243822534552	0	0.00481243822534552
AFAP1L1	0.0248726290772017	0	0.0248726290772017
AFAP1L2	0.0135962840115287	0.0135962840115287	0.0135962840115287
AFARP1	0.0353574866434869	0.0353574866434869	0
AFF1	0.548799682713396	0	0.548799682713396
AFF2	0.00479761983997507	0	0.00479761983997507
AFF3	0.0116419858345618	0	0.0116419858345618
AFF4	0.269221124097286	0	0.269221124097286
AFG3L1	0.0152164759664748	0.0152164759664748	0
AFG3L2	0.013879950535059	0.013879950535059	0
AFM	0.00639815718946588	0.00639815718946588	0
AFMID	0.0280881189084106	0.0280881189084106	0
AFP	0.0140815837676762	0.0140815837676762	0.0140815837676762
AFTPH	0.160434064049972	0.160434064049972	0
AG2	0.00271133543146261	0	0.00271133543146261
AGA	0.0316478245044887	0.0316478245044887	0
AGAP1	0.00299881730708665	0.00299881730708665	0
AGAP11	0.0280090265965399	0	0.0280090265965399
AGAP2	0.0461698629231135	0	0.0461698629231135
AGAP3	0.0109578982377575	0.0109578982377575	0
AGAP4	1.5307361468759e-05	1.5307361468759e-05	0
AGAP5	0.000207146126698637	0.000207146126698637	0
AGAP6	5.84989523854127e-05	5.84989523854127e-05	0
AGAP7	0.000290724170360952	0.000290724170360952	0.000290724170360952
AGAP8	1.52594006961685e-05	1.52594006961685e-05	0
AGBL1	0.0034300989853593	0.0034300989853593	0
AGBL2	0.0379890009271063	0.0379890009271063	0
AGBL3	0.125706679952751	0.125706679952751	0.125706679952751
AGBL4	0.00510044979437687	0.00510044979437687	0.00510044979437687
AGBL5	0.14532226047777	0.14532226047777	0
AGFG1	0.13674377130717	0	0.13674377130717
AGFG2	0.183812202455687	0.183812202455687	0
AGGF1	0.0478565482940982	0	0.0478565482940982
AGK	0.0169764152341856	0.0169764152341856	0.0169764152341856
AGL	0.0390106577184821	0	0.0390106577184821
AGMAT	0.00435724032522279	0.00435724032522279	0.00435724032522279
AGPAT2	0.00864699874463204	0.00864699874463204	0
AGPAT3	0.020889964525922	0.020889964525922	0.020889964525922
AGPAT4	0.0422749297203196	0	0.0422749297203196
AGPAT5	0.0858206602960692	0.0858206602960692	0.0858206602960692
AGPAT6	0.0329318005010404	0.0329318005010404	0.0329318005010404
AGPAT9	0.0142264446884401	0.0142264446884401	0
AGPHD1	0.0277306898014257	0.0277306898014257	0
AGPS	0.0685054188440134	0	0.0685054188440134
AGR2	0.0703479889185813	0.0703479889185813	0
AGR3	0.0150098610734924	0.0150098610734924	0
AGRN	0.00688300772829746	0.00688300772829746	0
AGRP	0.0341607917215516	0	0.0341607917215516
AGT	0.0274969447219817	0	0.0274969447219817
AGTPBP1	0.630322118638949	0	0.630322118638949
AGTR1	0.0463061759444537	0	0.0463061759444537
AGTR2	0.00247571750430135	0	0.00247571750430135
AGTRAP	0.316780622615009	0.316780622615009	0.316780622615009
AGXT	0.000849678868507336	0.000849678868507336	0
AGXT2	0.0287231286964277	0.0287231286964277	0
AGXT2L1	0.00437009872625288	0.00437009872625288	0
AGXT2L2	0.0534654956791295	0.0534654956791295	0.0534654956791295
AHCTF1	0.0823748286313902	0.0823748286313902	0.0823748286313902
AHCY	0.0614727189669761	0.0614727189669761	0
AHCYL1	0.168028506510613	0	0.168028506510613
AHCYL2	0.0965900618871606	0.0965900618871606	0.0965900618871606
AHDC1	0.0181806271805561	0.0181806271805561	0.0181806271805561
AHI1	0.132640981907039	0.132640981907039	0.132640981907039
AHNAK	0.451504401409629	0	0.451504401409629
AHNAK2	0.0836547066942425	0.0836547066942425	0
AHR	0.204605066420409	0.204605066420409	0.204605066420409
AHRR	0.00378680059523199	0	0.00378680059523199
AHSA1	0.0618163498858183	0.0618163498858183	0
AHSA2	0.0376060633829582	0.0376060633829582	0
AHSG	0.0241835445479947	0.0241835445479947	0
AHSP	0.0015643076735189	0	0.0015643076735189
AICDA	0.0759834563374532	0	0.0759834563374532
AIDA	0.160722110869391	0	0.160722110869391
AIF1L	0.00471192246944592	0	0.00471192246944592
AIFM1	0.0646323462610581	0.0646323462610581	0
AIFM2	0.0211777847869095	0.0211777847869095	0
AIFM3	0.00120610131244062	0.00120610131244062	0
AIG1	0.69525570231581	0.69525570231581	0
AIM1	0.401083536487261	0	0.401083536487261
AIM1L	0.00389164426238739	0.00389164426238739	0
AIM2	1	0	1
AIMP1	0.177793414765426	0.177793414765426	0
AIMP2	0.0361489920650159	0.0361489920650159	0
AIP	0.0289336697682701	0.0289336697682701	0.0289336697682701
AIPL1	0.00474499099406163	0.00474499099406163	0
AIRE	0.00435939020097845	0	0.00435939020097845
AJAP1	0.00201678962776866	0.00201678962776866	0.00201678962776866
AK1	0.0063470204712137	0.0063470204712137	0
AK2	0.0579829882301398	0.0579829882301398	0
AK3	0.0619565969031159	0	0.0619565969031159
AK3L1	0.0240308748140618	0.0240308748140618	0
AK5	0.00753838177895638	0	0.00753838177895638
AK7	0.0200967786632657	0.0200967786632657	0
AKAP1	0.0500836225259151	0.0500836225259151	0
AKAP10	0.0271036962009774	0	0.0271036962009774
AKAP11	0.081000980505114	0	0.081000980505114
AKAP12	0.0760248759185808	0	0.0760248759185808
AKAP13	0.163691080063727	0	0.163691080063727
AKAP14	0.00132417509862157	0.00132417509862157	0
AKAP2	0.500100882822099	0	0.500100882822099
AKAP3	0.0545023195056088	0	0.0545023195056088
AKAP4	0.0262738151770273	0.0262738151770273	0.0262738151770273
AKAP5	0.0404966266999262	0	0.0404966266999262
AKAP6	0.0205250585990499	0	0.0205250585990499
AKAP7	0.00793736658309578	0	0.00793736658309578
AKAP8	0.0287408917773637	0.0287408917773637	0
AKAP8L	0.0334968000371204	0.0334968000371204	0
AKAP9	0.0561965476940889	0.0561965476940889	0.0561965476940889
AKD1	0.0737597709229682	0.0737597709229682	0.0737597709229682
AKIRIN1	0.0391878883779391	0	0.0391878883779391
AKIRIN2	0.261962662669897	0	0.261962662669897
AKNA	0.0658118545617796	0	0.0658118545617796
AKNAD1	0.0176569806940071	0	0.0176569806940071
AKR1A1	0.0536697999338571	0.0536697999338571	0.0536697999338571
AKR1B1	0.0393906445091534	0	0.0393906445091534
AKR1B10	0.151277811158877	0.151277811158877	0.151277811158877
AKR1B15	0.048672064138314	0.048672064138314	0.048672064138314
AKR1C1	0.00719193972055739	0	0.00719193972055739
AKR1C2	0.0350360778052777	0	0.0350360778052777
AKR1C3	0.0339013642446648	0.0339013642446648	0.0339013642446648
AKR1C4	0.00925091910218723	0.00925091910218723	0.00925091910218723
AKR1CL1	0.00233288620515936	0.00233288620515936	0.00233288620515936
AKR1D1	0.0205889674064881	0.0205889674064881	0.0205889674064881
AKR1E2	0.00412641379299846	0.00412641379299846	0
AKR7A2	0.00840624043958144	0.00840624043958144	0
AKR7A3	0.0018673029094037	0.0018673029094037	0
AKR7L	0.00151567990922892	0.00151567990922892	0
AKT1	0.0018257208750623	0.0018257208750623	0
AKT1S1	0.19174290712916	0.19174290712916	0
AKT2	0.0519478150382459	0	0.0519478150382459
AKT3	0.10627841634297	0	0.10627841634297
AKTIP	0.043330647003388	0	0.043330647003388
ALAD	0.0335725615780697	0.0335725615780697	0.0335725615780697
ALAS1	0.0911057271733984	0.0911057271733984	0
ALAS2	0.00300530227271658	0	0.00300530227271658
ALB	0.00752112373691207	0.00752112373691207	0
ALCAM	0.353121655215819	0	0.353121655215819
ALDH16A1	0.0445936188640331	0.0445936188640331	0
ALDH18A1	0.0423634124556618	0.0423634124556618	0
ALDH1A1	0.0134968253452049	0.0134968253452049	0.0134968253452049
ALDH1A2	0.0192551220571794	0	0.0192551220571794
ALDH1A3	0.0110064752778189	0	0.0110064752778189
ALDH1B1	0.0361047618809353	0	0.0361047618809353
ALDH1L1	0.00613305581137592	0.00613305581137592	0.00613305581137592
ALDH1L2	0.0161449363815226	0	0.0161449363815226
ALDH2	0.0480731675596379	0.0480731675596379	0.0480731675596379
ALDH3A1	0.0386831281943022	0.0386831281943022	0
ALDH3A2	0.106734868182529	0.106734868182529	0
ALDH3B1	0.0661421021597386	0.0661421021597386	0
ALDH3B2	0.00720223026905682	0.00720223026905682	0
ALDH4A1	0.0120005359238452	0.0120005359238452	0.0120005359238452
ALDH5A1	0.0149826858032713	0.0149826858032713	0.0149826858032713
ALDH6A1	0.0379419905341558	0.0379419905341558	0.0379419905341558
ALDH7A1	0.282603843925422	0.282603843925422	0.282603843925422
ALDH8A1	0.016601957505258	0	0.016601957505258
ALDH9A1	0.0921347732679949	0.0921347732679949	0.0921347732679949
ALDOA	0.0419636844404428	0.0419636844404428	0
ALDOB	0.0123644043705695	0.0123644043705695	0.0123644043705695
ALDOC	0.0337048342500037	0.0337048342500037	0
ALG1	0.0115906552823475	0.0115906552823475	0
ALG10	0.0770848086935324	0.0770848086935324	0.0770848086935324
ALG10B	0.130879663449674	0.130879663449674	0.130879663449674
ALG11	0.0188333023685266	0.0188333023685266	0.0188333023685266
ALG12	0.00341903721631255	0.00341903721631255	0
ALG13	0.0170197302132782	0.0170197302132782	0.0170197302132782
ALG14	0.0710002085802121	0.0710002085802121	0.0710002085802121
ALG1L	0.00128915633011205	0.00128915633011205	0
ALG1L2	0.000543720524315135	0.000543720524315135	0
ALG2	0.0603535062630339	0.0603535062630339	0
ALG3	0.0448385705286296	0.0448385705286296	0
ALG5	0.0620952652398162	0.0620952652398162	0
ALG6	0.0400463965803647	0.0400463965803647	0.0400463965803647
ALG8	0.0658076325429619	0.0658076325429619	0
ALG9	0.0682158458952904	0.0682158458952904	0
ALK	0.00368592741891069	0	0.00368592741891069
ALKBH1	0.0515807422901001	0.0515807422901001	0.0515807422901001
ALKBH2	0.0741472115689641	0.0741472115689641	0.0741472115689641
ALKBH3	0.021106843650324	0.021106843650324	0.021106843650324
ALKBH4	0.0029905051902714	0.0029905051902714	0
ALKBH5	0.0585152616991299	0	0.0585152616991299
ALKBH6	0.00738222338535056	0.00738222338535056	0
ALKBH7	0.00404615892739824	0.00404615892739824	0
ALKBH8	0.0635145143337332	0	0.0635145143337332
ALLC	0.00666257292467712	0	0.00666257292467712
ALMS1	0.0272049227678976	0	0.0272049227678976
ALMS1P	0.00293165382043222	0.00293165382043222	0.00293165382043222
ALOX12	0.00455389246592506	0.00455389246592506	0
ALOX12B	0.00340991163875137	0.00340991163875137	0
ALOX12P2	0.0200456664811983	0.0200456664811983	0
ALOX15	0.00291501667472094	0	0.00291501667472094
ALOX15B	0.0115596312672564	0	0.0115596312672564
ALOX5	0.0057214256355607	0	0.0057214256355607
ALOX5AP	0.146740326522017	0	0.146740326522017
ALOXE3	0.239919700023752	0.239919700023752	0
ALPI	0.00072344421478649	0.00072344421478649	0.00072344421478649
ALPK1	0.969629798981764	0.969629798981764	0.969629798981764
ALPK2	0.0303894632801294	0	0.0303894632801294
ALPK3	0.00971182015709158	0	0.00971182015709158
ALPL	0.00402968180197243	0	0.00402968180197243
ALPP	0.00177110353765473	0.00177110353765473	0.00177110353765473
ALPPL2	0.00088984951475904	0.00088984951475904	0.00088984951475904
ALS2	0.02840951004678	0.02840951004678	0.02840951004678
ALS2CL	0.003626676231734	0.003626676231734	0
ALS2CR11	0.00223199905598919	0	0.00223199905598919
ALS2CR12	0.0106005559522372	0	0.0106005559522372
ALS2CR4	0.0326136442292377	0	0.0326136442292377
ALS2CR8	0.0425598196015306	0	0.0425598196015306
ALX1	0.0336503799626501	0	0.0336503799626501
ALX3	0.00410997206937698	0.00410997206937698	0.00410997206937698
ALX4	0.00453929132000367	0.00453929132000367	0.00453929132000367
AMAC1	0.00492207895711889	0	0.00492207895711889
AMAC1L2	0.00896489402276732	0.00896489402276732	0
AMAC1L3	0.059955884078589	0.059955884078589	0.059955884078589
AMACR	0.140271221134819	0.140271221134819	0.140271221134819
AMBN	0.0508372384334622	0.0508372384334622	0.0508372384334622
AMBP	0.00349744517588024	0.00349744517588024	0.00349744517588024
AMBRA1	0.0274091507647534	0.0274091507647534	0
AMD1	0.203645146550183	0	0.203645146550183
AMDHD1	0.0155501376754706	0	0.0155501376754706
AMDHD2	0.00307702910381042	0.00307702910381042	0.00307702910381042
AMELX	0.0113164574005579	0.0113164574005579	0.0113164574005579
AMELY	1.52594006961685e-05	1.52594006961685e-05	1.52594006961685e-05
AMFR	0.0602954902611264	0.0602954902611264	0.0602954902611264
AMH	0.00147762708284898	0.00147762708284898	0
AMHR2	0.0844128000601902	0	0.0844128000601902
AMICA1	0.0544268496683091	0	0.0544268496683091
AMIGO1	0.0332856966101459	0	0.0332856966101459
AMIGO2	0.345646245986112	0.345646245986112	0.345646245986112
AMIGO3	0.00671660008814536	0.00671660008814536	0
AMMECR1	0.0426414614867135	0.0426414614867135	0.0426414614867135
AMMECR1L	0.00814936070400837	0	0.00814936070400837
AMN	0.0027688791979867	0.0027688791979867	0
AMN1	0.244526653310314	0.244526653310314	0
AMOT	0.00993908564440835	0.00993908564440835	0.00993908564440835
AMOTL1	0.0581917760682538	0	0.0581917760682538
AMOTL2	0.032641753921063	0	0.032641753921063
AMPD1	0.021241133800671	0	0.021241133800671
AMPD2	0.0407646013801102	0	0.0407646013801102
AMPD3	0.140341562473711	0	0.140341562473711
AMPH	0.00450443954884391	0	0.00450443954884391
AMT	0.0307527987979865	0.0307527987979865	0
AMTN	0.412315506007	0	0.412315506007
AMY2A	0.000529093063354631	0.000529093063354631	0.000529093063354631
AMY2B	0.0140415969425273	0.0140415969425273	0.0140415969425273
AMZ1	0.00130162039815482	0	0.00130162039815482
AMZ2	0.0448249150732016	0	0.0448249150732016
ANAPC1	0.00897073840367023	0	0.00897073840367023
ANAPC10	0.0693545782586761	0.0693545782586761	0.0693545782586761
ANAPC11	0.00639478209882786	0.00639478209882786	0
ANAPC13	0.486728511914941	0.486728511914941	0.486728511914941
ANAPC16	0.0799707115485958	0.0799707115485958	0
ANAPC2	0.0136330454833687	0.0136330454833687	0
ANAPC4	0.0298252178007503	0.0298252178007503	0.0298252178007503
ANAPC5	0.0290764521940621	0.0290764521940621	0.0290764521940621
ANAPC7	0.0233412029568738	0.0233412029568738	0
ANG	0.285259671053247	0.285259671053247	0
ANGEL1	0.019457330798991	0	0.019457330798991
ANGEL2	0.198238338962941	0.198238338962941	0.198238338962941
ANGPT1	0.0938070167334297	0	0.0938070167334297
ANGPT2	0.0124399481740651	0	0.0124399481740651
ANGPT4	0.00141453024113651	0	0.00141453024113651
ANGPTL1	0.0432867413003657	0	0.0432867413003657
ANGPTL2	0.0783820964960466	0	0.0783820964960466
ANGPTL3	0.0157727025835014	0.0157727025835014	0.0157727025835014
ANGPTL4	0.247717461920125	0.247717461920125	0.247717461920125
ANGPTL5	0.0661793064846522	0	0.0661793064846522
ANGPTL6	0.0537968065995322	0	0.0537968065995322
ANGPTL7	0.00600460514809363	0	0.00600460514809363
ANK1	0.0388928077757595	0.0388928077757595	0
ANK2	0.0319740301950797	0	0.0319740301950797
ANK3	0.0749748866162891	0.0749748866162891	0.0749748866162891
ANKAR	0.0233072231260965	0.0233072231260965	0.0233072231260965
ANKDD1A	0.00735177453570729	0	0.00735177453570729
ANKFN1	0.024053450567879	0.024053450567879	0.024053450567879
ANKFY1	0.0239196773461314	0	0.0239196773461314
ANKH	0.0687274429030984	0	0.0687274429030984
ANKHD1	0.540625521249508	0.540625521249508	0.540625521249508
ANKHD1-EIF4EBP3	0.540625521249508	0.540625521249508	0.540625521249508
ANKIB1	0.0780733650772339	0	0.0780733650772339
ANKK1	0.0136373079461149	0.0136373079461149	0
ANKLE1	0.00363916417548706	0	0.00363916417548706
ANKLE2	0.0811813281685566	0.0811813281685566	0.0811813281685566
ANKMY1	0.0167243144785867	0.0167243144785867	0
ANKMY2	0.114356886016006	0.114356886016006	0
ANKRA2	0.0598182346711756	0.0598182346711756	0
ANKRD1	0.143103562083221	0	0.143103562083221
ANKRD10	0.264112536219249	0.264112536219249	0
ANKRD11	0.0686134936477723	0.0686134936477723	0.0686134936477723
ANKRD12	0.147918296305814	0	0.147918296305814
ANKRD13A	0.118229960756028	0	0.118229960756028
ANKRD13B	0.0107468663960476	0.0107468663960476	0
ANKRD13C	0.12305240197166	0	0.12305240197166
ANKRD13D	0.00986617745959219	0.00986617745959219	0
ANKRD16	0.017968864721689	0.017968864721689	0
ANKRD17	0.11474806217783	0	0.11474806217783
ANKRD19	0.0122583716784008	0.0122583716784008	0
ANKRD2	0.01621704626013	0	0.01621704626013
ANKRD20A4	1.76588548965495e-05	1.76588548965495e-05	1.76588548965495e-05
ANKRD20B	0.00205767382772278	0.00205767382772278	0
ANKRD22	0.204972736416864	0.204972736416864	0
ANKRD23	0.00288196997325515	0.00288196997325515	0
ANKRD24	0.00708739445001859	0.00708739445001859	0
ANKRD26	0.0136109599549337	0	0.0136109599549337
ANKRD26P1	0.00494175852830054	0	0.00494175852830054
ANKRD27	0.00617616967349778	0.00617616967349778	0
ANKRD28	0.0900471107501923	0	0.0900471107501923
ANKRD29	0.018916858026564	0	0.018916858026564
ANKRD30A	0.00143028005023607	0	0.00143028005023607
ANKRD30B	0.00236907938310717	0	0.00236907938310717
ANKRD31	0.0234173530219285	0.0234173530219285	0.0234173530219285
ANKRD32	0.12053232653138	0	0.12053232653138
ANKRD33	0.0138820520707729	0.0138820520707729	0.0138820520707729
ANKRD34A	0.146508260066189	0.146508260066189	0.146508260066189
ANKRD34B	0.00638695408620776	0.00638695408620776	0
ANKRD34C	0.00534387611988255	0	0.00534387611988255
ANKRD35	0.0481559176605426	0	0.0481559176605426
ANKRD36	0.00123683108595996	0.00123683108595996	0
ANKRD36B	0.000959814798662584	0.000959814798662584	0.000959814798662584
ANKRD36BP1	0.0329303742492865	0	0.0329303742492865
ANKRD37	0.0931290006927745	0.0931290006927745	0
ANKRD39	0.0185380653715776	0.0185380653715776	0
ANKRD40	0.0825761885703527	0	0.0825761885703527
ANKRD42	0.166497675748955	0.166497675748955	0
ANKRD43	0.011930988208545	0.011930988208545	0
ANKRD44	0.0540593337822413	0	0.0540593337822413
ANKRD45	0.0228618391604922	0	0.0228618391604922
ANKRD46	0.562998975486591	0.562998975486591	0.562998975486591
ANKRD49	0.0810794733588312	0.0810794733588312	0.0810794733588312
ANKRD5	0.0101320172098617	0.0101320172098617	0
ANKRD50	0.0326584066094825	0	0.0326584066094825
ANKRD52	0.0113936773570325	0.0113936773570325	0.0113936773570325
ANKRD53	0.0569474841807929	0	0.0569474841807929
ANKRD54	0.0212290000787636	0.0212290000787636	0
ANKRD55	0.00440729372276849	0	0.00440729372276849
ANKRD56	0.00703558728114854	0.00703558728114854	0
ANKRD57	0.225708884919057	0.225708884919057	0.225708884919057
ANKRD58	0.00629452001603522	0	0.00629452001603522
ANKRD6	0.0072409360763024	0	0.0072409360763024
ANKRD7	0.015504272343688	0	0.015504272343688
ANKRD9	0.0026825059204059	0.0026825059204059	0
ANKS1A	0.0716089716922562	0	0.0716089716922562
ANKS1B	0.0195014757408281	0	0.0195014757408281
ANKS3	0.012750135481338	0.012750135481338	0
ANKS4B	0.00644957477873605	0.00644957477873605	0
ANKS6	0.0213340344810949	0.0213340344810949	0
ANKZF1	0.015516055111625	0.015516055111625	0
ANLN	0.162199695642015	0.162199695642015	0
ANO1	0.0018777414825705	0.0018777414825705	0.0018777414825705
ANO10	0.0293703860188723	0.0293703860188723	0.0293703860188723
ANO2	0.0055226783536616	0	0.0055226783536616
ANO3	0.0429009280702785	0.0429009280702785	0.0429009280702785
ANO4	0.00924068099981166	0	0.00924068099981166
ANO5	0.00950687307030099	0.00950687307030099	0
ANO6	0.140373874199413	0	0.140373874199413
ANO7	0.000808183223466271	0.000808183223466271	0
ANO8	0.0511119339095263	0.0511119339095263	0
ANO9	0.00436890752297017	0.00436890752297017	0
ANP32A	0.0928140219013782	0.0928140219013782	0
ANP32B	0.0514283909897691	0.0514283909897691	0
ANP32C	0.0104630097521619	0.0104630097521619	0.0104630097521619
ANP32D	0.00495808484279895	0.00495808484279895	0.00495808484279895
ANP32E	0.243906524440918	0	0.243906524440918
ANPEP	0.0205608057091397	0	0.0205608057091397
ANTXR1	0.03356421951616	0	0.03356421951616
ANTXR2	0.146831520258663	0.146831520258663	0.146831520258663
ANTXRL	0.00867677190193261	0.00867677190193261	0.00867677190193261
ANUBL1	0.00759341896468489	0	0.00759341896468489
ANXA1	0.900578388433511	0	0.900578388433511
ANXA10	0.0570183871949989	0.0570183871949989	0
ANXA11	0.128224211985592	0.128224211985592	0
ANXA13	0.0418697573079056	0.0418697573079056	0.0418697573079056
ANXA2	0.616382115491162	0.616382115491162	0
ANXA2P1	0.00668178589416491	0.00668178589416491	0.00668178589416491
ANXA2P2	0.0423376029269366	0.0423376029269366	0
ANXA2P3	0.00634191818241841	0.00634191818241841	0.00634191818241841
ANXA3	0.223163944638082	0.223163944638082	0
ANXA4	0.0608045039175345	0.0608045039175345	0.0608045039175345
ANXA5	0.171850374144979	0	0.171850374144979
ANXA6	0.0653807634569707	0	0.0653807634569707
ANXA7	0.15728354333378	0	0.15728354333378
ANXA8L2	2.31029539804024e-05	2.31029539804024e-05	2.31029539804024e-05
ANXA9	0.0277767906899706	0.0277767906899706	0.0277767906899706
AOAH	0.00684504348918966	0	0.00684504348918966
AOC2	0.0145869975255826	0	0.0145869975255826
AOC3	0.00782506530908263	0	0.00782506530908263
AOX1	0.0181697505464813	0	0.0181697505464813
AOX2P	0.0123161139828098	0.0123161139828098	0
AP1AR	0.0605192859952881	0.0605192859952881	0
AP1B1	0.0146623530955333	0	0.0146623530955333
AP1G1	0.123794467673907	0.123794467673907	0.123794467673907
AP1G2	0.0150318046199972	0.0150318046199972	0
AP1M1	0.0211501943959303	0	0.0211501943959303
AP1M2	0.00533668193106549	0.00533668193106549	0
AP1S1	0.00858937244003408	0.00858937244003408	0
AP1S2	0.0863660327740098	0	0.0863660327740098
AP1S3	0.0164698527166799	0.0164698527166799	0
AP2A1	0.406934724402467	0.406934724402467	0.406934724402467
AP2A2	0.00285679948542439	0.00285679948542439	0.00285679948542439
AP2B1	0.195853796243333	0.195853796243333	0
AP2M1	0.0406333456517871	0.0406333456517871	0.0406333456517871
AP2S1	0.0516743779359477	0.0516743779359477	0
AP3B1	0.0686993191006292	0	0.0686993191006292
AP3B2	0.00337292632138002	0	0.00337292632138002
AP3D1	0.0331001015545521	0.0331001015545521	0
AP3M1	0.117465724803773	0.117465724803773	0.117465724803773
AP3M2	0.0781135711310742	0.0781135711310742	0
AP3S1	0.0999673660777238	0	0.0999673660777238
AP3S2	0.0770820211223199	0.0770820211223199	0
AP4B1	0.0989355084186506	0.0989355084186506	0
AP4E1	0.0960375125544968	0	0.0960375125544968
AP4M1	0.0145283106310369	0.0145283106310369	0
AP4S1	0.233218649363669	0	0.233218649363669
APAF1	0.208867606892772	0.208867606892772	0.208867606892772
APBA1	0.00569599260261285	0	0.00569599260261285
APBA2	0.000443802291634951	0	0.000443802291634951
APBA3	0.016896027763983	0.016896027763983	0
APBB1	0.00568825991619267	0	0.00568825991619267
APBB1IP	0.0336235137872613	0	0.0336235137872613
APBB2	0.156970963963967	0	0.156970963963967
APBB3	0.142107266699618	0.142107266699618	0.142107266699618
APC	0.0581446913790984	0	0.0581446913790984
APC2	0.0266119940481235	0.0266119940481235	0
APCDD1	0.00687232592380627	0	0.00687232592380627
APCDD1L	0.00350006890815801	0	0.00350006890815801
APCS	0.0496873919280632	0.0496873919280632	0.0496873919280632
APEH	0.0116925221267984	0.0116925221267984	0
APEX1	0.158233414964119	0.158233414964119	0.158233414964119
APEX2	0.0233183463063759	0.0233183463063759	0.0233183463063759
APH1A	0.0529065597625688	0.0529065597625688	0
APH1B	0.0215935421878197	0	0.0215935421878197
API5	0.01996594137928	0	0.01996594137928
APIP	0.113270429948716	0.113270429948716	0
APITD1	0.0173323968862952	0.0173323968862952	0
APLF	0.10036415993097	0	0.10036415993097
APLN	0.0029916041272535	0.0029916041272535	0.0029916041272535
APLNR	0.0019354441140087	0	0.0019354441140087
APLP1	0.0010547710290518	0	0.0010547710290518
APLP2	0.0211344717868797	0.0211344717868797	0
APOA1BP	0.138381551410776	0.138381551410776	0
APOA2	0.0363264595824811	0.0363264595824811	0
APOA4	0.00119711420269163	0.00119711420269163	0.00119711420269163
APOA5	0.0434800178341681	0.0434800178341681	0
APOB	0.00528191422950657	0.00528191422950657	0.00528191422950657
APOB48R	0.0103835625072239	0	0.0103835625072239
APOBEC1	0.00539251554855358	0.00539251554855358	0
APOBEC2	0.00586751293907197	0	0.00586751293907197
APOBEC3A	0.00637641992403871	0	0.00637641992403871
APOBEC3B	0.0485696328112969	0.0485696328112969	0.0485696328112969
APOBEC3C	0.00584215855060385	0	0.00584215855060385
APOBEC3D	0.00174087144293681	0	0.00174087144293681
APOBEC3F	0.00125523692492762	0	0.00125523692492762
APOBEC3G	0.00611529149253837	0	0.00611529149253837
APOBEC3H	0.0167692127018191	0	0.0167692127018191
APOBEC4	0.0296378536971738	0.0296378536971738	0.0296378536971738
APOC1	0.00170816729286783	0	0.00170816729286783
APOC1P1	0.0015003167736048	0	0.0015003167736048
APOC2	0.0244864834874385	0	0.0244864834874385
APOC3	0.001276450771688	0.001276450771688	0
APOC4	0.0125393387229622	0	0.0125393387229622
APOD	0.0100260305038296	0	0.0100260305038296
APOE	0.00274440251174762	0	0.00274440251174762
APOF	0.298235982350448	0.298235982350448	0.298235982350448
APOH	0.00625578905531834	0	0.00625578905531834
APOL1	0.0434398609409272	0.0434398609409272	0.0434398609409272
APOL2	0.312121344471791	0	0.312121344471791
APOL3	0.0444608964420339	0	0.0444608964420339
APOL4	0.00610571665157585	0	0.00610571665157585
APOL5	0.00156796455830193	0.00156796455830193	0.00156796455830193
APOL6	0.285934261447867	0	0.285934261447867
APOLD1	0.343207923113055	0	0.343207923113055
APOO	0.109208755507832	0.109208755507832	0
APOOL	0.0254898488463151	0	0.0254898488463151
APP	0.0379583100058484	0	0.0379583100058484
APPBP2	0.0487032829705391	0	0.0487032829705391
APPL1	0.122384727262126	0	0.122384727262126
APPL2	0.0563044269107804	0.0563044269107804	0.0563044269107804
APRT	0.0094433924869252	0.0094433924869252	0
APTX	0.0594196956452583	0.0594196956452583	0
AQP1	0.00107116602378569	0	0.00107116602378569
AQP10	0.0163102253693412	0.0163102253693412	0
AQP11	0.0152535877209714	0.0152535877209714	0
AQP12A	6.61995805539822e-05	6.61995805539822e-05	6.61995805539822e-05
AQP12B	6.98749537257979e-05	6.98749537257979e-05	6.98749537257979e-05
AQP2	0.0175910613354761	0.0175910613354761	0.0175910613354761
AQP3	0.0282024309375654	0.0282024309375654	0
AQP4	0.0073753493381511	0	0.0073753493381511
AQP5	0.00765775889361598	0.00765775889361598	0.00765775889361598
AQP6	0.00340255793935651	0.00340255793935651	0
AQP7	0.00537409561681445	0.00537409561681445	0.00537409561681445
AQP7P1	0.00705965230106894	0	0.00705965230106894
AQP7P3	1.52594006961685e-05	0	1.52594006961685e-05
AQP8	0.00397225390893152	0	0.00397225390893152
AQP9	0.0169817397309479	0	0.0169817397309479
AQPEP	0.00514890541741629	0	0.00514890541741629
AQR	0.041078073496396	0	0.041078073496396
AR	0.00955538736217019	0	0.00955538736217019
ARAF	0.0522148889124868	0.0522148889124868	0
ARAP1	0.0233771581580861	0	0.0233771581580861
ARAP2	0.0776188257878901	0.0776188257878901	0.0776188257878901
ARAP3	0.00596525331052434	0.00596525331052434	0.00596525331052434
ARC	0.000832108608016984	0	0.000832108608016984
ARCN1	0.0383674636267475	0.0383674636267475	0.0383674636267475
ARF1	0.0692837923916722	0.0692837923916722	0
ARF3	0.0893709773957349	0.0893709773957349	0.0893709773957349
ARF4	0.197164358970848	0	0.197164358970848
ARF5	0.0110119103736411	0.0110119103736411	0
ARF6	0.202350024579684	0.202350024579684	0.202350024579684
ARFGAP1	0.00329850940998539	0.00329850940998539	0
ARFGAP2	0.0469612474865962	0.0469612474865962	0
ARFGAP3	0.023556682787087	0.023556682787087	0.023556682787087
ARFGEF1	0.0166125340626908	0.0166125340626908	0
ARFGEF2	0.055330943965434	0.055330943965434	0
ARFIP1	0.0566622087329268	0.0566622087329268	0
ARFIP2	0.0543357773476635	0.0543357773476635	0
ARFRP1	0.0526083268616705	0.0526083268616705	0
ARG1	0.00953525366685972	0	0.00953525366685972
ARG2	0.0462272801692301	0	0.0462272801692301
ARGFX	0.0053469441869801	0.0053469441869801	0.0053469441869801
ARGFXP2	0.0153058841888268	0.0153058841888268	0.0153058841888268
ARGLU1	0.555600479275932	0.555600479275932	0
ARHGAP1	0.0400106504439213	0	0.0400106504439213
ARHGAP10	0.0612087739824724	0	0.0612087739824724
ARHGAP11A	0.0585602733179679	0.0585602733179679	0
ARHGAP11B	0.0719158115432214	0.0719158115432214	0.0719158115432214
ARHGAP12	0.0495489193432306	0.0495489193432306	0
ARHGAP15	0.0337717258685018	0	0.0337717258685018
ARHGAP17	0.147646448886285	0	0.147646448886285
ARHGAP18	0.0460305895073914	0	0.0460305895073914
ARHGAP19	0.0219026188171624	0	0.0219026188171624
ARHGAP20	0.0115746139093438	0	0.0115746139093438
ARHGAP21	0.091212887327399	0.091212887327399	0.091212887327399
ARHGAP22	0.0130022459136337	0	0.0130022459136337
ARHGAP23	0.0144300482983683	0	0.0144300482983683
ARHGAP24	0.114749590522915	0	0.114749590522915
ARHGAP25	0.0607969441308805	0	0.0607969441308805
ARHGAP26	0.0353590104990433	0.0353590104990433	0.0353590104990433
ARHGAP27	0.0205988547993605	0.0205988547993605	0
ARHGAP28	0.00510039070211886	0	0.00510039070211886
ARHGAP29	0.0397816029783708	0	0.0397816029783708
ARHGAP30	0.0334298267660913	0	0.0334298267660913
ARHGAP31	0.0373895972617687	0	0.0373895972617687
ARHGAP32	0.238530263391799	0.238530263391799	0
ARHGAP33	0.00251791938082422	0.00251791938082422	0
ARHGAP36	0.00152086417036531	0	0.00152086417036531
ARHGAP4	0.00442547763690936	0	0.00442547763690936
ARHGAP5	0.112534219503965	0.112534219503965	0
ARHGAP6	0.013312946626806	0	0.013312946626806
ARHGAP8	0.00445869468205535	0.00445869468205535	0
ARHGAP9	0.0206834962697075	0	0.0206834962697075
ARHGDIA	0.0263663189749317	0.0263663189749317	0
ARHGDIB	0.167163411244651	0	0.167163411244651
ARHGDIG	0.000292407104577434	0.000292407104577434	0.000292407104577434
ARHGEF1	0.0284415026062734	0.0284415026062734	0.0284415026062734
ARHGEF10	0.0113134873074378	0	0.0113134873074378
ARHGEF10L	0.00356629637889237	0.00356629637889237	0
ARHGEF11	0.0533957637178314	0.0533957637178314	0
ARHGEF12	0.247232895273525	0.247232895273525	0.247232895273525
ARHGEF15	0.00170927674211849	0	0.00170927674211849
ARHGEF16	0.00283589411349094	0.00283589411349094	0
ARHGEF17	0.0170043916112409	0	0.0170043916112409
ARHGEF18	0.125113314645917	0.125113314645917	0
ARHGEF19	0.00728063152483826	0.00728063152483826	0.00728063152483826
ARHGEF2	0.0996067034118135	0.0996067034118135	0.0996067034118135
ARHGEF3	0.112744949549689	0	0.112744949549689
ARHGEF4	0.00268571188040264	0.00268571188040264	0.00268571188040264
ARHGEF5	3.08796730999401e-05	3.08796730999401e-05	0
ARHGEF6	0.00926457179836341	0	0.00926457179836341
ARHGEF7	0.0752173846110804	0.0752173846110804	0.0752173846110804
ARHGEF9	0.0120549620647481	0	0.0120549620647481
ARID1A	0.249023345739749	0	0.249023345739749
ARID1B	0.0847527364693488	0	0.0847527364693488
ARID2	0.244124993862636	0.244124993862636	0.244124993862636
ARID3A	0.00658800892962626	0.00658800892962626	0.00658800892962626
ARID3B	0.1242004793889	0.1242004793889	0.1242004793889
ARID3C	0.011940211515657	0.011940211515657	0
ARID4A	0.0981277385672388	0	0.0981277385672388
ARID4B	0.71513909287256	0	0.71513909287256
ARID5A	0.280832759548953	0	0.280832759548953
ARID5B	0.92012508748465	0	0.92012508748465
ARIH1	0.310857115703965	0	0.310857115703965
ARIH2	0.0354516314323096	0.0354516314323096	0.0354516314323096
ARL1	0.0308041142262177	0.0308041142262177	0.0308041142262177
ARL10	0.0136866672942494	0	0.0136866672942494
ARL11	0.00706476704863717	0	0.00706476704863717
ARL13A	0.00490027319161381	0.00490027319161381	0.00490027319161381
ARL13B	0.0745860430349584	0	0.0745860430349584
ARL14	0.164698340934883	0.164698340934883	0
ARL15	0.0525505915448481	0	0.0525505915448481
ARL16	0.00542867658540125	0.00542867658540125	0
ARL17A	1.64716842821217e-05	1.64716842821217e-05	1.64716842821217e-05
ARL17B	1.53955072419994e-05	1.53955072419994e-05	1.53955072419994e-05
ARL2	0.022513536274925	0.022513536274925	0.022513536274925
ARL2BP	0.0769993427602464	0	0.0769993427602464
ARL3	0.0453951711827835	0.0453951711827835	0.0453951711827835
ARL4A	0.0705664175647321	0.0705664175647321	0.0705664175647321
ARL4C	0.0106800151056293	0	0.0106800151056293
ARL4D	0.0374155508379574	0	0.0374155508379574
ARL5A	0.0333074727450814	0	0.0333074727450814
ARL5B	0.307478057851642	0.307478057851642	0.307478057851642
ARL5C	0.00546117868885701	0.00546117868885701	0.00546117868885701
ARL6	0.0303618922520696	0	0.0303618922520696
ARL6IP1	0.0838573246924944	0.0838573246924944	0
ARL6IP4	0.00667445464351946	0.00667445464351946	0
ARL6IP5	0.609363529829798	0	0.609363529829798
ARL6IP6	0.0662703252860485	0.0662703252860485	0
ARL8A	0.0224997688509145	0.0224997688509145	0
ARL8B	0.0429759207410518	0	0.0429759207410518
ARL9	0.0029468229949001	0	0.0029468229949001
ARMC1	0.134126174113654	0	0.134126174113654
ARMC10	0.111302572757542	0.111302572757542	0
ARMC2	0.0229135398397679	0	0.0229135398397679
ARMC3	0.0105948156069783	0.0105948156069783	0
ARMC4	0.00334241139664113	0.00334241139664113	0.00334241139664113
ARMC5	0.112118209788192	0.112118209788192	0
ARMC6	0.0134539189982684	0.0134539189982684	0
ARMC7	0.0180125816866894	0.0180125816866894	0
ARMC8	0.061988797662942	0	0.061988797662942
ARMC9	0.0149572088262463	0	0.0149572088262463
ARMCX1	0.000640793284010239	0	0.000640793284010239
ARMCX2	0.00532062595329025	0	0.00532062595329025
ARMCX3	0.00616826775956864	0	0.00616826775956864
ARMCX5	0.0140672046852494	0.0140672046852494	0
ARMCX6	0.00426992342171881	0.00426992342171881	0.00426992342171881
ARMS2	0.00321054192731606	0.00321054192731606	0.00321054192731606
ARNT	0.373037469578276	0	0.373037469578276
ARNT2	0.00434548337670548	0	0.00434548337670548
ARNTL	0.034971296150365	0	0.034971296150365
ARNTL2	0.846863720783096	0.846863720783096	0.846863720783096
ARPC1A	0.0639443854767299	0.0639443854767299	0
ARPC1B	0.048521330251226	0.048521330251226	0.048521330251226
ARPC2	0.0395168874000834	0	0.0395168874000834
ARPC3	0.0457516415098857	0.0457516415098857	0.0457516415098857
ARPC4	0.0914200291869106	0.0914200291869106	0.0914200291869106
ARPC5	0.278343102474109	0.278343102474109	0.278343102474109
ARPC5L	0.662545815404269	0.662545815404269	0
ARPM1	0.42142746871007	0.42142746871007	0.42142746871007
ARPP19	0.110125176234494	0	0.110125176234494
ARPP21	0.0174217843754873	0	0.0174217843754873
ARR3	0.00391170214380894	0.00391170214380894	0.00391170214380894
ARRB1	0.00954510589170893	0	0.00954510589170893
ARRB2	0.0261313130493247	0	0.0261313130493247
ARRDC1	0.00749217039946247	0.00749217039946247	0
ARRDC2	0.010579775305419	0.010579775305419	0
ARRDC3	0.448256173816232	0	0.448256173816232
ARRDC4	0.0238714719675276	0.0238714719675276	0.0238714719675276
ARRDC5	0.0753920361251388	0	0.0753920361251388
ARSA	0.00789838255445165	0.00789838255445165	0
ARSB	0.103788693755704	0	0.103788693755704
ARSD	0.00186079706392877	0.00186079706392877	0
ARSE	0.00231910848160746	0.00231910848160746	0
ARSF	0.00105772993739267	0.00105772993739267	0.00105772993739267
ARSG	0.0510931075701021	0	0.0510931075701021
ARSH	0.00210479567740837	0.00210479567740837	0.00210479567740837
ARSI	0.0198901101988697	0	0.0198901101988697
ARSJ	0.0276246373702318	0	0.0276246373702318
ARSK	0.11274795143063	0	0.11274795143063
ART1	0.00244906023508041	0	0.00244906023508041
ART3	0.0213797198157023	0	0.0213797198157023
ART4	0.0788032606287914	0	0.0788032606287914
ART5	0.00257213418738964	0	0.00257213418738964
ARTN	0.0131921740564459	0.0131921740564459	0.0131921740564459
ARV1	0.125950629288326	0.125950629288326	0
ARVCF	0.00197608430217848	0.00197608430217848	0
ARX	0.00144272554949232	0.00144272554949232	0.00144272554949232
AS3MT	0.00592469696993892	0	0.00592469696993892
ASAH1	0.0863267705041777	0	0.0863267705041777
ASAH2	0.00788204626510568	0.00788204626510568	0.00788204626510568
ASAH2B	0.00687063978301298	0.00687063978301298	0.00687063978301298
ASAM	0.0276563782582968	0	0.0276563782582968
ASAP1	0.0305535039030834	0	0.0305535039030834
ASAP1IT1	0.0925039591204546	0.0925039591204546	0.0925039591204546
ASAP2	0.0140415264761131	0.0140415264761131	0
ASAP3	0.0167126446069164	0	0.0167126446069164
ASB1	0.0107605257474138	0	0.0107605257474138
ASB10	0.00173522320874077	0	0.00173522320874077
ASB11	0.0122694081919714	0	0.0122694081919714
ASB12	0.00329019754433631	0.00329019754433631	0
ASB13	0.0053821357801899	0	0.0053821357801899
ASB14	0.0193638972891395	0.0193638972891395	0.0193638972891395
ASB15	0.0122020066805388	0.0122020066805388	0
ASB16	0.00193648299687763	0.00193648299687763	0.00193648299687763
ASB17	0.00759914906313331	0.00759914906313331	0.00759914906313331
ASB18	0.00146163858091369	0.00146163858091369	0.00146163858091369
ASB2	0.0512150117142639	0	0.0512150117142639
ASB3	0.0580221839601024	0	0.0580221839601024
ASB4	0.0770690099541089	0.0770690099541089	0.0770690099541089
ASB5	0.0766850985584609	0	0.0766850985584609
ASB6	0.0103886143281122	0.0103886143281122	0
ASB7	0.705186186719764	0	0.705186186719764
ASB8	0.076461963831298	0	0.076461963831298
ASB9	0.0165576900820354	0	0.0165576900820354
ASCC1	0.0770379653751603	0	0.0770379653751603
ASCC2	0.0634195901607427	0.0634195901607427	0
ASCC3	0.0740047267562517	0	0.0740047267562517
ASCL1	0.0214088955100394	0.0214088955100394	0.0214088955100394
ASCL2	0.000674214592151358	0	0.000674214592151358
ASCL3	0.0269036772889794	0.0269036772889794	0.0269036772889794
ASCL4	0.0115219625134048	0	0.0115219625134048
ASF1A	0.1011441292837	0	0.1011441292837
ASF1B	0.0534168220964947	0.0534168220964947	0
ASFMR1	0.0132485449817549	0.0132485449817549	0
ASGR1	0.00322090431936221	0	0.00322090431936221
ASGR2	0.0047937861087962	0	0.0047937861087962
ASH1L	0.0847753843177149	0.0847753843177149	0.0847753843177149
ASH2L	0.0286229119618416	0	0.0286229119618416
ASIP	0.011884721138197	0.011884721138197	0.011884721138197
ASL	0.00271045246260696	0.00271045246260696	0
ASNA1	0.097189698601673	0.097189698601673	0.097189698601673
ASNS	0.0312098097420929	0.0312098097420929	0
ASNSD1	0.0582562772356018	0	0.0582562772356018
ASPA	0.00990045840787065	0	0.00990045840787065
ASPDH	0.00293587571538558	0.00293587571538558	0.00293587571538558
ASPG	0.00233903787898878	0.00233903787898878	0.00233903787898878
ASPH	1	1	0
ASPHD1	0.00385291872353352	0.00385291872353352	0
ASPHD2	0.0105598771393154	0.0105598771393154	0
ASPM	0.322922813168298	0.322922813168298	0
ASPN	0.0387435546372944	0	0.0387435546372944
ASPRV1	0.00260928176782721	0	0.00260928176782721
ASPSCR1	0.00792184784055056	0.00792184784055056	0
ASRGL1	0.0232110551478748	0.0232110551478748	0.0232110551478748
ASS1	0.0324288973287545	0.0324288973287545	0
ASTE1	0.0659621785019483	0	0.0659621785019483
ASTL	0.0318255500380168	0	0.0318255500380168
ASTN1	0.0113397512021709	0	0.0113397512021709
ASTN2	0.0381933129617352	0	0.0381933129617352
ASXL1	0.857624797750745	0	0.857624797750745
ASXL2	0.091568755644429	0	0.091568755644429
ASXL3	0.0045801064168765	0	0.0045801064168765
ASZ1	0.0361441080767148	0.0361441080767148	0.0361441080767148
ATAD1	0.130668435738891	0.130668435738891	0
ATAD2	0.146001860542529	0.146001860542529	0.146001860542529
ATAD2B	0.0831311155597333	0	0.0831311155597333
ATAD3A	0.0023506708860164	0.0023506708860164	0
ATAD3B	0.00245170985295165	0.00245170985295165	0
ATAD3C	0.000417113190766403	0.000417113190766403	0
ATAD5	0.0733126762020662	0.0733126762020662	0.0733126762020662
ATCAY	0.00141645471834913	0	0.00141645471834913
ATE1	0.0556434281669422	0	0.0556434281669422
ATF1	0.126154626343572	0	0.126154626343572
ATF2	0.147018748649572	0	0.147018748649572
ATF3	0.843012813859633	0	0.843012813859633
ATF4	0.0891073171852247	0.0891073171852247	0
ATF5	0.0358871801408822	0.0358871801408822	0.0358871801408822
ATF6	1	0	1
ATF7	0.172780344130658	0	0.172780344130658
ATF7IP	0.138933572363619	0	0.138933572363619
ATF7IP2	0.0153593470658587	0.0153593470658587	0.0153593470658587
ATG10	0.0281303745087404	0.0281303745087404	0.0281303745087404
ATG12	0.0891921425653572	0	0.0891921425653572
ATG16L1	0.123153346352294	0.123153346352294	0
ATG16L2	0.0228953725653873	0	0.0228953725653873
ATG2A	0.028610926461154	0.028610926461154	0
ATG2B	0.0571144240274565	0	0.0571144240274565
ATG3	0.0736255541969415	0	0.0736255541969415
ATG4A	0.0322410238623204	0.0322410238623204	0.0322410238623204
ATG4C	0.0552654860900293	0	0.0552654860900293
ATG4D	0.00928814062195131	0.00928814062195131	0
ATG5	0.0789380820401067	0	0.0789380820401067
ATG7	0.0353231982594245	0	0.0353231982594245
ATG9A	0.0162082624945059	0.0162082624945059	0
ATG9B	0.0108325130561001	0.0108325130561001	0
ATHL1	0.000529204774892464	0.000529204774892464	0
ATIC	0.0296490652460205	0.0296490652460205	0
ATL1	0.0854360664030173	0	0.0854360664030173
ATL2	0.0476021315406206	0.0476021315406206	0.0476021315406206
ATL3	0.346862142134107	0	0.346862142134107
ATM	0.119585635652568	0	0.119585635652568
ATMIN	0.024546050854393	0	0.024546050854393
ATN1	0.0464034532418641	0.0464034532418641	0
ATOH1	0.00565189000826173	0.00565189000826173	0.00565189000826173
ATOH7	0.019055740196558	0.019055740196558	0
ATOH8	0.00793367140545496	0	0.00793367140545496
ATOX1	0.0460045518980546	0.0460045518980546	0.0460045518980546
ATP10A	0.00137082840492796	0	0.00137082840492796
ATP10B	0.0380105242787995	0.0380105242787995	0.0380105242787995
ATP10D	0.0981070828443592	0	0.0981070828443592
ATP11A	0.0133790263102613	0.0133790263102613	0.0133790263102613
ATP11B	0.130853876829181	0.130853876829181	0.130853876829181
ATP11C	0.0202675163878156	0	0.0202675163878156
ATP12A	0.0049931684145737	0.0049931684145737	0.0049931684145737
ATP13A1	0.0265392410882209	0.0265392410882209	0
ATP13A2	0.00855064691268285	0.00855064691268285	0
ATP13A3	0.0803867841287697	0	0.0803867841287697
ATP13A4	0.0126065258309377	0.0126065258309377	0.0126065258309377
ATP13A5	0.0161200452176979	0.0161200452176979	0.0161200452176979
ATP1A1	0.961859479883304	0.961859479883304	0
ATP1A2	0.0156742050568386	0	0.0156742050568386
ATP1A3	0.000459357974478183	0	0.000459357974478183
ATP1A4	0.0221486502520991	0	0.0221486502520991
ATP1B1	0.129908924436682	0.129908924436682	0
ATP1B2	0.00125606125027073	0	0.00125606125027073
ATP1B3	0.0626732986280195	0	0.0626732986280195
ATP1B4	0.0041723449919645	0.0041723449919645	0.0041723449919645
ATP2A1	0.0019563297999445	0.0019563297999445	0
ATP2A2	0.0542692699747497	0.0542692699747497	0.0542692699747497
ATP2A3	0.00455938830673169	0.00455938830673169	0.00455938830673169
ATP2B1	0.0679277755801208	0	0.0679277755801208
ATP2B2	0.00187796464645505	0	0.00187796464645505
ATP2B3	0.000312406709566783	0	0.000312406709566783
ATP2B4	0.60281662306365	0	0.60281662306365
ATP2C1	0.0621323846234071	0.0621323846234071	0.0621323846234071
ATP2C2	0.00458158560490201	0.00458158560490201	0
ATP4A	0.0025084991644797	0	0.0025084991644797
ATP4B	0.00117484311167427	0.00117484311167427	0.00117484311167427
ATP5A1	0.0308143741146867	0	0.0308143741146867
ATP5B	0.108368549226107	0.108368549226107	0
ATP5C1	0.0379756940924657	0.0379756940924657	0
ATP5D	0.0111960601777274	0.0111960601777274	0
ATP5E	0.106719987247608	0.106719987247608	0
ATP5EP2	0.00250238734329025	0.00250238734329025	0.00250238734329025
ATP5F1	0.0870451336580234	0	0.0870451336580234
ATP5G1	0.03711667784827	0.03711667784827	0
ATP5G2	0.0634944659725854	0.0634944659725854	0
ATP5G3	0.032217418406437	0.032217418406437	0
ATP5H	0.0325451808033446	0.0325451808033446	0
ATP5I	0.00720564344528353	0.00720564344528353	0
ATP5J	0.0511890726002546	0.0511890726002546	0
ATP5J2	0.0260599225739304	0.0260599225739304	0
ATP5L	0.0769562100272787	0.0769562100272787	0
ATP5L2	0.012561315793663	0	0.012561315793663
ATP5O	0.0612689455976701	0.0612689455976701	0
ATP5S	0.247984743347323	0.247984743347323	0
ATP5SL	0.013179055987717	0.013179055987717	0
ATP6AP1	0.00286003423857079	0.00286003423857079	0.00286003423857079
ATP6AP1L	0.0188287880056168	0.0188287880056168	0
ATP6AP2	0.0319185719071603	0	0.0319185719071603
ATP6V0A1	0.0567627693795877	0.0567627693795877	0.0567627693795877
ATP6V0A2	0.0177157676451008	0	0.0177157676451008
ATP6V0A4	0.00452443344083646	0.00452443344083646	0.00452443344083646
ATP6V0B	0.0308911234984252	0.0308911234984252	0
ATP6V0C	0.00583337881160714	0.00583337881160714	0
ATP6V0D1	0.0564779930402836	0	0.0564779930402836
ATP6V0D2	0.015892020033363	0	0.015892020033363
ATP6V0E1	0.0558872410386057	0	0.0558872410386057
ATP6V0E2	0.0033230069214398	0.0033230069214398	0.0033230069214398
ATP6V1A	0.299436738819531	0	0.299436738819531
ATP6V1B1	0.00142328578966612	0.00142328578966612	0
ATP6V1B2	0.150418661477097	0	0.150418661477097
ATP6V1C1	0.0723175629438778	0	0.0723175629438778
ATP6V1C2	0.0340465293972974	0.0340465293972974	0
ATP6V1D	0.192518180725221	0.192518180725221	0
ATP6V1E1	0.0358486088742398	0	0.0358486088742398
ATP6V1E2	0.00778085494936602	0.00778085494936602	0.00778085494936602
ATP6V1F	0.0107000817575579	0.0107000817575579	0.0107000817575579
ATP6V1G1	0.0408748059091264	0.0408748059091264	0.0408748059091264
ATP6V1G3	0.196443922978723	0	0.196443922978723
ATP6V1H	0.0464498162330044	0.0464498162330044	0.0464498162330044
ATP7A	0.0473081014298364	0	0.0473081014298364
ATP7B	0.0163725649620636	0.0163725649620636	0
ATP8A1	0.0655420565212495	0	0.0655420565212495
ATP8A2	0.00157304012536914	0	0.00157304012536914
ATP8B1	0.0111494120293471	0.0111494120293471	0
ATP8B2	0.0257580205736891	0	0.0257580205736891
ATP8B3	0.00434969060891143	0.00434969060891143	0.00434969060891143
ATP8B4	0.0366748835352876	0	0.0366748835352876
ATP9A	0.0199105956610437	0.0199105956610437	0
ATP9B	0.0208206576127494	0	0.0208206576127494
ATPAF1	0.0197025132122777	0.0197025132122777	0.0197025132122777
ATPAF2	0.0350922055187458	0.0350922055187458	0.0350922055187458
ATPBD4	0.0727505991272742	0.0727505991272742	0
ATPIF1	0.0715066148368649	0.0715066148368649	0
ATR	0.102184886501563	0	0.102184886501563
ATRIP	0.0230698516409962	0.0230698516409962	0.0230698516409962
ATRN	0.0070422624190612	0	0.0070422624190612
ATRNL1	0.00573763267556792	0	0.00573763267556792
ATRX	0.0225179103778913	0	0.0225179103778913
ATXN1	0.593500964095981	0	0.593500964095981
ATXN10	0.0472650690291445	0.0472650690291445	0.0472650690291445
ATXN1L	0.0346241249639135	0	0.0346241249639135
ATXN2	0.0179675369364094	0.0179675369364094	0
ATXN2L	0.0299736422253405	0.0299736422253405	0
ATXN3	0.0312477509102268	0	0.0312477509102268
ATXN3L	0.0182274471049198	0	0.0182274471049198
ATXN7	0.138692096637126	0	0.138692096637126
ATXN7L1	0.0153531670346692	0.0153531670346692	0.0153531670346692
ATXN7L2	0.0150313966193214	0.0150313966193214	0.0150313966193214
ATXN7L3	0.0399272278436614	0.0399272278436614	0
ATXN8OS	0.00545155261026049	0	0.00545155261026049
AUH	0.0270858470225554	0.0270858470225554	0
AUP1	0.164228861008449	0.164228861008449	0
AURKA	0.112209689303498	0.112209689303498	0
AURKAIP1	0.0158674063582941	0.0158674063582941	0
AURKAPS1	0.0930719184471872	0.0930719184471872	0
AURKB	0.0233173945452428	0.0233173945452428	0
AURKC	0.00393196104029206	0.00393196104029206	0.00393196104029206
AUTS2	0.0102422900153502	0	0.0102422900153502
AVEN	0.0249885354995027	0	0.0249885354995027
AVIL	0.0115992848918246	0	0.0115992848918246
AVL9	0.0843837211484308	0.0843837211484308	0
AVP	0.00153314212514968	0	0.00153314212514968
AVPI1	0.172163100494948	0.172163100494948	0
AVPR1A	0.0134218410577243	0	0.0134218410577243
AVPR1B	0.0231840605192574	0	0.0231840605192574
AVPR2	0.00181061736719648	0	0.00181061736719648
AWAT1	0.00440838248092351	0.00440838248092351	0.00440838248092351
AWAT2	0.00528231465177521	0.00528231465177521	0.00528231465177521
AXIN1	0.00309602216410805	0.00309602216410805	0
AXIN2	0.013428404968401	0	0.013428404968401
AXL	0.00996702561106968	0	0.00996702561106968
AZGP1	0.00456393875975944	0.00456393875975944	0
AZI1	0.00328139682623062	0.00328139682623062	0
AZI2	0.337186056685042	0	0.337186056685042
AZIN1	0.208810706384316	0.208810706384316	0.208810706384316
AZU1	0.000540485335153628	0	0.000540485335153628
B2M	0.404519011389751	0	0.404519011389751
B3GALNT1	0.0261754413418193	0	0.0261754413418193
B3GALNT2	0.17791125283571	0.17791125283571	0.17791125283571
B3GALT1	0.0036176120634299	0	0.0036176120634299
B3GALT2	0.0933819999405585	0	0.0933819999405585
B3GALT5	0.00165320949127753	0.00165320949127753	0
B3GALT6	0.00195298283741502	0.00195298283741502	0.00195298283741502
B3GALTL	0.0111300022553139	0	0.0111300022553139
B3GAT1	0.000743291201531661	0	0.000743291201531661
B3GAT2	0.00399509859229122	0.00399509859229122	0.00399509859229122
B3GAT3	0.37001983507184	0.37001983507184	0
B3GNT1	0.0499778333105083	0.0499778333105083	0.0499778333105083
B3GNT2	0.0471766186302708	0	0.0471766186302708
B3GNT3	0.0267111200617892	0.0267111200617892	0
B3GNT4	0.0151134221456352	0.0151134221456352	0
B3GNT5	0.0881420651114083	0.0881420651114083	0
B3GNT6	0.0171629977914243	0.0171629977914243	0.0171629977914243
B3GNT7	0.00571100308017487	0.00571100308017487	0
B3GNT8	0.00141179509881767	0.00141179509881767	0
B3GNT9	0.0111821850113514	0	0.0111821850113514
B3GNTL1	0.0132584419673976	0.0132584419673976	0
B4GALNT1	0.00419048509627708	0	0.00419048509627708
B4GALNT2	0.00409717337153198	0.00409717337153198	0.00409717337153198
B4GALNT3	0.00665227348805864	0.00665227348805864	0
B4GALNT4	0.000431497935150764	0.000431497935150764	0.000431497935150764
B4GALT1	1	0	1
B4GALT2	0.0293912053103704	0.0293912053103704	0
B4GALT3	0.0788186906511121	0.0788186906511121	0
B4GALT4	0.0330747245973221	0.0330747245973221	0
B4GALT5	0.144981521777832	0.144981521777832	0.144981521777832
B4GALT6	0.202910527089672	0	0.202910527089672
B4GALT7	0.0176190473063193	0.0176190473063193	0
B9D1	0.0118724183992086	0.0118724183992086	0
B9D2	0.103158613841137	0.103158613841137	0
BAALC	0.011977028712486	0	0.011977028712486
BAAT	0.0142166043577181	0	0.0142166043577181
BACE1	0.00398637045224762	0	0.00398637045224762
BACE2	0.0992253460083375	0.0992253460083375	0
BACH1	0.263140829957865	0	0.263140829957865
BACH2	0.00930598176687728	0	0.00930598176687728
BAD	0.0108775525666887	0.0108775525666887	0
BAG1	0.0710991555305504	0.0710991555305504	0
BAG2	0.113695703258649	0	0.113695703258649
BAG3	0.260065115649355	0.260065115649355	0.260065115649355
BAG4	0.0751344077770573	0	0.0751344077770573
BAG5	0.0200146820688187	0.0200146820688187	0
BAGE	0.309294638460806	0.309294638460806	0
BAGE2	0.309553854635635	0.309553854635635	0.309553854635635
BAHCC1	0.00932542146155021	0.00932542146155021	0.00932542146155021
BAHD1	0.00480814530790315	0.00480814530790315	0.00480814530790315
BAI1	0.000829618037655277	0.000829618037655277	0.000829618037655277
BAI2	0.00312718376976704	0	0.00312718376976704
BAI3	0.00635127018999639	0	0.00635127018999639
BAIAP2	0.00271913294457888	0.00271913294457888	0
BAIAP2L1	0.0202157994119813	0.0202157994119813	0
BAIAP2L2	0.00188667580227361	0.00188667580227361	0
BAIAP3	0.000763231566985378	0.000763231566985378	0.000763231566985378
BAK1	0.0312237843531506	0.0312237843531506	0
BAMBI	0.0139793117503923	0.0139793117503923	0
BANF1	0.0508589019588625	0.0508589019588625	0
BANF2	0.00441041084285232	0	0.00441041084285232
BANK1	0.0233765874453902	0	0.0233765874453902
BANP	0.0437309923977112	0.0437309923977112	0
BAP1	0.011078288248359	0	0.011078288248359
BARD1	0.0475872035121028	0.0475872035121028	0.0475872035121028
BARHL1	0.00169826126615946	0.00169826126615946	0.00169826126615946
BARHL2	0.00351988914962799	0.00351988914962799	0.00351988914962799
BARX1	0.0104512429499181	0.0104512429499181	0.0104512429499181
BARX2	0.00422784848489055	0.00422784848489055	0
BASE	0.00353775066253324	0.00353775066253324	0
BASP1	0.29594634365714	0	0.29594634365714
BAT2L1	0.0192372360801648	0	0.0192372360801648
BAT2L2	0.271722953013582	0	0.271722953013582
BATF	0.122776701080008	0.122776701080008	0.122776701080008
BATF2	0.011468156301454	0.011468156301454	0.011468156301454
BATF3	0.135557975990675	0	0.135557975990675
BAX	0.0320229744091532	0.0320229744091532	0
BAZ1A	0.145510149893124	0.145510149893124	0.145510149893124
BAZ1B	0.0398847728510685	0.0398847728510685	0.0398847728510685
BAZ2A	0.273084979358605	0.273084979358605	0
BAZ2B	0.0884296006231975	0.0884296006231975	0.0884296006231975
BBC3	0.0706808189975884	0.0706808189975884	0
BBOX1	0.057339006882425	0.057339006882425	0.057339006882425
BBS1	0.0147311716336109	0.0147311716336109	0.0147311716336109
BBS10	0.0598091084714419	0	0.0598091084714419
BBS12	0.0286382529868321	0	0.0286382529868321
BBS2	0.0315358032373895	0.0315358032373895	0.0315358032373895
BBS4	0.0660297923539186	0.0660297923539186	0.0660297923539186
BBS5	0.0140962906652813	0	0.0140962906652813
BBS7	0.0269687082792791	0	0.0269687082792791
BBS9	0.0264982261024833	0	0.0264982261024833
BBX	0.0447779034002557	0	0.0447779034002557
BCAM	0.00195852687677999	0.00195852687677999	0
BCAN	0.0230541437226649	0.0230541437226649	0
BCAP29	0.0730177107571697	0	0.0730177107571697
BCAP31	0.00419147979046814	0.00419147979046814	0
BCAR1	0.00680640538083348	0.00680640538083348	0
BCAR3	0.163373637401571	0.163373637401571	0
BCAR4	0.0421845078596935	0.0421845078596935	0
BCAS1	0.0569810825523011	0.0569810825523011	0
BCAS2	0.0755991373833994	0	0.0755991373833994
BCAS3	0.0452291814605012	0.0452291814605012	0.0452291814605012
BCAS4	0.0341365955319023	0	0.0341365955319023
BCAT1	0.092337827345572	0	0.092337827345572
BCAT2	0.10976925770001	0.10976925770001	0
BCCIP	0.0532994864975848	0.0532994864975848	0
BCDIN3D	0.0708055387376734	0.0708055387376734	0.0708055387376734
BCHE	0.0186770229152869	0	0.0186770229152869
BCKDHA	0.0362429794828793	0.0362429794828793	0
BCKDHB	0.0248004089016247	0.0248004089016247	0.0248004089016247
BCKDK	0.00633801881253801	0.00633801881253801	0.00633801881253801
BCL10	0.194105260784732	0.194105260784732	0
BCL11A	0.027570504072852	0	0.027570504072852
BCL11B	0.00821241803106997	0	0.00821241803106997
BCL2	0.172412196109464	0	0.172412196109464
BCL2A1	0.404431970617308	0	0.404431970617308
BCL2L1	0.184071396500953	0.184071396500953	0
BCL2L10	0.0808971127577334	0.0808971127577334	0
BCL2L11	0.0470425307544585	0	0.0470425307544585
BCL2L12	0.0179946472657006	0.0179946472657006	0
BCL2L13	0.0517235834235389	0.0517235834235389	0.0517235834235389
BCL2L14	0.00886630258757681	0.00886630258757681	0
BCL2L15	0.0268635184504827	0.0268635184504827	0
BCL2L2	0.0625016602461026	0.0625016602461026	0
BCL3	0.759687303151446	0.759687303151446	0
BCL6	1	0	1
BCL6B	0.0136765437989603	0	0.0136765437989603
BCL7A	0.00584207773215995	0.00584207773215995	0.00584207773215995
BCL7B	0.0278528091496351	0.0278528091496351	0
BCL7C	0.015460478437463	0.015460478437463	0
BCL8	1.83392942851261e-05	0	1.83392942851261e-05
BCL9	0.0788235627168717	0.0788235627168717	0
BCL9L	0.0513770024316474	0.0513770024316474	0
BCLAF1	0.216821859449331	0	0.216821859449331
BCMO1	0.00881363679825399	0.00881363679825399	0
BCO2	0.0299402900151659	0.0299402900151659	0.0299402900151659
BCOR	0.0161104184227145	0.0161104184227145	0.0161104184227145
BCORL1	0.00165541073329765	0.00165541073329765	0.00165541073329765
BCORL2	1.52594006961685e-05	1.52594006961685e-05	1.52594006961685e-05
BCR	0.0345728085233532	0.0345728085233532	0
BCS1L	0.0171414876452678	0.0171414876452678	0
BCYRN1	1.52594006961685e-05	1.52594006961685e-05	1.52594006961685e-05
BDH1	0.0293991491986562	0.0293991491986562	0
BDH2	0.10102924929046	0.10102924929046	0.10102924929046
BDKRB1	0.224857237951607	0	0.224857237951607
BDKRB2	0.00687474127181617	0	0.00687474127181617
BDNF	0.0993531342049939	0	0.0993531342049939
BDNFOS	0.20660145192318	0.20660145192318	0.20660145192318
BEAN	0.00549498407089601	0.00549498407089601	0.00549498407089601
BECN1	0.0736833908622011	0.0736833908622011	0
BEGAIN	0.000858601045773632	0.000858601045773632	0
BEND2	0.00148231727884605	0.00148231727884605	0.00148231727884605
BEND3	0.0111512548278742	0.0111512548278742	0.0111512548278742
BEND4	0.00358509486252304	0	0.00358509486252304
BEND5	0.00457773703219042	0	0.00457773703219042
BEND6	0.150690904891742	0	0.150690904891742
BEND7	0.0041771700835825	0.0041771700835825	0
BEST1	0.0214191845897445	0	0.0214191845897445
BEST2	0.00172694155823105	0.00172694155823105	0
BEST3	0.297449798579118	0	0.297449798579118
BEST4	0.0329634910733837	0.0329634910733837	0
BET1	0.097655773901837	0.097655773901837	0
BET1L	0.00684024238536738	0.00684024238536738	0
BET3L	0.0186613021179152	0	0.0186613021179152
BEX1	0.00177280638055798	0	0.00177280638055798
BEX2	0.00500957811003854	0.00500957811003854	0.00500957811003854
BEX4	0.00427738602318298	0	0.00427738602318298
BEX5	0.0023407107430285	0.0023407107430285	0.0023407107430285
BEYLA	0.0366429797075827	0.0366429797075827	0.0366429797075827
BFAR	0.0555942163525336	0.0555942163525336	0
BFSP1	0.0517559322585121	0.0517559322585121	0
BFSP2	0.00663964509920794	0	0.00663964509920794
BGLAP	0.00399872299034001	0.00399872299034001	0
BGN	0.000207607388646772	0	0.000207607388646772
BHLHA15	0.00331268161744446	0.00331268161744446	0.00331268161744446
BHLHB9	0.00347900483557554	0	0.00347900483557554
BHLHE22	0.0177574859088362	0	0.0177574859088362
BHLHE23	0.00787702307615201	0.00787702307615201	0.00787702307615201
BHLHE40	1	1	0
BHLHE41	0.0445667069504979	0	0.0445667069504979
BHMT	0.00890563803107348	0.00890563803107348	0.00890563803107348
BHMT2	0.00725539427677313	0	0.00725539427677313
BICC1	0.0222223196574769	0	0.0222223196574769
BICD1	0.0742487134280311	0	0.0742487134280311
BICD2	0.01474581718271	0	0.01474581718271
BID	0.0203628928854712	0.0203628928854712	0
BIK	0.00223100579742348	0.00223100579742348	0
BIN1	0.00607656644522689	0.00607656644522689	0.00607656644522689
BIN2	0.0412058713773088	0	0.0412058713773088
BIN3	0.100954233981518	0.100954233981518	0
BIRC2	0.443453908560276	0	0.443453908560276
BIRC3	1	0	1
BIRC5	0.00340343910819056	0.00340343910819056	0
BIRC6	0.0469639699712009	0	0.0469639699712009
BIRC7	0.00940149208421345	0.00940149208421345	0.00940149208421345
BIRC8	0.000589093846894003	0.000589093846894003	0.000589093846894003
BIVM	0.0356560099363889	0.0356560099363889	0.0356560099363889
BLCAP	0.176856930004278	0.176856930004278	0
BLID	0.0168255050624254	0.0168255050624254	0.0168255050624254
BLK	0.121509011330065	0	0.121509011330065
BLM	0.060807745565277	0	0.060807745565277
BLMH	0.0295798823696976	0	0.0295798823696976
BLNK	0.141559900952791	0.141559900952791	0.141559900952791
BLOC1S1	0.0640964668207677	0.0640964668207677	0
BLOC1S2	0.0321080382253397	0	0.0321080382253397
BLOC1S3	0.0371436986374581	0.0371436986374581	0.0371436986374581
BLVRA	0.0698775900757798	0	0.0698775900757798
BLVRB	0.0183094081505629	0.0183094081505629	0
BLZF1	0.261103627434182	0.261103627434182	0
BMF	0.265041201061656	0	0.265041201061656
BMI1	0.0517529293872119	0	0.0517529293872119
BMP1	0.00790633894922914	0	0.00790633894922914
BMP10	0.0177914029459112	0.0177914029459112	0.0177914029459112
BMP15	0.0118323162813865	0.0118323162813865	0.0118323162813865
BMP2	0.0225274626742339	0.0225274626742339	0
BMP2K	0.11542675249446	0	0.11542675249446
BMP3	0.00648914655050313	0	0.00648914655050313
BMP4	0.00757869729927785	0.00757869729927785	0
BMP5	0.207454136458651	0	0.207454136458651
BMP6	0.0611493731648113	0	0.0611493731648113
BMP7	0.00228659630691338	0.00228659630691338	0.00228659630691338
BMP8A	0.0119924080437714	0	0.0119924080437714
BMP8B	0.00310925021753004	0	0.00310925021753004
BMPER	0.012670325768199	0	0.012670325768199
BMPR1A	0.0667244617535971	0	0.0667244617535971
BMPR1B	0.0627042546448746	0	0.0627042546448746
BMPR2	0.0375457439756272	0	0.0375457439756272
BMS1	0.025933896184343	0.025933896184343	0
BMS1P4	0.0223746772928108	0.0223746772928108	0.0223746772928108
BMS1P5	1.53551758443614e-05	1.53551758443614e-05	0
BMX	0.0329578468306279	0	0.0329578468306279
BNC1	0.0588627583929354	0	0.0588627583929354
BNC2	0.00706077345617032	0	0.00706077345617032
BNIP1	0.0706030321304758	0.0706030321304758	0
BNIP2	0.144249855461609	0	0.144249855461609
BNIP3	0.00837151073551106	0.00837151073551106	0.00837151073551106
BNIP3L	0.0723822224627429	0	0.0723822224627429
BNIPL	0.00746615753896851	0.00746615753896851	0
BOC	0.00380511925971258	0	0.00380511925971258
BOD1	0.180169276104569	0.180169276104569	0.180169276104569
BOD1L	0.0416145433552741	0	0.0416145433552741
BOK	0.00176173567882286	0.00176173567882286	0
BOLA1	0.0344205541632063	0.0344205541632063	0
BOLA3	0.0154631475270747	0.0154631475270747	0
BOLL	0.00740570498258978	0.00740570498258978	0.00740570498258978
BOP1	0.00845198671525575	0.00845198671525575	0
BPESC1	0.0038272623958913	0.0038272623958913	0.0038272623958913
BPGM	0.318774622974144	0	0.318774622974144
BPHL	0.0326208208661625	0.0326208208661625	0
BPI	0.00547535574553687	0	0.00547535574553687
BPIL1	0.00260310428101945	0.00260310428101945	0.00260310428101945
BPIL2	0.00430329821727355	0	0.00430329821727355
BPIL3	0.00322351047585494	0.00322351047585494	0
BPNT1	0.201337701741514	0.201337701741514	0
BPTF	0.0432037024027626	0	0.0432037024027626
BRAF	0.0449381491903844	0	0.0449381491903844
BRAP	0.0281443110121723	0.0281443110121723	0.0281443110121723
BRCA1	0.0560204889604756	0.0560204889604756	0.0560204889604756
BRCA2	0.0927965059159809	0	0.0927965059159809
BRCC3	0.0445048315752093	0.0445048315752093	0
BRD1	0.00591066695908938	0.00591066695908938	0
BRD3	0.00511243450702998	0.00511243450702998	0.00511243450702998
BRD4	0.0603992766564012	0.0603992766564012	0.0603992766564012
BRD7	0.0290607318984893	0.0290607318984893	0
BRD7P3	0.00875879361863341	0	0.00875879361863341
BRD8	1	1	0
BRD9	0.0137358225360498	0.0137358225360498	0
BRDT	0.0049881979290047	0	0.0049881979290047
BRE	0.104217209656661	0.104217209656661	0.104217209656661
BREA2	0.00233222146712252	0.00233222146712252	0.00233222146712252
BRF1	0.00431236296860441	0.00431236296860441	0
BRF2	0.0188295671399464	0.0188295671399464	0.0188295671399464
BRI3	0.0105647135470157	0.0105647135470157	0
BRI3BP	0.0576513335070691	0.0576513335070691	0
BRIP1	0.095543458092864	0.095543458092864	0.095543458092864
BRIX1	0.300766812684807	0.300766812684807	0
BRMS1	0.074695107326077	0.074695107326077	0
BRMS1L	0.058256463512781	0	0.058256463512781
BRP44	0.504778912254608	0.504778912254608	0
BRP44L	0.027220874092667	0	0.027220874092667
BRPF1	0.0396287282744967	0	0.0396287282744967
BRPF3	0.0191594274536549	0	0.0191594274536549
BRS3	0.0106887912108875	0	0.0106887912108875
BRSK1	0.00902571856368186	0.00902571856368186	0.00902571856368186
BRSK2	0.000516200273500696	0.000516200273500696	0.000516200273500696
BRWD1	0.0329363131046805	0.0329363131046805	0.0329363131046805
BRWD3	0.0559618519179472	0	0.0559618519179472
BSCL2	0.0409856851873202	0.0409856851873202	0
BSDC1	0.0469149852062301	0.0469149852062301	0.0469149852062301
BSG	0.0155145786303188	0.0155145786303188	0
BSN	0.00546804357540447	0	0.00546804357540447
BSND	0.00302619051061286	0.00302619051061286	0.00302619051061286
BSPH1	0.00203166428323341	0.00203166428323341	0.00203166428323341
BSPRY	0.0163760398244711	0.0163760398244711	0
BST1	0.0183337465983542	0	0.0183337465983542
BST2	0.0802009893512515	0	0.0802009893512515
BSX	0.00315686985763177	0.00315686985763177	0.00315686985763177
BTAF1	0.0856753856314109	0.0856753856314109	0.0856753856314109
BTBD1	0.0996158414445677	0	0.0996158414445677
BTBD10	0.0365991812647571	0.0365991812647571	0
BTBD11	0.00787810568458902	0	0.00787810568458902
BTBD12	0.0269529772668479	0.0269529772668479	0.0269529772668479
BTBD16	0.00978771037742049	0.00978771037742049	0
BTBD17	0.00112564928051281	0.00112564928051281	0.00112564928051281
BTBD18	0.0183178389299573	0.0183178389299573	0.0183178389299573
BTBD19	0.154310962997951	0	0.154310962997951
BTBD2	0.00318425744539857	0.00318425744539857	0
BTBD3	0.0548966816645989	0.0548966816645989	0
BTBD6	0.00152708257005017	0.00152708257005017	0.00152708257005017
BTBD7	0.0736136049871247	0	0.0736136049871247
BTBD8	0.0189807624518118	0	0.0189807624518118
BTBD9	0.0394243712205439	0	0.0394243712205439
BTC	0.00953069442791437	0.00953069442791437	0
BTD	0.0872855513822153	0.0872855513822153	0.0872855513822153
BTF3	0.0824424752999183	0.0824424752999183	0
BTF3L1	0.108965189552592	0.108965189552592	0.108965189552592
BTF3L4	0.139208892598556	0	0.139208892598556
BTG1	1	0	1
BTG2	0.264384449794647	0	0.264384449794647
BTG3	0.0539648636921158	0	0.0539648636921158
BTG4	0.0100752130481341	0.0100752130481341	0.0100752130481341
BTK	0.0224353002777193	0	0.0224353002777193
BTLA	0.114896212202514	0	0.114896212202514
BTN1A1	0.0111222672470128	0	0.0111222672470128
BTN2A1	0.0237248843254545	0	0.0237248843254545
BTN2A2	0.0267566231399424	0	0.0267566231399424
BTN2A3	0.0429288490514927	0	0.0429288490514927
BTN3A1	0.0647622308230162	0	0.0647622308230162
BTN3A2	0.0742713564288164	0	0.0742713564288164
BTN3A3	0.0775134849722037	0	0.0775134849722037
BTNL3	0.0118649264048788	0.0118649264048788	0
BTNL9	0.00549950944370481	0.00549950944370481	0.00549950944370481
BTRC	0.05568110166196	0.05568110166196	0.05568110166196
BUB1	0.0510418517030297	0.0510418517030297	0
BUB1B	0.068537982248473	0.068537982248473	0
BUB3	0.100419121161369	0.100419121161369	0
BUD13	0.0568548510551445	0.0568548510551445	0.0568548510551445
BUD31	0.0408974047703389	0.0408974047703389	0
BVES	0.00756720679792444	0	0.00756720679792444
BYSL	0.0697594879872615	0.0697594879872615	0.0697594879872615
BZRAP1	0.0979163463313478	0.0979163463313478	0.0979163463313478
BZW1	0.101566849263836	0.101566849263836	0.101566849263836
BZW2	0.118149823025665	0.118149823025665	0
C10orf10	0.48678655991387	0	0.48678655991387
C10orf105	0.0381223175522922	0	0.0381223175522922
C10orf107	0.0312816984124281	0	0.0312816984124281
C10orf108	0.00112917998168005	0.00112917998168005	0
C10orf11	0.00734767046998237	0	0.00734767046998237
C10orf110	0.00398752432138282	0.00398752432138282	0.00398752432138282
C10orf111	0.0102501857669592	0.0102501857669592	0
C10orf113	0.00471564557294071	0.00471564557294071	0
C10orf114	0.0136512651951924	0	0.0136512651951924
C10orf116	0.0297239708185571	0.0297239708185571	0.0297239708185571
C10orf118	0.0913224990946264	0.0913224990946264	0.0913224990946264
C10orf119	0.0479591491797788	0	0.0479591491797788
C10orf12	0.017877339096348	0.017877339096348	0.017877339096348
C10orf120	0.00974356595870325	0	0.00974356595870325
C10orf122	0.0220765042889539	0.0220765042889539	0.0220765042889539
C10orf125	0.00121812150203482	0	0.00121812150203482
C10orf128	0.0447307883099517	0	0.0447307883099517
C10orf129	0.00798504435368878	0.00798504435368878	0.00798504435368878
C10orf131	0.0283078362880966	0	0.0283078362880966
C10orf137	0.0367597495855495	0	0.0367597495855495
C10orf140	0.0769856503982734	0	0.0769856503982734
C10orf18	0.0674111625026894	0	0.0674111625026894
C10orf2	0.00708636237685733	0.00708636237685733	0.00708636237685733
C10orf25	0.0297563640618177	0	0.0297563640618177
C10orf26	0.585683627765588	0	0.585683627765588
C10orf27	0.00686635412559516	0.00686635412559516	0.00686635412559516
C10orf28	0.107682474598487	0.107682474598487	0.107682474598487
C10orf32	0.0283218113222752	0	0.0283218113222752
C10orf35	0.00512459780087198	0.00512459780087198	0
C10orf4	0.089801273092515	0.089801273092515	0.089801273092515
C10orf40	0.0214245372677174	0.0214245372677174	0.0214245372677174
C10orf41	0.00740975584565717	0.00740975584565717	0.00740975584565717
C10orf46	0.0450967292973757	0.0450967292973757	0.0450967292973757
C10orf47	0.0144991632867445	0.0144991632867445	0
C10orf50	0.00454523053258392	0	0.00454523053258392
C10orf53	0.00870449799035018	0.00870449799035018	0.00870449799035018
C10orf54	0.0377365079967964	0	0.0377365079967964
C10orf55	0.0380670143235523	0	0.0380670143235523
C10orf57	0.0184421757290425	0.0184421757290425	0
C10orf58	0.0182087979466321	0.0182087979466321	0
C10orf62	0.00662065371204658	0.00662065371204658	0
C10orf67	0.0679254825977562	0.0679254825977562	0.0679254825977562
C10orf68	0.00172251529106062	0.00172251529106062	0
C10orf71	0.00365545551493936	0.00365545551493936	0.00365545551493936
C10orf72	0.00531318897985694	0	0.00531318897985694
C10orf75	0.228589294943932	0.228589294943932	0
C10orf76	0.0510727809014008	0.0510727809014008	0.0510727809014008
C10orf78	1	1	0
C10orf79	0.0239329000928238	0.0239329000928238	0
C10orf81	0.0234077607602249	0.0234077607602249	0.0234077607602249
C10orf82	0.00363361386689809	0	0.00363361386689809
C10orf84	0.0510236734977634	0	0.0510236734977634
C10orf88	0.0357125357801376	0.0357125357801376	0.0357125357801376
C10orf90	0.0337200875520567	0	0.0337200875520567
C10orf91	0.0038566819945087	0.0038566819945087	0
C10orf93	0.00112472877563303	0.00112472877563303	0.00112472877563303
C10orf95	0.0274165123515647	0.0274165123515647	0
C10orf96	0.00889422395278156	0	0.00889422395278156
C10orf99	0.0636198199101457	0.0636198199101457	0
C11orf1	0.0761714604532873	0.0761714604532873	0
C11orf10	0.0746566715750002	0.0746566715750002	0
C11orf16	0.0342595453389954	0.0342595453389954	0.0342595453389954
C11orf17	0.355822164284008	0.355822164284008	0.355822164284008
C11orf2	0.0440395461112064	0.0440395461112064	0
C11orf20	0.0135825427786625	0.0135825427786625	0
C11orf21	0.000270003791014983	0	0.000270003791014983
C11orf24	0.0784905115431914	0	0.0784905115431914
C11orf30	0.12625622987948	0	0.12625622987948
C11orf31	0.0731518328172174	0.0731518328172174	0
C11orf34	0.012687621615523	0.012687621615523	0.012687621615523
C11orf35	0.001126146388839	0.001126146388839	0
C11orf36	0.00171949423132896	0.00171949423132896	0.00171949423132896
C11orf40	0.0149456628560704	0.0149456628560704	0.0149456628560704
C11orf41	0.0186060893046364	0	0.0186060893046364
C11orf42	0.0285900266211868	0.0285900266211868	0
C11orf45	0.0140436160924373	0.0140436160924373	0.0140436160924373
C11orf46	0.0985319124760872	0	0.0985319124760872
C11orf48	0.109649222539464	0.109649222539464	0
C11orf49	0.0774155197487078	0.0774155197487078	0
C11orf51	0.105159631563432	0.105159631563432	0
C11orf52	0.010928940325785	0.010928940325785	0
C11orf53	0.00830012342893226	0.00830012342893226	0
C11orf54	0.573920945021951	0.573920945021951	0.573920945021951
C11orf57	0.0589017584891492	0.0589017584891492	0.0589017584891492
C11orf58	0.0808433410834223	0	0.0808433410834223
C11orf59	0.0897534543336122	0.0897534543336122	0.0897534543336122
C11orf61	0.0309796762550408	0.0309796762550408	0
C11orf63	0.0207403877057431	0	0.0207403877057431
C11orf64	0.0186009795466484	0.0186009795466484	0
C11orf65	0.0273185079350993	0.0273185079350993	0.0273185079350993
C11orf66	0.00365267287630662	0.00365267287630662	0.00365267287630662
C11orf67	0.0605446108272863	0.0605446108272863	0
C11orf68	0.0291127220089541	0	0.0291127220089541
C11orf70	0.0100058638051945	0.0100058638051945	0
C11orf71	0.122047001950519	0.122047001950519	0
C11orf73	0.14726084907742	0.14726084907742	0.14726084907742
C11orf74	0.055632074262017	0.055632074262017	0.055632074262017
C11orf75	0.118189591014184	0.118189591014184	0
C11orf80	0.182700670294259	0.182700670294259	0
C11orf82	0.165543186008707	0	0.165543186008707
C11orf83	0.115294982823617	0.115294982823617	0
C11orf84	0.0243045905486395	0.0243045905486395	0.0243045905486395
C11orf85	0.0163975553588467	0.0163975553588467	0.0163975553588467
C11orf86	0.195869763946876	0.195869763946876	0
C11orf87	0.00474550141323253	0	0.00474550141323253
C11orf88	0.00967328488552038	0	0.00967328488552038
C11orf9	0.00539779999386576	0.00539779999386576	0
C11orf90	0.0184198927239033	0.0184198927239033	0.0184198927239033
C11orf92	0.00459865891265704	0.00459865891265704	0
C11orf93	0.00443880388257921	0.00443880388257921	0
C11orf94	0.00182261354499639	0.00182261354499639	0.00182261354499639
C11orf95	0.004560019889279	0	0.004560019889279
C12orf10	0.0493798250438345	0.0493798250438345	0
C12orf11	0.140888599123236	0.140888599123236	0.140888599123236
C12orf12	0.0170737997493209	0	0.0170737997493209
C12orf23	0.0393851505799941	0	0.0393851505799941
C12orf24	0.0503705866675326	0	0.0503705866675326
C12orf26	0.0781982970760268	0	0.0781982970760268
C12orf27	0.00765633961170341	0.00765633961170341	0
C12orf29	0.0685952659482114	0.0685952659482114	0.0685952659482114
C12orf32	0.0232339624616533	0.0232339624616533	0
C12orf34	0.00544567475664506	0.00544567475664506	0.00544567475664506
C12orf35	0.0726365774420615	0	0.0726365774420615
C12orf36	0.00894567904540559	0.00894567904540559	0.00894567904540559
C12orf39	0.0242160486714533	0	0.0242160486714533
C12orf4	0.185278028325395	0	0.185278028325395
C12orf40	0.0673473997497128	0.0673473997497128	0.0673473997497128
C12orf41	0.0740347057328626	0	0.0740347057328626
C12orf42	0.105487566447134	0	0.105487566447134
C12orf43	0.0170964119992032	0.0170964119992032	0.0170964119992032
C12orf44	0.0584841068769311	0.0584841068769311	0
C12orf45	0.0432725814043933	0.0432725814043933	0.0432725814043933
C12orf47	0.0124043090684123	0.0124043090684123	0
C12orf48	0.0855431619689341	0.0855431619689341	0.0855431619689341
C12orf49	0.0300937499067656	0	0.0300937499067656
C12orf5	0.0312089579863434	0	0.0312089579863434
C12orf50	0.0418551363605196	0.0418551363605196	0.0418551363605196
C12orf51	0.0155434292038558	0.0155434292038558	0.0155434292038558
C12orf52	0.095206270797875	0.095206270797875	0
C12orf53	0.00199277306462785	0	0.00199277306462785
C12orf54	0.00652623200459328	0	0.00652623200459328
C12orf56	0.00913881276300309	0.00913881276300309	0.00913881276300309
C12orf57	0.349047516159019	0.349047516159019	0.349047516159019
C12orf59	0.537321490153158	0	0.537321490153158
C12orf60	0.135125391253966	0.135125391253966	0.135125391253966
C12orf61	0.128982971739494	0.128982971739494	0
C12orf62	0.102511753420739	0.102511753420739	0
C12orf63	0.00342376361733365	0	0.00342376361733365
C12orf65	0.0856780328134286	0.0856780328134286	0.0856780328134286
C12orf66	0.0458660678412853	0.0458660678412853	0.0458660678412853
C12orf68	0.0180284057925169	0	0.0180284057925169
C12orf69	0.0230087093313699	0	0.0230087093313699
C12orf70	0.0111694988044023	0.0111694988044023	0
C12orf71	0.385116741060204	0.385116741060204	0.385116741060204
C12orf72	0.338833763171781	0.338833763171781	0.338833763171781
C12orf73	0.208401682703446	0.208401682703446	0
C12orf74	0.0243132758379845	0	0.0243132758379845
C12orf75	0.0556377244576862	0.0556377244576862	0
C12orf76	0.0063389117851802	0.0063389117851802	0
C12orf77	0.140898947084604	0	0.140898947084604
C13orf1	0.0249372428508195	0.0249372428508195	0
C13orf15	0.0130110043310448	0	0.0130110043310448
C13orf16	0.0012408038289192	0.0012408038289192	0
C13orf18	0.0798786770486246	0	0.0798786770486246
C13orf23	0.136993015570697	0.136993015570697	0
C13orf26	0.00735566076184799	0	0.00735566076184799
C13orf27	0.0228390162978762	0	0.0228390162978762
C13orf28	0.00286208864810318	0.00286208864810318	0.00286208864810318
C13orf29	0.268772317044323	0.268772317044323	0.268772317044323
C13orf30	0.00534658284287624	0	0.00534658284287624
C13orf31	0.0258659073189073	0	0.0258659073189073
C13orf33	0.00431379649017677	0	0.00431379649017677
C13orf34	0.0668316754501076	0.0668316754501076	0
C13orf35	0.00335969513832063	0.00335969513832063	0.00335969513832063
C13orf36	0.00289072168812267	0	0.00289072168812267
C13orf37	0.0632968865208077	0.0632968865208077	0
C13orf38	0.0167424514728082	0.0167424514728082	0.0167424514728082
C13orf39	0.0113767707074887	0	0.0113767707074887
C14orf1	0.0907195629598983	0.0907195629598983	0
C14orf101	0.0801395124541273	0.0801395124541273	0
C14orf102	0.0223873938125215	0	0.0223873938125215
C14orf104	0.0605413606734459	0.0605413606734459	0
C14orf105	0.0423173430409364	0.0423173430409364	0.0423173430409364
C14orf106	0.131715492031199	0	0.131715492031199
C14orf109	0.0204982810346771	0.0204982810346771	0.0204982810346771
C14orf115	0.00258961947566294	0.00258961947566294	0.00258961947566294
C14orf118	0.0353478749856494	0	0.0353478749856494
C14orf119	0.102080745769326	0.102080745769326	0
C14orf126	0.0829927294393809	0.0829927294393809	0.0829927294393809
C14orf128	0.109426114750927	0.109426114750927	0
C14orf129	0.023709429591824	0.023709429591824	0
C14orf132	0.00383870210915207	0	0.00383870210915207
C14orf135	0.138972290780829	0	0.138972290780829
C14orf138	0.0637947118460215	0.0637947118460215	0
C14orf139	0.00321650090362879	0	0.00321650090362879
C14orf142	0.056268582280209	0.056268582280209	0
C14orf143	0.0651600926093626	0.0651600926093626	0
C14orf145	0.123396196044627	0	0.123396196044627
C14orf147	0.0595521773885678	0.0595521773885678	0.0595521773885678
C14orf148	0.0073181053663128	0.0073181053663128	0
C14orf149	0.197805241787245	0	0.197805241787245
C14orf153	0.0186277827889754	0.0186277827889754	0
C14orf156	0.0509511549238163	0.0509511549238163	0
C14orf159	0.0806578170656007	0.0806578170656007	0.0806578170656007
C14orf162	0.037286054136935	0	0.037286054136935
C14orf165	0.00653210003221778	0.00653210003221778	0
C14orf166	0.10030542886089	0.10030542886089	0
C14orf166B	0.00512724989113808	0.00512724989113808	0.00512724989113808
C14orf167	0.00454791586843419	0.00454791586843419	0
C14orf169	0.0220822408370753	0.0220822408370753	0.0220822408370753
C14orf174	0.0486078335780284	0.0486078335780284	0.0486078335780284
C14orf176	0.0845541466564625	0.0845541466564625	0
C14orf177	0.0104547164958161	0	0.0104547164958161
C14orf178	0.0285074285300203	0.0285074285300203	0.0285074285300203
C14orf179	0.524679050095657	0.524679050095657	0
C14orf180	0.000305738435247655	0	0.000305738435247655
C14orf181	0.533045106900874	0.533045106900874	0
C14orf182	0.132643628977468	0.132643628977468	0.132643628977468
C14orf183	0.0420872221478541	0.0420872221478541	0.0420872221478541
C14orf184	0.00388945704926391	0.00388945704926391	0
C14orf19	0.00911866202880768	0.00911866202880768	0.00911866202880768
C14orf2	0.0203264994651995	0.0203264994651995	0
C14orf21	0.0440304775032131	0.0440304775032131	0.0440304775032131
C14orf23	0.00649774875649905	0.00649774875649905	0.00649774875649905
C14orf28	0.0283986521430515	0.0283986521430515	0.0283986521430515
C14orf33	0.0935575320672907	0	0.0935575320672907
C14orf34	0.616599395773804	0.616599395773804	0
C14orf37	0.00868122832027443	0	0.00868122832027443
C14orf39	0.0161759691197932	0.0161759691197932	0.0161759691197932
C14orf4	0.317334684079315	0.317334684079315	0.317334684079315
C14orf43	0.361402962338046	0.361402962338046	0.361402962338046
C14orf45	0.0156145116185672	0	0.0156145116185672
C14orf48	0.0106911385176106	0.0106911385176106	0.0106911385176106
C14orf49	0.00884320089542222	0	0.00884320089542222
C14orf50	0.0219076909282465	0.0219076909282465	0
C14orf53	0.0375081643811871	0.0375081643811871	0
C14orf64	0.012997217446544	0	0.012997217446544
C14orf68	0.00143501971092404	0.00143501971092404	0
C14orf70	0.00698967465295819	0.00698967465295819	0.00698967465295819
C14orf72	0.0760766730264362	0.0760766730264362	0
C14orf73	0.00442481090451366	0.00442481090451366	0
C14orf79	0.0193878084908212	0.0193878084908212	0
C14orf80	0.01125252194167	0.01125252194167	0
C14orf86	0.00142388196039188	0.00142388196039188	0.00142388196039188
C14orf93	0.0500932213035917	0.0500932213035917	0
C15orf17	0.0349348685832757	0.0349348685832757	0.0349348685832757
C15orf2	0.00222306389672644	0	0.00222306389672644
C15orf21	0.00701624422982017	0.00701624422982017	0.00701624422982017
C15orf23	0.0383578693482925	0.0383578693482925	0
C15orf24	0.043227212833888	0.043227212833888	0.043227212833888
C15orf26	0.00864028921487702	0	0.00864028921487702
C15orf27	0.0472545847119789	0	0.0472545847119789
C15orf28	0.0269926406406968	0.0269926406406968	0.0269926406406968
C15orf29	0.0406820748430526	0.0406820748430526	0.0406820748430526
C15orf32	0.0075526141836294	0.0075526141836294	0.0075526141836294
C15orf33	0.409604082354588	0	0.409604082354588
C15orf34	0.0525893461402795	0	0.0525893461402795
C15orf37	0.0397285247425992	0.0397285247425992	0
C15orf38	0.0865203407875495	0	0.0865203407875495
C15orf39	0.0566467190490508	0.0566467190490508	0.0566467190490508
C15orf40	0.0574868143688596	0.0574868143688596	0
C15orf41	0.051350019827259	0.051350019827259	0
C15orf42	0.0840754541021872	0.0840754541021872	0
C15orf43	0.00573832835667691	0.00573832835667691	0
C15orf44	0.0582707514242764	0.0582707514242764	0.0582707514242764
C15orf48	0.0270621467441313	0.0270621467441313	0
C15orf5	0.020753978652476	0.020753978652476	0.020753978652476
C15orf50	0.00608971998872407	0	0.00608971998872407
C15orf51	0.000531261771336674	0	0.000531261771336674
C15orf52	0.008206427633969	0.008206427633969	0
C15orf53	0.0530183929937331	0	0.0530183929937331
C15orf54	0.0206097900429279	0	0.0206097900429279
C15orf55	0.0214984038045205	0.0214984038045205	0
C15orf56	0.00513854104252876	0.00513854104252876	0
C15orf57	0.183032094619798	0	0.183032094619798
C15orf58	0.0415015537711495	0.0415015537711495	0
C15orf59	0.00212858966384626	0	0.00212858966384626
C15orf60	0.00364884376732492	0.00364884376732492	0.00364884376732492
C15orf61	0.103773083459764	0.103773083459764	0
C15orf62	0.0742518784146689	0.0742518784146689	0
C15orf63	0.113340772360514	0.113340772360514	0
C16orf11	0.000369270522242511	0.000369270522242511	0.000369270522242511
C16orf13	0.0121706989083651	0.0121706989083651	0
C16orf3	0.0118162316276302	0.0118162316276302	0
C16orf42	0.00222495603247536	0.00222495603247536	0
C16orf45	0.411207388263468	0	0.411207388263468
C16orf46	0.0301913828378233	0.0301913828378233	0.0301913828378233
C16orf48	0.00797730467123296	0.00797730467123296	0
C16orf5	0.00942375953742929	0	0.00942375953742929
C16orf52	0.0206372638033787	0	0.0206372638033787
C16orf53	0.469233025707156	0.469233025707156	0
C16orf55	0.00426002762650226	0.00426002762650226	0
C16orf57	0.0252891546229071	0.0252891546229071	0.0252891546229071
C16orf58	0.0214902087413284	0.0214902087413284	0
C16orf59	0.00384646694539501	0.00384646694539501	0
C16orf61	0.181403678045925	0.181403678045925	0
C16orf62	0.0523069005658582	0	0.0523069005658582
C16orf63	0.0531371065980093	0.0531371065980093	0.0531371065980093
C16orf68	0.0121206335636915	0.0121206335636915	0
C16orf7	0.193172488621516	0.193172488621516	0
C16orf70	0.0261636865414225	0	0.0261636865414225
C16orf71	0.0114258989392128	0.0114258989392128	0.0114258989392128
C16orf72	0.076087296064106	0	0.076087296064106
C16orf73	0.00878624937570187	0.00878624937570187	0
C16orf74	0.0450598949797809	0	0.0450598949797809
C16orf75	0.0222622842470702	0.0222622842470702	0
C16orf78	0.00291551768266955	0.00291551768266955	0.00291551768266955
C16orf79	0.00600547370894051	0.00600547370894051	0
C16orf80	0.0543241067815371	0.0543241067815371	0.0543241067815371
C16orf81	0.00168355468887922	0.00168355468887922	0.00168355468887922
C16orf82	0.00117447995695293	0	0.00117447995695293
C16orf86	0.00804167621950144	0.00804167621950144	0.00804167621950144
C16orf87	0.0810760107294919	0	0.0810760107294919
C16orf88	0.0148668112945946	0.0148668112945946	0
C16orf89	0.00844462927805544	0	0.00844462927805544
C16orf90	0.00441608167431524	0.00441608167431524	0
C16orf91	0.00188727050334694	0.00188727050334694	0
C16orf92	0.00232969085588629	0.00232969085588629	0
C16orf93	0.0143171172206154	0.0143171172206154	0
C17orf100	0.0529004776995471	0.0529004776995471	0
C17orf101	0.00919819663297329	0.00919819663297329	0
C17orf102	0.00082243072214905	0	0.00082243072214905
C17orf103	0.010813347968659	0	0.010813347968659
C17orf104	0.00251462040779987	0.00251462040779987	0.00251462040779987
C17orf105	0.0132608436752077	0.0132608436752077	0.0132608436752077
C17orf106	0.0866065829519849	0.0866065829519849	0
C17orf107	0.0068726587569464	0	0.0068726587569464
C17orf108	0.0266266201942515	0	0.0266266201942515
C17orf28	0.00127175183153482	0.00127175183153482	0
C17orf37	0.0237245813592062	0.0237245813592062	0
C17orf39	0.0350643605862161	0	0.0350643605862161
C17orf42	0.0276125168052826	0.0276125168052826	0
C17orf44	0.227850769147484	0	0.227850769147484
C17orf46	0.00493501951029947	0.00493501951029947	0.00493501951029947
C17orf47	0.00675152886812636	0.00675152886812636	0.00675152886812636
C17orf48	0.0581193738705598	0	0.0581193738705598
C17orf49	0.0582020838188538	0.0582020838188538	0.0582020838188538
C17orf50	0.00289045039798355	0.00289045039798355	0
C17orf51	0.0166697186402746	0	0.0166697186402746
C17orf53	0.508983357535937	0.508983357535937	0
C17orf54	0.00241445004147449	0.00241445004147449	0.00241445004147449
C17orf55	0.00278329300579817	0.00278329300579817	0
C17orf56	0.00283187969729871	0.00283187969729871	0
C17orf57	0.156772073623172	0.156772073623172	0.156772073623172
C17orf58	0.0148797991404619	0.0148797991404619	0
C17orf59	0.25245271141154	0.25245271141154	0
C17orf60	0.000583244706415101	0	0.000583244706415101
C17orf61	0.347531614184393	0.347531614184393	0
C17orf62	0.637122680177167	0	0.637122680177167
C17orf63	0.00847020610972624	0.00847020610972624	0
C17orf64	0.00321952543165319	0	0.00321952543165319
C17orf65	0.0261271880482165	0.0261271880482165	0
C17orf66	0.00696634316952197	0	0.00696634316952197
C17orf67	0.0260222630715029	0.0260222630715029	0.0260222630715029
C17orf68	0.0266880797763101	0.0266880797763101	0.0266880797763101
C17orf69	0.00947101975955233	0.00947101975955233	0
C17orf70	0.00946946739828392	0.00946946739828392	0.00946946739828392
C17orf71	0.0455099103264439	0	0.0455099103264439
C17orf72	0.00198560909868332	0	0.00198560909868332
C17orf73	0.010667755759582	0.010667755759582	0
C17orf74	0.00412530030232744	0.00412530030232744	0.00412530030232744
C17orf75	0.0602469772128524	0.0602469772128524	0
C17orf76	0.00286063808785515	0.00286063808785515	0
C17orf77	0.00597788970332391	0.00597788970332391	0
C17orf78	0.0108459589190127	0.0108459589190127	0.0108459589190127
C17orf79	0.0102207421862147	0.0102207421862147	0.0102207421862147
C17orf80	0.0765736186354955	0	0.0765736186354955
C17orf81	0.0629169362532997	0	0.0629169362532997
C17orf82	0.0021162355026428	0.0021162355026428	0
C17orf85	0.0102320980265184	0	0.0102320980265184
C17orf86	0.0421972802698216	0.0421972802698216	0
C17orf87	0.110381213618178	0	0.110381213618178
C17orf88	0.00492295318469394	0	0.00492295318469394
C17orf89	0.00290489947782781	0.00290489947782781	0
C17orf90	0.00641157580331184	0.00641157580331184	0
C17orf91	0.158171941966871	0	0.158171941966871
C17orf93	0.00325621007453495	0.00325621007453495	0
C17orf95	0.126137520856082	0.126137520856082	0
C17orf96	0.0210032557663046	0.0210032557663046	0.0210032557663046
C17orf97	0.0113845635260689	0.0113845635260689	0
C17orf98	0.00440758000566227	0.00440758000566227	0.00440758000566227
C17orf99	0.0396933773217024	0	0.0396933773217024
C18orf1	0.0649257754640292	0	0.0649257754640292
C18orf10	0.0475607977287545	0	0.0475607977287545
C18orf16	0.00697656071747345	0	0.00697656071747345
C18orf18	0.0225153856424089	0.0225153856424089	0
C18orf19	0.0444083115971109	0.0444083115971109	0.0444083115971109
C18orf2	0.00680246177063433	0.00680246177063433	0.00680246177063433
[truncated: 17,972 more rows]
