# Supplementary material for: Computational STAT3 activity inference reveals its roles in the pancreatic tumor microenvironment
Source: Sci Rep. 2019 Dec 3;9:18257. doi: 10.1038/s41598-019-54791-x (PMC6890662; doi:10.1038/s41598-019-54791-x)
Supplement: Supplementary file 2 — Accompanying code [file 41598_2019_54791_MOESM2_ESM.zip › Code/Data/Immune cell reference profiles.txt]

NavB_up	MemB_up	CD8T_up	CD4T_up	NKcell_up	Monocyte_up	NavB_dn	MemB_dn	CD8T_dn	CD4T_dn	NKcell_dn	Monocyte_dn
LYPLA1	0	0	0	0.0255559209300477	0	0.0312297773136317	0.0513741113137132	0.00614599229837024	0.0182218468926749	0	0.000719246169392674	0
ATP6V1H	0	0	0	0.001260394380482	0	0.0298327099739833	0.0407302437268762	0.0503072888703354	0.00853780661879905	0	0.0244426090273781	0
OPRK1	0.00722671575852284	0	0.00925518552344621	0	0	0	0	0.00454311990925113	0	0.0232004078348462	0.00849928947837736	0.0110654194101811
FAM150A	0.00399154453293926	0	0.000464637126992238	0	0.00496110248375826	0	0	0.0165918309307516	0	0.0132273582143042	0	0.0144113071194058
ST18	0	0	0	0	0.00227244269190575	0.0222210940289177	0.00987307550147187	0.0156631131419437	0.00139096765236671	0.01599367148605	0	0
PCMTD1	0.0877941317538967	0.378130039539193	0.0361382432178542	0	0.0203045847520193	0	0	0	0	0.0023426413923929	0	0.0511734592332173
RRS1	0	0.0193033795881617	0	0.0202583392512441	0	0	0.0533989123281668	0	0.0441507724098737	0	0.00627191161125557	0.00910166045467923
ADHFE1	0	0	0	0	0	0	0.00457941087820544	0.0135855951136742	0.0029821012941751	0.00709795384740649	0.00160813443016186	0.00600370344971968
3110035E14RIK	0	0	0.0137881293966236	0	0.000582869017150066	0	0.0040491615316122	0.0156414106222181	0	0.00959572656779559	0	0.0215216764471194
SGK3	0.00239516073892883	0.0751131986018101	0	0	0	0.121980325852074	0	0	0.522947559357636	0.199564561774345	0.303724389330432	0
MCMDC2	0.0125162105190442	0.0122889870368535	0.00201290151849977	0	0	0.0368706102778841	0	0	0	0.0283090656317217	0.0102869002293322	0
PREX2	0	0	0	0	0.00974049644465054	0	0.00723272891596529	0.0145252338353089	0.0056889372834263	0.0181101864725487	0	0.0141703984921208
A830018L16RIK	0	0	0.0106312663142646	0	0	0	0.00682511843238411	0.00132886124626964	0	0.0197367308390568	0.00465311345359673	0.00774460007552062
SULF1	0	0	0	0	0.00813192184714977	0	0.00129767611811006	0.0100824424132367	0.000327475560098187	0.0175156382582426	0	0.0188206314067886
XKR9	0	0	0	0	0.00859178174639229	0	0.00760774692862237	0.00691746895221916	0.00179568163533075	0.00450496875298946	0	0.0124955336379687
KCNB2	0.0123967283712633	0	0.0187436208704872	0	0	0	0	0.00676151787036864	0	0.0262686299115622	0.00318957501973948	0.0136069945513706
TERF1	0	0.00251288000947433	0.00929738502987383	0.0784980508447986	0.0119095390399389	0	0.00109870532106356	0	0	0	0	0.00956377778334609
GM7634	0.0415423887090014	0.0208061395235623	0.0205380839817954	0	0.0111477839304277	0	0	0	0	0.00949727209768126	0	0.00348416690423654
RDH10	0	0.00308403143535938	0	0.0203960909499043	0.0320654076844789	0.0121778314201912	0.00600690581038704	0	0.0215852725339577	0	0	0
TMEM70	0	0	0	0.00993641400126926	0	0.0119061516982224	0.0526063664581429	0.00312534619534441	0.0223655435696131	0	0.0085758718700772	0
LY96	0	0.265874998164391	0	0.108716199358573	0	0.235857034233078	0.0379920678457125	0	0.177986348094066	0	0.0151353976425948	0
GDAP1	0.00148156008166253	0	0.00165410327402939	0	0	0	0	0.00756280728653771	0	0.00307475692501567	0.00414320132603216	0.0109956050734149
PI15	0.00338843361548412	0	0	0	0.00455217609468443	0	0	0.00905191959005755	0.00111880544560089	0.013002200297536	0	0.011210255523073
CRISPLD1	0.0109633540863795	0	0	0	0	0	0	0.00717968890193693	0.00285493021591725	0.0280089311012673	0.00708863953703758	0.0151530724595234
TFAP2D	0.00146760409263217	0	0.00795065374627335	0	0	0	0	0.0109807960858983	0	0.0218351797873955	0.00188435394875081	0.0164830611736875
TFAP2B	0.00507414850105535	0	0.00415465819923626	0	0	0	0	0.01393465947455	0	0.0127323686909412	0.00629107860514348	0.0220457399949633
MIR206	0	0	0	0.00491102666703482	0.00315061091651855	0	0.00417483398607557	0.00821114587344171	0.00377882004618268	0	0	0.000174394592502095
MIR133B	0.00141395263158125	0	0.00369754157707577	0	0.0152998114031529	0	0	0.0126320330278885	0	0.0307190369679584	0	0.0223350551747504
IL17A	0	0	0.0238864768304509	0	0.00216266549201276	0	0.00297821106884395	0.0243049775866781	0	0.00850253370682916	0	0.02273516188427
PAQR8	0	0	0	0.0153858609871215	0	0	0.00605883295405296	0.0408548070001262	0.00795408490164131	0	0.00934584963731827	0.0175129151973335
EFHC1	0	0	0.00551219968579924	0	0	0	0.00530406360527434	0.00776531053771035	0	0.0275173431828141	0.0228553910650419	0.00567845758853186
TMEM14A	0	0	0.0147754412897636	0.000590487586044724	0.0639159473940303	0.00260530720870209	0.0137714023276676	0.0152819744802987	0	0	0	0
GSTA3	0	0	0.000234277988857428	0.0239275073916673	0.131252538110675	0	0.00618045773958213	0.0157330857172239	0	0	0	0.0113192359192914
KHDC1A	0.00533097279141124	0	0.000445731950507019	0.0888250463612986	1	0	0	0.00423452524542435	0	0	0	0.00600973284828331
MIR30A	0.00538778570131058	0	0	0.00427581170267058	0	0	0	0.00424329599802692	0.00821510892388037	0	0.0002929477938222	0.00335196674542523
MIR30C-2	0.0100256656365674	0	0.0160697338018301	0	0.00156390064638937	0	0	0.00646857101670402	0	0.0119556866928869	0	0.00702870175282294
COL9A1	0.0145335273903428	0	0	0	0	0	0	0.0119099461077723	0.0103425713001826	0.041195167446202	0.0064265080045829	0.0309898498744112
LMBRD1	0.405548114678454	0.343532284928676	0	0.042869037607118	0.0566809259781716	0.0887440846099421	0	0	0.0182087197437905	0	0	0
GM6462	0	0	0	0.00433558902239185	0	0.0108174437042191	0.00715124884782201	0.00256933216925623	0.00264846721896209	0	0.0151015821966632	0
LGSN	0.00659233370480974	0	0.00295595899321773	0	0	0	0	0.0166715803078991	0	0.0095675379131071	0.00215268589928003	0.0243713925871964
PIH1D3	0	0	0.00594289376938532	0	0	0	0.000618295763289964	0.00759833695926094	0	0.000786333687099275	0.000988006989027886	0.00924551563708421
LOC100505265	0	0	0.00752904541417464	0	0.011071447057292	0	0.00324739547842803	0.00458524377149786	0	0.00714190758961847	0	0.0142864650245024
KHDRBS2	0.00167096490056657	0	0.00447232111578176	0	0.00235849497383873	0	0	0.00805262057411736	0	0.0212360438255612	0	0.00943583009649138
1700001G17RIK	0	0	0.0117024676502749	0	0	0	0.00384092148503597	0.0367640234859587	0	0.0084451142794811	0.00170954807546702	0.0202524782035493
RAB23	0	0.0257018582172982	0.0257050670769369	0.112080663494044	0	0	0.00641714034841751	0	0	0	0.067835849489323	0.0243285870149307
DST	0	0	0	0.204343353973747	0	0.0018656118506222	0.033180178672502	0.0377677872820752	0.0367839263173851	0	0.0398281602033374	0
IMP4	0	0	0.0148593906110394	0.0335105121753115	0.00944837780336238	0.0037181692841937	0.00756535369016174	0.00151859381589476	0	0	0	0
PTPN18	0.0139879262466409	0.0270153991950605	0.00211862337812705	0	0	0.0752856113973448	0	0	0	0.0170519085369919	0.00847946735968704	0
PRSS39	0.00594986819620705	0.0061909009714769	0.00569577674003137	0	0	0	0	0	0	0.0261344159921176	0.0163027223412594	0.0125786983437233
CFC1	0	0	0	0	0.00371137001952315	0	0.000593236259917844	0.00536471370093101	0.00202620728406589	0.0306518339184213	0	0.0275514999818452
AMER3	0	0	0.0182293353003002	0	0	0	0.00251276555318197	0.0137181446607058	0	0.0171466906037433	0.00630050080346903	0.0198105239760561
ARHGEF4	0	0	0.0309026470021229	0.0423336343808747	0.0447512905135674	0	0.0174412086296205	0.020080466666008	0	0	0	0.0528536403771676
PLEKHB2	0	0.0769243000328949	0.0368926258207164	0.107924662529685	0.00744479682706057	0.113999196274363	0.0259029790002656	0	0	0	0	0
HS6ST1	0	0.0570889971194609	0	0	0	0.0239707859446666	0.0159300428455749	0	0.0615886475367555	0.0345596202805372	0.086182189756536	0
ARID5A	0.00467451624190581	0	0.0761148530247031	0.0245747261784963	0.0372418906569668	0	0	0.011247807628608	0	0	0	0.09483029664182
CNNM4	0	0	0	0	0	0.0206343578304536	0.00244122942266733	0.00204715525495841	0.0940998772576188	0.0182701647765243	0.00964415333783682	0
CNNM3	0	0	0.00398371665478866	0.0144861685253168	0.0104329685530267	0	0.00853878968875795	0.00284168699418811	0	0	0	0.0209238859580194
ZAP70	0	0	1	1	0.751489278057693	0	0.0835106978713872	0.107526246583031	0	0	0	0.0771231079284537
CNGA3	0.00655665214943669	0	0.019072822167095	0	0	0	0	0.0159423744476928	0	0.0134924975650472	0.0143708211854163	0.0124585888352031
INPP4A	0	0.0655634929278347	0	0.102055556056654	0.0195320621769938	0.0339280711719039	0.101635975184253	0	0.0321027326461691	0	0	0
UNC50	0.00992772457639701	0.0397460095051162	0	0.00895936563410784	0.0159816047310973	0.0240590367642132	0	0	0.0184308945482593	0	0	0
LIPT1	0.0168020483431061	0.0235085974205527	0.0040478801393196	0.0153508969999739	0	0	0	0	0	0	0.0262699855847942	0.0276094492889368
MRPL30	0	0	0	0.000955118232017246	0.00599095863035323	0.00695635439929564	0.0149914954718932	0.00379628899393984	0.042538670665769	0	0	0
EIF5B	0	0.0362524049044868	0	0	0	0.0212083990957542	0.00932272480796634	0	0.0103312254655072	0.014358904800285	0.0376501002635868	0
NMS	0.00389100886018997	0	0.0313675346644918	0	0.00615046002661119	0	0	0.018392944105051	0	0.0265742773787518	0	0.0152910465494572
PDCL3	0	0	0	0.00599305322293471	0	0.0484238448095509	0.0851630907925948	0.00203641579071604	0.102269258183939	0	0.00188097957752228	0
NPAS2	0	0	0	0.0514980336329263	0	0	0.0025937647734446	0.0200111395268768	0.000602927933777149	0	0.0109037076286309	0.0158216042360804
CNOT11	0	0	0	0.018756193582747	0.0271317448434255	0	0.00655308978562542	0.00591778894735565	0.0191794180517335	0	0	0.0260163411842918
MAP4K4	0	0	0	0.00548296068028445	0	0	0.0328762538149102	0.0432905281708797	0.0570427095878318	0	0.033774394796643	0.0254979544627518
IL1R2	0	0	0	0.32765176785135	0	0.241708597926505	0.000422087943328074	0.0243454473997617	0.0143652896324011	0	0.0126494664780196	0
IL1R1	0	0	0	0.149044786511304	0	0.0122617458626318	0.030007135663377	0.0380009877802124	0.00501210930373425	0	0.0219212321890409	0
IL1RL2	0	0	0	0.00952116192384042	0	0.0142045605398351	0.253701881769898	0.23935251179986	0.0112290609328559	0	0.0478798543690389	0
IL1RL1	0	0	0	0.265115553396856	0	0	0.000729665231750063	0.0292848109729176	0.00533745652217006	0	0.00844959802547471	0.00277638417922227
IL18R1	0	0	1	0.794050467228106	1	0	0.059698203515121	0.0815965368714686	0	0	0	0.0865343206728408
IL18RAP	0	0	1	0.141094094884912	1	0	0.0986844955086711	0.122024152639305	0	0	0	0.0496609790738589
SLC9A4	0	0	0.00479538538127886	0	0	0	0.00637709572063091	0.017258256366589	0	0.0266880561064203	0.00397142597502505	0.00496926863596847
SLC9A2	0	0	0.000859259863788012	0	0.00248707087848968	0	0.0107594778942739	0.0110162147165661	0	0.0386155443329541	0	0.00662766460015348
TMEM182	0.00715552575028647	0	0.0107547887586897	0	0	0	0	0.00858253294154434	0	0.0150025765603795	0.00251979757783421	0.0127346248992968
POU3F3	0.00155061437101082	0	0.0211325391009205	0	0	0	0	0.0214798310648177	0	0.0258457623485058	0.0170328072135439	0.0202568514002404
MRPS9	0	0.00299489004184484	0	0.0188605037138229	0	0	0.0146858121890184	0	0.0110564903174603	0	0.0149898696376729	0.00795729722730036
GPR45	0.000934950411939695	0	0.00338169704748387	0	0	0	0	0.00754625823132704	0	0.0192487055345201	0.00396997709486596	0.0249583355805061
AI597479	0	0.00373677069798498	0	0.00305534543513311	0	0	0.011024515945004	0	0.00786256834771981	0	0.0012064468507916	0.0190126223956959
1500015O10RIK	1.56211196567847e-05	0	0.00281582478912394	0	0	0	0	0.0035942497357053	0	0.000230631091224806	0.0107723868702775	0.0182297308285265
TPP2	0	0	0.0337201978524	0.0499140122728107	0.0146504042772152	0	0.0319682648090459	0.031808912422429	0	0	0	0.00716067494519899
BIVM	0	0.0283775052917594	0.0721021227259151	0.00348187836715149	0	0.0159766795529212	0.0818033243655339	0	0	0	0.134876878399126	0
ERCC5	0	0.0188677292690452	0.00991588415386569	0.0289764456242323	0	0	0.00947931026648517	0	0	0	0.0354293829972561	0.00591057404634683
GULP1	0.0014708956532369	0	0	0	0	0	0	0.0102059264675932	0.00582032001894535	0.00137505490285256	0.00354338983755833	0.00639024323470186
COL3A1	0.00927093898108291	0	0.00701258008703848	0	0	0	0	0.0130160444245763	0	0.0505521149334568	0.0143475153369183	0.0179382713754317
WDR75	0.00178182767355508	0.0343630816337651	0.0311491564761805	0.0632880453085187	0	0	0	0	0	0	0.0261226215719236	0.0141487680162075
TMEFF2	0.0058225401509466	0	0.0135366103453356	0	0.000338961873076621	0	0	0.00635846588055256	0	0.00748928963735966	0	0.0167555824946769
SDPR	0.00156371300557895	0	0.0258411802476221	0	0	0	0	0.015649264845439	0	0.0233280162333575	0.0165207767540592	0.00252470979592175
STAT4	0.0342939209201398	0	0.494747583456358	0.124316370226494	0.416805316250856	0	0	0.0807350570218117	0	0	0	0.284952520448025
STAT1	0	0	0	0.162035238548967	0	0	0.0131643046281091	0.0792156905051537	0.0189520274511352	0	0.0486249619102024	0.00425264849299592
TMEM194B	0.0943593326673216	0.0856520202888769	0.0556105784508988	0.105035962607335	0.00916935650965624	0	0	0	0	0	0	0.0116308160689638
HIBCH	0	0.00732273720711438	0	0.0874764722347194	0.0134954532582474	0	0.0313611162144886	0	0.00711851064946618	0	0	0.0149761685413947
MSTN	0	0	0.0102647632310552	0	0.00309022695984836	0	0.000112436188250517	0.0160463818913482	0	0.0100157453273353	0	0.0167949331728009
ORMDL1	0	0.00507730060992319	0	0.0829961195705325	0.0810941069793513	0	0.0139918323105236	0	0.00343220983024994	0	0	0.0164729452015341
OSGEPL1	0.0387924217497651	0.0529454567371608	0.00107708096432277	0.00958592565978229	0.0244586448764312	0	0	0	0	0	0	0.00208782563548312
CCDC150	0	0	0	0	0	0	0.0111345201160278	0.0124507260583466	0.00818144615410681	0.0202780410933558	0.000285202682428255	0.00825548260530766
MOB4	0	0.0107875348290428	0.00136518138441095	0.0250158827401186	0.0225575790185071	0.00279214789880315	0.00307153800999799	0	0	0	0	0
MARS2	0.0520057019064512	0.0292815535099423	0.0132222876908051	0.00508480574486985	0	0	0	0	0	0	0.0028800851471225	0.0307519707116312
PLCL1	0	0	0	0.26288063400949	0	0	0.0351171111728587	0.0760367081141929	0.0539256352544718	0	0.0726598831855101	0.00172236144005694
1700066M21RIK	0	0	0.0349727232443605	0	0.00607195478631071	0	0.000657596247000452	0.023468031523192	0	0.00566146490883667	0	0.0153805118757425
9430016H08RIK	0	0.00909037544085476	0	0.00344288833461957	0	0.0245167974689251	0.0358127963889878	0	0.0619248222507248	0	0.015461610521896	0
SPATS2L	0	0	0	0	0	0	0.0106893678701075	0.012510769596503	0.00174131876857955	0.0163356657872269	0.00529666256078336	0.0175154631223831
SGOL2	0	0	0	0	0	0.0640747106870056	0.0541601565176384	0.0782686093869882	0.11673699984907	0.0266115664478341	0.0876022388157612	0
AOX1	0.0103770938529458	0	0	0	0.000906703089596773	0	0	0.00430991036483113	7.61014951034892e-05	0.0247801460168734	0	0.01524328098926
AOX3	0.000734174274461939	0	0	0	0.0049365086402983	0	0	0.00245663919061236	0.00462204212505053	0.00970106424154489	0	0.00572590943353156
AOX4	0.000851435711664015	0	0.0174913217697675	0	0.00295073630968174	0	0	0.00733093321954802	0	0.0114511872112747	0	0.0132415124919787
AOX3L1	0.00439099514082324	0	0.0102489071021889	0	0.00385840751851664	0	0	0.00836406405496288	0	0.0178046647341845	0	0.0155406550907018
BZW1	0	0	0	0.0224948673903475	0	0	0.0165181139075043	0.01031673698101	0.00405942052110098	0	0.0051048442945446	0.0161799299152488
NDUFB3	0	0	0	0.0155249290193574	0	0.0380233358130949	0.0474729173896041	0.00668802706846168	0.0347107560752514	0	0.000406603097200963	0
CASP8	0	0	0	0.0911562291313592	0	0	0.0241465224238651	0.00803191393412834	0.00167164145439624	0	0.00249973473411008	0.044348379335369
STRADB	0.0607176432786474	0.0889899546670604	0	0.00743133124450935	0.00197768140246246	0	0	0	0.0349828433921129	0	0	0.00621524318105504
FZD7	0	0	0	0	0	0.237955026240034	0.0572712319573923	0.0636547560733287	0.024721122659151	0.024549963583411	0.0496515393536999	0
GM973	0.00324666673103712	0	0.00958149346743581	0	0	0	0	0.0168162799592636	0	0.014948514316378	0.010866323293614	0.0117440360055643
NOP58	0	0.0471382933808659	0.0212765625300522	0.0691583593170857	0	0.0067913934627453	0.0129616037242183	0	0	0	0.0631129865077001	0
BMPR2	0	0	0	0.0262561917793188	0	0.14562246327328	0.403081011574373	0.29030404560664	0.319479683809013	0	0.0203874866285003	0
FAM117B	0.0351270739292645	0.0124796701994454	0.00762056806010589	0.000900601611323472	0	0.0219755825900925	0	0	0	0	0.0152773408295122	0
CARF	0.0242967166459071	0.0537769735563231	0	0.0194380133547565	0	0	0	0	0.00384707454716416	0	0.0308527079691111	0.00195892705983557
CYP20A1	0	0.065804726914574	0	0.00974181737237015	0.0425027199924306	0.0604345506563156	0.000157184662478179	0	0.063442036547971	0	0	0
ABI2	0	0	0	0.0185175072085975	0.00620780982311855	0.0106976898383763	0.20711092347145	0.162661000013064	0.0143912248576744	0	0	0
CD28	0	0	1	1	0.318121410518486	0	0.260302252178652	0.22592705493163	0	0	0	0.0683002372662429
CTLA4	0	0.522566597094906	0.0509365340245876	1	0	0.0598057297419968	0.00648505923595329	0	0	0	0.0454150474832787	0
ICOS	0	0	0.294856108633067	1	0.021440333687028	0	0.262772031257925	0.25004501368667	0	0	0	0.0645789977978754
NRP2	0	0.410629721147742	0	0	0	0.049081403492772	0.0202789675971128	0	0.0118385705033617	0.0417305287805415	0.0262194652320313	0
EEF1B2	0	0.0158779268859966	0.00102425057752728	0.054591644461167	0	0.0222112506084978	0.0683963186239568	0	0	0	0.0797791873462156	0
SNORA41	0	0.0326203906800027	0	0.0674910301445411	0	0.0219876847330591	0.00620583660207785	0	0.00945356219956707	0	0.0714458530675573	0
ZDBF2	0	0	0.00542619117035661	0	0.00196682501079405	0	0.0020840879629928	0.0142325987907963	0	0.0145379119755548	0	0.0177667552296573
ADAM23	0	0	0	0	0	0.837277190918048	0.00647093015432948	0.0166174459762337	0.0145373263887936	0.0289038305265736	0.0128242358585053	0
FASTKD2	0	0.0139187662847415	0.0235446204883944	0.0423307990314719	0	0.00483738150192274	0.0025297179174613	0	0	0	0.0725855027738229	0
GM13749	0.00949245174500992	0	0.0113530070476468	0	0.00340819112169013	0	0	0.0043417134925955	0	0.0032936450024738	0	0.0108213520283485
CREB1	0.00717048357103021	0	0.0104310970711174	0.019727940031061	0	0	0	0.00427285438917853	0	0	0.00344279046776108	0.0211832926277532
CCNYL1	0.069615158989776	0.128256683573199	0	0.0987513046826664	0	0.0737769820431601	0	0	0.013812467841237	0	0.000803783789163501	0
PIKFYVE	0.163126791473911	0.068607950398027	0	0.0358673523103855	0	0.0138862552095791	0	0	0.0234635472115604	0	0.100967650711319	0
PTH2R	0	0	0.0118987673538372	0	0	0	0.00173937826690226	0.00711401587717311	0	0.000251442824003456	0.00337012636680803	0.0174490017598518
CRYGF	0	0	0.00372469060153057	0	0	0	0.00759976301038864	0.00771539022316638	0	0.00573000115453558	0.00697198992411447	0.00627789347125809
MAP2	0.000409628289150073	0	0	0.0312177607409357	0	0	0	0.021227091467819	0.00899023931569504	0	0.00762825807757264	0.019486062268611
RPE	0	0	0	0.0184032691041153	0	0.0107418886146379	0.00586496410968658	0.0100755773192174	0.0260328297550979	0	0.0272602624830266	0
CPS1	0.00253931647445819	0	0	0	0	0.00574666542217306	0	0.0100170150423717	0.00521875012011786	0.0204811314837592	0.0151303693122653	0
SPAG16	0.00112010942734824	0	0.000152450772289346	0	0.000112906731615455	0	0	0.0105540838462132	0	0.00434497678731573	0	0.0118207781119957
VWC2L	0.00317296976422844	0	0.0191197097597419	0	0	0	0	0.0103076470354881	0	0.0238330729381118	0.0077913391174981	0.00953339752535262
ATIC	0	0.033291258737904	0	0.0531564686704058	0	0	0.0582586348035235	0	0.00232758885486416	0	0.212321081264742	0.0158960105083099
TMEM169	0	0	0.0125940355696741	0	0	0	0.00485004220320177	0.0161438985087929	0	0.0334037907823349	0.00618116672209076	0.0127623663806181
XRCC5	0.01084806626756	0.0559112088506989	0.0496912095072163	0.11291418416576	0	0	0	0	0	0	0.0272907919625779	0.563759139212066
SMARCAL1	0.0129432730247358	0.0272931791353537	0	0	0	0	0	0	0.0208838222910199	0.00128524576437979	0.014088934751601	0.00177095559577315
IGFBP2	0	0	0.00224813503104253	0	0.00449539940408365	0	0.00665294305984117	0.0132065347384539	0	0.0161439001373011	0	0.0322270827819354
RUFY4	0.0136360771373944	0	0.0102462194628859	0	0	0	0	0.0147299865242567	0	0.0274515905711002	0.0062833372600917	0.0134371725629126
CXCR2	0.0191624409322301	0	0	0	0	0.0131638467790439	0	0.0167913743751626	0.00452748193209161	0.0331087801165785	0.00480620663851013	0
ARPC2	0	0	0	0	0.00293980767362338	0.0506245438699813	0.0221999939703217	0.000216289074014623	0.0153023966582741	0.000162644512783585	0	0
GPBAR1	0.0152230181584063	0	0.0174043917976935	0	0	0	0	0.00549603466709201	0	0.0189463048189312	0.00060434815533248	0.00960384656560448
GM216	0	0	0.00900582823377897	0	0	0	0.000306700398600833	0.01750166554979	0	0.00837893306693165	0.00077076909057793	0.0133957952982357
SLC11A1	0	0	0	0	0	0.404614395505547	0.0018778531783073	0.0188479383192494	0.00890947580578389	0.0315869804413655	0.0100152666236718	0
CTDSP1	0.030618318422627	0	0.0115714927202027	0	0.0623278192158841	0	0	0.0111845452598054	0	0.038904319859704	0	0.0243417556065031
MIR26B	0.0234887036884151	0.0123637430419534	0.00586892008949639	0	0	0.00186719251707631	0	0	0	0.0414149604159237	0.000626917426633424	0
VIL1	0.00922467404662193	0	0.0161030350310293	0	0	0	0	0.0024426236350205	0	0.0137803981344932	0.00978988634261997	0.00302656263616833
RQCD1	0	0.000472851861623401	0	0.0110006585166187	0.0073780996236345	0.00719057782010854	0.0340456951645276	0	0.0246033004117768	0	0	0
BCS1L	0	0.028407169208919	0	0.00948944206928872	0	0	0.0100770271323373	0	0.00141605189053593	0	0.00592145029555926	0.00861753233418162
STK36	0.00371372607844849	0	0.00583148468027779	0	0.00296807383755212	0	0	0.019469180238075	0	0.0253079129815297	0	0.0111126665300394
TTLL4	0	0	0.00195531742168432	0.0114822802368238	0	0	0.00391343412942867	0.00941323922605433	0	0	0.0186920194819313	0.00302826886626976
CYP27A1	0.18233404509179	0.0166712621889382	0	0	0	0.866422775401459	0	0	0.0220407214895709	0.13439895601059	0.016369438810719	0
WNT6	0	0	0.0237708262391472	0	0	0	0.00791119767291319	0.0335244119959353	0	0.0362185022855756	0.00631041638921062	0.0207430841550873
WNT10A	0.0108085513629582	0	0.0312576762388816	0.0297352559371208	0	0	0	0.0193623650760413	0	0	0.00691771607304337	0.0293336259778061
CDK5R2	0.00933202620334637	0	0.000945988588160644	0	0	0	0	0.0154852825119519	0	0.0196407497519605	0.00938436958756654	0.0245648816875363
FAM134A	0	0	0	0.0148503515111273	0.0266960907452552	0	0.000586280323248592	0.00959418980748761	0.0123825194669824	0	0	0.00722619858170748
ZFAND2B	0.0137003121034878	0	0	0.0154635215855969	0.00075403704462401	0	0	0.00446068553186427	0.00123751643626596	0	0	0.00323229037171148
ANKZF1	0.00721221044641983	0.0710397346092317	0.0122309989286919	0.0212985992722672	0.00225535692806963	0	0	0	0	0	0	0.00116208992985761
DNAJB2	0.0209901413267043	0.0159006794677167	0.0115630096067889	0.0103676867131721	0	0	0	0	0	0	0.0010795368252078	0.0175264275841425
DES	0.000408156752789992	0	0.0244309976811329	0	0	0	0	0.025026749843392	0	0.043725268081195	0.0165733138888426	0.0222420251126219
SPEG	0.0111462219592617	0	0.010641504559094	0	0	0	0	0.0138206981479515	0	0.0251931459328924	0.00967669101415825	0.0214509795657536
GMPPA	0	0.0209455240067164	0	0.0083850569637952	0.00981633741621902	0.0387563727997071	0.0420998567322258	0	0.00682490223222202	0	0	0
ASIC4	0.0022397288444233	0	0.0143999109490273	0	0	0	0	0.0163524719609767	0	0.0297352712306356	0.00609294321228493	0.0180441952034649
TMEM198	0.0064182347005917	0	0.00417621174468329	0	0.0269201412109622	0	0	0.00461412975718218	0	0.0165699098800256	0	0.0192393830050548
INHA	0.00484625707572307	0	0.00587744901376009	0	0	0	0	0.00884873224614759	0	0.0284849272488854	0.00256040521019108	0.0177426899624371
STK11IP	0.0765672245351738	0.0312045364103486	0	0	0	0.00236642684990599	0	0	0.0124004504405064	0.004002980232747	0.00736712609130017	0
SLC4A3	0.0103721502909223	0	0.0145839872263658	0	0	0	0	0.00823184658983194	0	0.0295462597815491	0.0142811127470637	0.0218572863690282
SGPP2	0.0148368957211148	0.00838389295115662	0	0	0	0	0	0	0.00428332341381059	0.0263101161187319	0.00495464919898733	0.0177554959114447
MOGAT1	0.00738584933825857	0	0.00966447544509586	0	0	0	0	0.00206213727180653	0	0.00514555243427317	0.00963967429216658	0.011812836437729
KCNE4	0.0020298737307762	0	0.0147904245483554	0	0	0	0	0.00170187027646065	0	0.0150531057786427	0.0252929202576578	0.0281955284168757
MRPL44	0	0	0	0.0116354075865077	0.00227697977885515	0.0104343072036468	0.0285629659331372	0.00203791343112928	0.00293027220082758	0	0	0
9830004L10RIK	0.00045502099966951	0	0	0	0	0	0	0.00254655309447733	0.0150136288530972	0.00206034617320384	0.00431024631124938	0.00930129970641574
NYAP2	0	0	1.8185408043621e-05	0	0.00615716059131763	0	0.000750763417192613	0.0124983008680182	0	0.0213746244968061	0	0.0194051531464283
RHBDD1	0	0	0.0190442845808191	0.0251960612477581	0.0583366281505356	0.0101426494831825	0.00306256886393906	0.012833722039477	0	0	0	0
COL4A3	0.00643040276631465	0	0	0	0	0	0	0.0138444993232989	0.0012622584288253	0.0407734412808624	0.00286178406941815	0.0251976499997176
AGFG1	0.000150606192362233	0.0153716059857948	0.0429016792816332	0.287582064750219	0	0	0	0	0	0	0.0159973790587417	0.027212934961879
CCL20	0.0225196975709126	0.0096698464300876	0.00383600677826662	0.00790754203862906	0	0	0	0	0	0	0.0172519644365618	0.00412997598733645
DAW1	0	0	0	0.00355588324599359	0.00298000660669987	0	0.00112584378393703	0.00352510403036899	0.0032791477878434	0	0	0.00215499191899514
FBXO36	0	0	0	0	0	0	0.0134638115604894	0.0211011161457338	0.0127140922240769	0.0153882875727242	0.031777892314482	0.012648064612958
A530040E14RIK	0.618736182917535	0.807023022781917	0.0452923196603131	0	0	0.120493583822542	0	0	0	0.0123215091837921	0.00516306471341209	0
G530012D18RIK	0.0392184400686194	0.127680940448949	0.00883317789133553	0	0.000992845878007919	0	0	0	0	0.0083087119523704	0	0.033821378867723
SP100	0.0748966933867427	0.0232309671332999	0.175096435263161	0.0992601209747972	0.0753166527670904	0	0	0	0	0	0	0.0658690574998964
ITM2C	0	0	0	0.120709847632262	0	0.109640865137488	0.53961866571963	0.127161842012088	0.0415068321044695	0	0.00178195752604019	0
4933407L21RIK	0	0	0	0	0.000222951524323975	0	0.000304351466272437	0.0021709487207647	0.0150508958180283	0.00331423007516521	0	0.011714470703243
SPATA3	0.00189358855210195	0	0.0102063953347738	0	0.0121536551510198	0	0	0.015474700867006	0	0.0113246062145816	0	0.0180021153970354
2810459M11RIK	0.00915576262779802	0	0.0052758777816668	0	0	0	0	0.0163479728904721	0	0.0381509084012108	0.000337490599809092	0.0180548331365538
PSMD1	0	0	0	0.00467860987120919	0	0.0184008070825909	0.0479059899582112	0.0108637973352923	0.0617490301781507	0	0.0224309867546849	0
ARMC9	0	0	0.00403202886398598	0.00670152777944679	0	0	0.00523814943347379	0.00624095990292121	0	0	0.029132908754892	0.0231047183656497
B3GNT7	0.0147804393610853	0	0.0071120711793108	0	0.179070847098193	0	0	0.0154747816367104	0	0.0417232252800255	0	0.0318907053805656
1700019O17RIK	0.00488840583245366	0	0.0107700237391289	0	0.000617421850917962	0	0	0.0104165562493975	0	0.0225589311153862	0	0.0133482791920115
COPS7B	0.0125441107390235	0.0138581478244473	0	0.0152884141316088	0.00398582333638753	0	0	0	0.0164733624188656	0	0	0.00771272645172665
DIS3L2	0	0.00135466987104164	0	0.0327541733236824	0	0	0.0138255554277083	0	0.0197849317539759	0	0.00585473926050491	0.00966868012226928
AKP3	0	0	0.0139856009211044	0	0	0	0.00204346729667329	0.0149282351643485	0	0.0217672055221029	0.0161009353053142	0.0222957497741872
CHRND	0.00174879274622725	0	0.0151520553967647	0	0.00233834903445847	0	0	0.00975200243922364	0	0.0226687147541203	0	0.017666417669416
CHRNG	0.00476027709230062	0	0.018345291233613	0	0	0	0	0.0105980872296655	0	0.0133579713373836	0.00312055936416261	0.0306811387683683
EIF4E2	0	0	0	0.00106003555606138	0.0159995219916202	0.00428587489157788	0.0193060395230461	0.00150769291360738	0.0152255094307801	0	0	0
EFHD1	0	0	0.0153861206295762	0	0	0	0.00706491254487471	0.0186793248056821	0	0.0378318570508297	0.00176385386781362	0.0125465414539261
GIGYF2	0.00781125798362052	0.0254322776642627	0	0.0142671423111428	0.00237262498801181	0	0	0	0.0049682329356242	0	0	0.0161925400704716
NEU2	0.0223733624764622	0	0	0	0.0116727590252391	0	0	0.00453949654457037	0.000376059104319636	0.0258590492169096	0	0.0120114676692032
3110079O15RIK	0.00733635721604567	0	0.0142522978706564	0	0	0	0	0.00941206509577207	0	0.028923511397461	0.00125176309677185	0.0127197659059305
INPP5D	0.0404508028597834	0.0296029916794706	0	0	0.0303162083570347	0.058981921939902	0	0	0.00485099084881394	0.0272670688525975	0	0
ATG16L1	0	0.0126798699684975	0	0.0440182955740935	0	0.0102301235898869	0.00157247712552318	0	0.00321705415410736	0	0.00188079211964986	0
SAG	0.0134518579082149	0.00563735977465067	0.0115275947414912	0.0453771889750617	0	0	0	0	0	0	0.00672729548619851	0.0158146092277314
DGKD	0.209587757107048	0.245818877226648	0	0.013084043174572	0.00752971694715273	0	0	0	0.0185039600241094	0	0	0.0851981137368754
MROH2A	0	0	0.00182455633460894	0	0.00858251554761689	0	0.043785913977746	0.0407814074355122	0	0.0015499210814063	0	0.0327339088119064
TRPM8	0.00760048871628083	0	0.0014995084015474	0	0.00928848938429479	0	0	0.00946694419834805	0	0.0144007569707812	0	0.010394257998501
SPP2	0.00112397404388939	0	0.0121935876669758	0	0.000309115821390353	0	0	0.00476975823962782	0	0.0313924830568403	0	0.012458372913514
SH3BP4	0	0	0	0	0	0.039672786035316	0.0102856840189368	0.0405892140884947	0.0243202256612803	0.0236192832435912	0.0174676286690885	0
AGAP1	0	0	0	0	0	0.0620647989008198	0.0286845362237048	0.0558678551415074	0.0657017650177152	0.0920723476803542	0.0212920227849074	0
CXCR7	0	0.00253412934306004	0.00020679874302503	0	0	0	0.00631077052789402	0	0	0.00884130956204557	0.00643197009538485	0.0148461783022903
COPS8	0	0	0	0.0159881389227587	0.00717287018052928	0.0224424689021491	0.012197222724706	0.00296757667630602	0.00821162677046848	0	0	0
MLPH	0.00915145837942609	0	0	0	0	0	0	0.0202030090892249	0.00716704044517116	0.0304492191517161	0.00449735400041165	0.0207263000277881
PRLH	0.0259910170832466	0	0.0168414873670579	0	0	0	0	0.00206717485987128	0	0.0162644047367726	0.00492838223864856	0.0208268291888734
LRRFIP1	0	0.00886952976627718	0.0425861964727871	0.0337947288647692	0.0113146476182946	0.0104330864926786	0.00614864285718212	0	0	0	0	0
RBM44	0	0	0	0	0	0	0.00515931320771169	0.00967923516411429	0.0121749055762702	0.0184770489887095	0.0125699476565498	0.00466911105198387
RAMP1	0	0	0	0.0112747393601413	0	0	0.210128153967058	0.198390579814504	0.279598731916349	0	0.216858820386212	0.0149152069587835
UBE2F	0	0	0	0.0120397571710296	0	0.0808709480957647	0.0144347092898202	0.00922597100049357	0.0206298811163638	0	0.0311425463721082	0
SCLY	0	0.0169931464927051	0.00930197159298295	0.0122249729913321	0.0231114630515428	0	0.00706721964565504	0	0	0	0	0.0109670404428439
ESPNL	0.0118213636022869	0	0.0170044172922916	0	0	0	0	0.0130832440591343	0	0.0304690397537923	0.00101323549130214	0.0245423261117245
KLHL30	0	0	0.000911527090907364	0	0.332150452128272	0	0.00301365162635679	0.00863728125698951	0	0.0277536792439523	0	0.0232755797286227
FAM132B	0.0113772804200327	0	0.00289454615461824	0	0	0	0	0.00411608725190367	0	0.0186231208389559	0.00909173845102604	0.0301829960758176
TRAF3IP1	0.00830767119175706	0.0059589874385122	0.00014529887242141	0.00742021083091814	0.0149973779733523	0	0	0	0	0	0	0.0289071751983159
ASB1	0.00365313061334635	0.0106607148127191	0.0121841066541858	0	0.0584289403259507	0.000809352702748317	0	0	0	0.00146026990665719	0	0
TWIST2	0.0111317314481411	0	0.00910811184313632	0	0.00357020748650013	0	0	0.0146623975219775	0	0.0267700841680558	0	0.0229970976235049
OLFR1413	0.0176618826413746	0	0.00687131372177732	0	0.005759620225478	0	0	0.00657011221445284	0	0.00457903742949734	0	0.0111515699598244
OLFR1412	0.0246858823838041	0.00208686038942598	0.0128154397678772	0	0.0010296307945012	0	0	0	0	0.0242856308711519	0	0.0117636678512286
OLFR1411	0.0180058191313153	0.0141965411709602	0.00358382933961753	0	0	0	0	0	0	0.0110429806061816	0.0229461304968874	0.0134458043209508
OLFR1410	0.0170262889834326	0	0.00230906940439072	0	0	0	0	0.000197072593852249	0	0.0141340846876883	0.00912952997764817	0.00946809647010992
OLFR12	0.0089844854776401	0	0.0248237402879501	0	0.00147339752970141	0	0	0.00177722337919362	0	0.0175074543113367	0	0.0149900708704265
GPR35	0	0	3.38975754556874e-05	0	0	0.215876015324625	0.00549236703426371	0.0185063757131034	0	0.0495956127890148	0.0162116335991572	0
GPC1	0	0	0.0406803381690998	0	0.43437813655143	0	0.0461869597065454	0.0442113836267904	0	0.0432227025019163	0	0.0445388985503712
MIR149	0	0	0.0161666274439095	0	0.00581285350915745	0	0.0022584996474367	0.0324433610430347	0	0.034726894726643	0	0.0180713114388225
DUSP28	0.00347657961378014	0	0.0174722861226792	0	0.0111619209331448	0	0	0.0151359087704623	0	0.0190045302811035	0	0.0141375005719926
RNPEPL1	0.0434475784799212	0.0570076733551772	0	0.0301960533980915	0.0532835462650427	0	0	0	0.00508351166381429	0	0	0.00635915003166703
CAPN10	0.00323472907600351	0	0.00483723189162654	0	0.00863933202032692	0	0	0.000960222198183219	0	0.0134813936831386	0	0.00853312173891004
AQP12	0.00964010590688394	0	0.0167012141070805	0	0.00449943580841121	0	0	0.016190647514019	0	0.0355708738514875	0	0.0173684934124607
AGXT	0.00617736528055897	0	0.00534929747813347	0	0.000751184331020851	0	0	0.0087516871672724	0	0.00998922797092446	0	0.0160669975690442
SNED1	0.00343081952658917	0.00272062915946286	0.0132641998451011	0	0	0.00412922972793757	0	0	0	0.0273361878336611	0.00881253814975087	0
PPP1R7	0	0.00838064926878726	0	0.0249206752775072	0.0111666042561032	0.00807959744873122	0.00255310552856247	0	0.00341604540678417	0	0	0
ANO7	0.0254028413602569	0	0.00606701383782662	0	0.000111500934878868	0	0	0.00514538188196205	0	0.0271019044274634	0	0.016246191868756
SEPT2	0	0.0170466201278918	0	0	0	0.0396023378539145	0.0690394895573221	0	0.0247603084975401	0.0344373683409269	0.0188785957746561	0
BOK	0.000880598968570831	0	0.00825619044577862	0	0	0	0	0.0210888134067391	0	0.0228382992239522	0.0145049532406594	0.0281065401240924
ATG4B	0.00180440111503126	0.00167025414310225	0	0.0219870755902735	0.0146057699823683	0	0	0	0.0192941149325487	0	0	0.0135339184094051
ING5	0.0202020352731652	0.0297915714687442	0.00664534684460906	0.011891733437916	0.0114482592936342	0.00281067567015277	0	0	0	0	0	0
D2HGDH	0.0292002905112963	0.0472872553850484	0	0.00959904363950877	0	0	0	0	0.00183821435115023	0	0.0201582900883965	0.00644487663624696
GM6086	0.011315410600925	0	0.00172962816291357	0	0	0	0	0.0152421584081779	0	0.0478426828105571	0.00820119739931682	0.0200075871772257
NEU4	0.0140362611129896	0	0.0188682162299211	0	0	0	0	0.0073766142637637	0	0.021470821601668	0.0147655357501157	0.0271442081426689
FAM174A	0	0.0252833805297626	0	0.0142589659402965	0.0278146357037297	0.115752437855347	0.00803581048923403	0	0.0343296799583922	0	0	0
GIN1	0	0.00913081917569529	0.00515361842020858	0.0191685498581983	0	0	0.00237975224167437	0	0	0	0.00496874629327904	0.0206864779720496
SLCO6D1	0	0	0.00422775869432965	0.000857713264575015	0.00782307768336832	0	0.00271345181277261	0.0101580850517323	0	0	0	0.0106024091500532
CNTNAP5B	0.00131508519672108	0	0.0174144883248971	0.00725719634618141	0.0109218133810397	0	0	0.0120650482514416	0	0	0	0.00864291292684748
CDH20	0.00987734390154008	0	0.000993743810467099	0	0	0	0	0.00874620990228409	0	0.0190953449777145	0.00120589269088455	0.0187614639155375
2310035C23RIK	0.0103521330314768	0.0436886907462512	0.0022115128876011	0.0383165954582082	0	0.0120992829470509	0	0	0	0	0.0119161481469426	0
TNFRSF11A	0	0	0.00112012085121072	0	0	0.250421277826435	0.00554844940830407	0.00896851236318565	0	0.0293134215465594	0.0259057095288818	0
ZCCHC2	0.0453060274292828	0.0368319297694758	0	0.0160950935665517	0.000225011413239701	0	0	0	0.00203252759481835	0	0	0.0255091908243155
PHLPP1	0.171098625078075	0.328111071119497	0	0.0827895628750567	0.0277979944685813	0.131690887737917	0	0	0.119997015650679	0	0	0
SERPINB5	0	0	0.00917208085230299	0	0.00906708625850902	0	0.00863911170935715	0.00883409055972525	0	0.00509162652922123	0	0.00816003659666806
SERPINB12	0	0	0.00522369416416237	0	0.0128488639493233	0	0.000214599100911156	0.00860257349348818	0	0.00197723302453604	0	0.00396768126424969
SERPINB13	0	0	0.0112832341118314	0	0	0	0.00230938487448633	0.0113865851366473	0	0.0159213552768251	0.0015249469111626	0.0122674120039289
SERPINB11	0	0	0.0057572588645939	0.00567531834433199	0.00969965248588357	0	0.00553164607342264	0.00183975200177459	0	0	0	0.00655976547060764
SERPINB7	0.0100884983799548	0.00120947371385893	0.00444788483485262	0	0	0	0	0	0	0.00740524129487718	0.00447159884063384	0.00347334051075412
SERPINB2	0	0	0.000213708905230522	0	0	0.0218767810402465	0.00115304458922583	0.0160173531205063	0	0.0115863756295861	0.00280871983940491	0
SERPINB10	0.000276664433412523	0	0.000468351595195006	0	0	0.37389616527126	0	0.0180939319399971	0	0.0358842119855016	0.0130696533702946	0
SERPINB8	0	0.00934790021945924	0	0	0	0.268133466072798	0.0171319075570822	0	0.00300154045720211	0.0172083889013593	0.0150589694061295	0
CDH7	0.00580929500887967	0	0.00601359455992469	0	0	0	0	0.00462609202785781	0	0.00530658190381052	0.00128009949105961	0.00907614119489558
CNTNAP5A	0.00745984449996704	0	0	0	0	0	0	0.000826836826756487	0.00599860557889115	0.00578623845840517	0.000556403782920775	0.0120588442619476
MKI67IP	0	0.0111929458970858	0.0250904663521354	0.0635103498863472	0	0	0.0369541769202421	0	0	0	0.0144145475521477	0.00770986218220862
CLASP1	0.0881167812010243	0.151096272857871	0	0.00491111655573604	0	0.0216840166579548	0	0	0.0254618536435342	0	0.0148827369051217	0
TFCP2L1	0.00600855095932313	0	0.00119310826199128	0	0.00362461733728546	0	0	0.0122775521056027	0	0.0234984532355305	0	0.0185464012168446
TMEM185B	0	0.00263938929803656	0	0.0317276832359756	0	0.025346190818658	0.0254756291367777	0	0.0456831708950963	0	0.0080512157383875	0
SCTR	0	0	0	0	0.0006697396225167	0	0.00479486214488067	0.00626145104053556	0.000247826203600106	0.0128858876763046	0	0.0197447946920358
3110009E18RIK	0.00987570976802487	0.01172389056287	0.00495097941066086	0.0154049593306629	0.0289539720932229	0	0	0	0	0	0	0.0210656979326982
C1QL2	0	0	0.00282562826953398	0	0	0	0.00554958326133509	0.0263004672856306	0	0.0324180149342019	0.0165770438286276	0.0259014927945768
EN1	0.0114117725406847	0	0.00560517579458221	0	0	0	0	0.00996806583759829	0	0.0153227156917129	0.00455888714699043	0.0202337805365382
CCDC93	0.00535248057438599	0.00110952995379323	0.00755923314055584	0.00520463155286144	0	0	0	0	0	0	0.0011985414772534	0.0256254685942487
SLC35F5	0	0	0	0	0.0436076948884608	0.107970970049287	0.0644513227385806	0.0392740036605662	0.365895118919959	0.21523691273431	0	0
MGAT5	0	0	0	0.0675673905707224	0.0564302312182829	0	0.0756641371192113	0.0208053459720365	0.126079352291431	0	0	0.0669184359565353
ACMSD	0.0030213112923368	0.00141411059904265	0.0100615388965992	0	0	0	0	0	0	0.0136102735283138	0.00171563701016687	0.0141990400041694
CCNT2	0.0325988328743727	0.0444871691209442	0	0.0351342896596389	0	0.0111122981559241	0	0	0.00181205804747335	0	0.00823806555312175	0
RAB3GAP1	0.0415493448535922	0.0507723279586136	0	0.0693859823990518	0	0	0	0	0.00425577632117811	0	0.0181070043486997	0.0214696260686654
R3HDM1	0.00927503642721647	0.0415654321375747	0	0.00802335052442777	0	0	0	0	0.012241433540827	0	0.0282124602950901	0.0156451769699879
MIR128-1	0.00854359997615976	0.0316971348378035	0	0.0375906420342953	0	0.000801329894815217	0	0	0.00109554008205345	0	0.0253198300337393	0
UBXN4	0	0	0.00154874341643707	0.0141363887155333	0	0	0.0453790071437313	0.00068363929304023	0	0	0.00683572393987068	0.00626629547375051
THSD7B	0	0	0.0131115692245313	0	0	0	0.0010177778701545	0.00648340344021884	0	0.0214680814618728	0.00309393455835549	0.0151674731260224
AA986860	0.00488372921297471	0	0.022051462886813	0	0	0	0	0.00643644815144009	0	0.032809014969646	0.00483786852023482	0.0213057307998876
FCAMR	0.0435632543919765	0.0301852856546162	0.02636908765137	0	0	0	0	0	0	0.0194258218923797	0.0131566093233931	0.0239189876552525
PIGR	0.0153066308862079	0.0762091862374747	0.00519234091017654	0	0	0	0	0	0	0.0214957787862087	0.0222257929766171	0.00218218865797065
FAIM3	1	1	0.0160324658510421	0	0	0	0	0	0	0.0202769503610186	0.00425661632746672	0.0365205568761103
IL10	0	0	0	0.185638557962564	0.0136038873463694	0	0.0101906275514381	0.0118070126467466	0.00143217859214407	0	0	0.00605517367323323
EIF2D	0.00421394076955048	0.00691600367696928	0	0.0192753686634528	0	0	0	0	0.00424052972880115	0	0.00502793243407392	0.0369459234572951
FAM72A	0	0	0	0	0	0.0171094087784788	0.051827298470957	0.0329225408607576	0.00530818249869721	0.0236906443000825	0.0213279684902411	0
AVPR1B	0.00387732851690637	0	0.0197616105483596	0	0	0	0	0.00599564532504203	0	0.0251459773211781	0.015315667433177	0.0143503543995636
CTSE	0	0.105861015704872	1	0.747452421162168	0.0463863880227989	0	0.00319112564062721	0	0	0	0	0.0776433153526094
5430435G22RIK	0	0	0	0	0	1	0.024481579526536	0.0296400945826957	0.00430471868268561	0.0352795288666943	0.00913858291836134	0
SLC26A9	0.00636411389042048	0.000624637198093093	0.00662852191645171	0	0	0	0	0	0	0.0191609837102661	0.00674228809222257	0.0187357846041487
PM20D1	0	0	0.00922020422947399	0	5.61996989431998e-06	0	0.0011639801477494	0.0185170413426225	0	0.026103008215847	0	0.012315310740133
SLC41A1	0.00395245841247176	0.0544468725697947	0	0.124730349532648	0	0.00401898718043993	0	0	0.0185451661214024	0	0.00116390708730524	0
RAB7L1	0	0.0637510069866198	0	0	0.0318305355295732	0.0544785384231883	0.0249964189249962	0	0.0196898002369262	0.00802340948693494	0	0
NUCKS1	0	0.0929819351873296	0	0.00773640966297283	0	0.010683497829808	0.0103471716223998	0	0.00393969186736186	0	0.0258260306325669	0
SLC45A3	0.00945661031330442	0	0.000958733528758661	0	0	0	0	0.00283270981678398	0	0.025828049738974	0.00649496804690962	0.0195953711156344
ELK4	0.0350206572186829	0.0678071476146268	0.0100865393322126	0.0817974031385642	0.0236740084970698	0	0	0	0	0	0	0.0984394512454216
LEMD1	0	0	0.0132458822467837	0	0	0	0.00595020524361296	0.0119999129136862	0	0.0132248140603336	0.000462596212667378	0.00823425608831843
MIR135B	0.0111841193098633	0	0.00299794531288606	0	0	0	0	0.000616536533314799	0	0.012779169406763	0.00986238611096782	0.00639464709030677
GM7241	0.00950381738465977	0.00257833268310717	0	0	0	0.0340211507442552	0	0	0.0125699355147473	0.0105018938518978	0.0112294129141807	0
KLHDC8A	0.0043890244407733	0	0	0	0	0	0	0.00214928755133569	0.00695278395922307	0.0311070281765711	2.53075588520646e-05	0.0138789140783687
NUAK2	0.310428199549128	0.302334935358588	0	0	0.0787684747292147	0.35747111259808	0	0	0.194571078215858	0.157423299543657	0	0
DSTYK	0.00266174370312676	0.0240278201814367	0	0.00164297317722037	0	0.0242382148600723	0	0	0.138611975891549	0	0.0171492845617469	0
RBBP5	0.00324736478960673	0	0	0.00311699713157458	0	0	0	0.00233799208891009	0.00168051519305651	0	0.00198742777925481	0.0123694417307471
TMEM81	0.00891786868347861	0.00912114369196148	0.0141287112946489	0.0716712305109267	0.0259641700722778	0	0	0	0	0	0	0.0125421261330091
LRRN2	0.00849764969369656	0	0.0179181538053939	0	0	0	0	0.0194068990680363	0	0.0432034337417198	0.0128032620630248	0.0276522024028334
PIK3C2B	0.913024723011205	1	0	0	0	0	0	0	0.0435147106404977	0.00339168699107894	0.110377880001872	0.0305450786069088
PLEKHA6	0	0	0.171898329007268	0	0	0	0.00319365024962337	0.0104767068983693	0	0.0488450131946803	0.00265910317773191	0.0130081464010031
GOLT1A	0.00768418162537759	0.00401347262443065	0.000838086274033707	0	0.00154197453120334	0	0	0	0	0.0212302313912897	0	0.0229928057820611
ETNK2	0	0	0.00361410682666921	0	0.0365319499721686	0	0.00268213390183909	0.00918067321390839	0	0.0222191816616707	0	0.0130955395613774
FMOD	0	0	0	0	0	0	0.00621420535042759	0.00793500236896748	0.00186728779180377	0.00898790247581208	2.72163300009711e-06	0.00693287886564691
CHIT1	0.0028789902073652	0.013776714638537	0.00594128659877767	0	0.018812433608952	0	0	0	0	0.0285260133770158	0	0.0153998808344171
CHI3L1	0.00712585591219137	0.00157806693052017	0.00377133129985493	0	0	0	0	0	0	0.0198602906997971	0.016054907204306	0.0249588479390394
MYOG	0.00672859784178905	0	0.0202213366671462	0	0	0	0	0.0123164517845316	0	0.0294911834083234	0.00706378544842041	0.0177598593029395
4933406M09RIK	0.00377050321618579	0	0.00464527384774464	0	0	0.000351959841812058	0	0.0116206453310769	0	0.0144147664209417	0.00961315489937263	0
CYB5R1	0	0	0	0.0169775440463445	0	0.15750590744849	0.00746342870858596	0.016569876763217	0.0305506906514032	0	0.00184039388637502	0
ADIPOR1	0	0.00991394851496204	0	0	0.054280139144754	0.0405207160384786	0.00621854332869983	0	0.00693034201300931	0.0285308967738933	0	0
KLHL12	0.0144491994604632	0.0137451456359418	0	0.0325665665708059	0.00185292954700844	0	0	0	0.0387883270222651	0	0	0.102804963502871
RABIF	0	0.0285923735434495	0	0	0.0376744382111749	0	9.62714332218691e-05	0	0.00175049543634908	0.00223016619178503	0	0.043500733013971
KDM5B	0	0	0	0.0674944524022085	0.00933034523775536	0	0.0245887230082251	0.0380663740608368	0.0660197285273479	0	0	0.223643349622424
SYT2	0.00889788525538105	0	0.00453594761449401	0	0	0	0	0.0172241666071365	0	0.0265961773332536	0.0217655469362622	0.0262434204797721
UBE2T	0	0	0	0	0	0.00953232384851051	0.0196343537892288	0.032404228206718	0.0172033638207689	0.007789375130275	0.0146748713081355	0
PTPN7	0	0	0	0.126676956324959	0.0441555306385679	0	0.0627178972411623	0.056025608074144	0.0182557888581762	0	0	0.0650043391554679
ARL8A	0.061392965587418	0.0337559780824092	0	0	0.0334873091677188	0.0296901761741799	0	0	0.0593466074293189	0.0110025747710796	0	0
LMOD1	0.00300976446561873	0	0.0149264498071865	0	0	0	0	0.0227206121184531	0	0.0279302121547248	0.0113624367246623	0.0234745548904684
CSRP1	0	0	0	0	0	0.0225221340716955	0.0813239805487104	0.145207981480431	0.274020374235773	0.0129754555770378	0.0383494366964749	0
PHLDA3	0.00366806004694937	0	0	0	0	0	0	0.00538520755909396	0.00448521565396994	0.0106677297670169	0.0128928838047034	0.000260100262052431
TNNI1	0.000746673582728767	0	0.00264498701203701	0	0.0379501735284441	0	0	0.00665853292520071	0	0.0134648195849843	0	0.027854174838964
LAD1	0	0	0	0.0648020440466136	0	0.0409891803336962	0.0106003144707229	0.0456161627723884	0.00142999353617771	0	0.0240778429871471	0
TNNT2	0	0	0.0106243162541858	0	0	0	0.000118305544687651	0.0253365883840317	0	0.00452798090093506	0.0137896483425054	0.0137953341353453
TMEM9	0	0	0	0.00803835554169247	0	0	0.01458033257571	0.024939218042274	0.0378494346697389	0	0.009037658050833	0.048433935533737
CACNA1S	0.00573014695857337	0	0.00557158895157669	0	0	0	0	0.00785039553914379	0	0.0198114358181761	0.000364636764744656	0.00441360369731636
KIF21B	0.0834068376870814	0.0366307698661361	0.0971433659849213	0.0680069645847675	0.0795424152654072	0	0	0	0	0	0	0.0909854703993155
DDX59	0.0174585776860241	0.0200387275631705	0.0208442988675173	0.00397344682689674	0	0	0	0	0	0	0.00655458203532071	0.0188629853756283
ZFP281	0	0	0	0.202755759544949	0.00176582122381557	0	0.0531777587290495	0.017135932250028	0.0012079525610963	0	0	0.00536312073769696
MIR181A-1	0	0.0466796788505243	0	0.00425229334265721	0.00468573707860452	0	0.00797928013084865	0	0.0344664605274143	0	0	0.0107706364923768
MIR181B-1	0.000857655613225561	0.27407980816675	0	0.0238716781820301	0	0.0118356841551217	0	0	0.0323778180512721	0	0.035239190492727	0
ATP6V1G3	0	0.0081970355595086	0.0158596431645703	0.00843617829037735	0.000288988434408148	0	0.000820104097956468	0	0	0	0	0.0145463344762521
DENND1B	0.00404467759537676	0.0245864605454949	0.00628218109453876	0.00731999269863709	0.0243427176538446	0.0139862049358589	0	0	0	0	0	0
ZBTB41	0.010660268314721	0.0577506964407169	0	0.0118352734926305	0.0076292490902679	0	0	0	0.000433440421199542	0	0	0.00867884892452608
ASPM	0	0	0	0	0	0.0724545226133673	0.0364829649136565	0.0249707043314854	0.0953930226117376	0.00978831864095321	0.0704152027178437	0
F13B	0.000395164087404091	0	0.00242171695232918	0	0.00122912172580439	0	0	0.0131881938797125	0	0.00624974009321788	0	0.0120245809769715
KCNT2	0	0	0.00109771101661761	0	0.00345412785213755	0	0.000667364178009982	0.00612153321668164	0	0.0208555527268308	0	0.0117790899922356
B3GALT2	0.0087462536807068	0.0125193121973145	0	0.0327952566122369	0	0	0	0	0.01004790445386	0	0.00457656106287853	0.0268055291818898
GLRX2	0	0	0	0.0191721136721099	0.022547820328927	0.0263254793264323	0.0399850142762486	0.0192519978626987	0.0405044841848994	0	0	0
UCHL5	0	0	0	0.00149622500600964	0	0.0292159408930982	0.0494135948786654	0.02788640070025	0.0418049855118713	0	0.020164751938819	0
FAM5C	0.00687130154984499	0	0	0	0	0	0	0.00446577721193158	0.00143436375262555	0.00337551455455177	0.00119048975748274	0.0123621451817227
PTGS2	0	0	0	0	0.00165051615585884	0.42365219563236	0.0118591504521923	0.031354817532876	0.0155229025754592	0.0302281109762568	0	0
PDC	0	0	0.00563803225445608	0	0.00153401076209919	0	0.00271707040419582	0.0135738189739227	0	0.0264732247302067	0	0.0109182208354008
TPR	0.00465915951861198	0.038470055561335	0	0.00132227315417197	0	0	0	0	0.00335674175731539	0	0.0182838577868457	0.00102162942080342
3110040M04RIK	0.00488930140409877	0.00375050636737321	0.00917041061803462	0	0.00504607384071847	0	0	0	0	0.0244753136781726	0	0.028038819687723
TRMT1L	0.00882157812745107	0.0185337071900589	0	0.0309940493684333	0.0123008450342023	0.000997505110150504	0	0	0.00876765701506337	0	0	0
FAM129A	0	0	0	0.0662718782526468	0	0.125249424069873	0.781834749810024	0.728908110767358	0.00620488076486329	0	0.0405472920096943	0
EDEM3	0.00400151641192762	0.00742287373840532	0	0	0.0113017270639766	0	0	0	0.0179996961714735	0.0117914640013839	0	0.00935057170785011
COLGALT2	0	0	0	0	0	0	0.00660989480006083	0.0106706356068187	0.00332434851555446	0.0140145239101532	0.000740520956081494	0.00960026788368544
APOBEC4	0	0	0	0.000213034854061292	0.00509493799812611	0	0.0122125301030931	0.0165622457104744	0.00443490390970304	0	0	0.00483655758491927
ARPC5	0	0.00465477457802216	0	0.00822044899913076	0.0042826008520231	0.0616319445045213	0.0338705631229671	0	0.039341574709929	0	0	0
NMNAT2	0.00959143381549142	0	0.0767132669610104	0	0.0092736654448926	0	0	0.0164097582284589	0	0.0264283778388353	0	0.0264844144412863
SHCBP1L	0.0180736491008107	0.0125855274556481	0	0	0	0	0	0	0.00388305333816051	0.0397682869699459	0.00758117595017333	0.00221315133037072
RGS8	0.0155342986352222	0	0	0	0	0	0	0.00532494256144269	0.00336407963280494	0.0252730815823316	0.00285217688549343	0.0220357232162098
RGS16	0	0	0	0.357106941561916	3.48995647922229e-05	0	0.0096863824249889	0.0470430934178571	0.00684704428445653	0	0	0.0407943273650952
RNASEL	0	0.0211319800828299	0.0276624533487051	0.00346554505125399	0.0122830405587094	0	0.178335156027013	0	0	0	0	0.18048696350243
GM5531	0.0037682892647849	0	9.80866420510293e-05	0	0.00244466665565533	0	0	0.0126220542615738	0	0.0406528434528692	0	0.0180835584151021
TEDDM1	0.00943279129116007	0	0.0100477032817762	0	0	0	0	0.00975255600659399	0	0.00549928869368148	0.00765462807310599	0.0124741598650531
STX6	0	0	0	0.131585070093403	0	0	0.0322097323525013	0.0275760744132443	0.0481520070764741	0	0.0274380929957946	0.0148984179774861
ACBD6	0	0	0	0.0305583989281348	0	0.00858935896823156	0.0522139789893976	0.00280977218447389	0.0119794180284892	0	0.0229295241768386	0
TOR1AIP2	0	0.00399010622414842	0	0.0116187009388661	0	0.034774579937577	0.0069612714107408	0	0.0395454810489535	0	0.0543340058276169	0
NPHS2	0.00109297440806694	0	0	0	0.00265516223701569	0	0	0.00692761478759641	0.00807517089826242	0.0183748486912411	0	0.0177548199166975
ABL2	0.057813610101077	0.00634065533361117	0	0.00200800243179191	0	0	0	0	0.0223415511267523	0	0.0286202690669352	0.0095321302175518
ANGPTL1	0.866565179456826	0.516186476815765	0	0.0447253867141939	0	0	0	0	0.00585903748620835	0	0.0146355414077986	0.0300498909578585
2810025M15RIK	0	0	0	0	0	0.010906613658179	0.00155535812797561	0.00859642311761985	0.0161899741859485	0.0681618317304387	0.0183577688587635	0
BC026585	0	0.0349453333575148	0	0	0.0042245920280704	0.040485750723919	0.00396203838416401	0	0.0813699351616446	0.0356770807917073	0	0
SEC16B	0.0140164398197497	0.00991961063943659	0.00126019799823381	0	0	0	0	0	0	0.0136265712342264	0.00386881671960859	0.0289941777672378
ASTN1	0	0	0.00290718443026139	0	0.000210124572947522	0	0.00369971266970539	0.0209695520176786	0	0.0288979079952671	0	0.013719474258965
MIR488	0	0	0.000834879887836259	0.00271970850358581	0.0113226069579106	0	0.00531309260728267	0.00750675225892537	0	0	0	0.000496287163422015
TNR	0.0153779905366058	0	0.0142107264525774	0	0	0	0	0.00840663067999093	0	0.0209898040563073	0.00290670691470399	0.0100932808715868
4930523C07RIK	0.223919929135826	0.144614495740452	0.125227942047775	0.0393485856497469	0	0	0	0	0	0	0.00533526456137281	0.0923143161588859
MRPS14	0	0	0	0.00334147677442193	0.00112681368024191	0.0209346061665709	0.0281572609022445	0.00462978880544449	0.00701733599445669	0	0	0
SERPINC1	0	0.00503571739178151	0.00793888387689516	0.0625197981833369	0	0	0.00352420477910034	0	0	0	0.00439962531760665	0.0166660889732767
SNORD47	0.0060087288848022	0.379871458732597	0.050951993406347	0.105069287726175	0.0898308906664777	0.00183276676505725	0	0	0	0	0	0
CENPL	0	0	0	0.00165053723643142	0	0.066404147154242	0.0456318926900861	0.0239232848877733	0.101679802880365	0	0.00270681198058413	0
ANKRD45	0.00396198282169688	0	0.0126488016619139	0	0.00813751365300863	0	0	0.00945372445479943	0	0.0355320386692336	0	0.0205339795351806
TNFSF4	0	0.00381127309108497	0.00392181700236439	0.0579340634900053	0.0231444369489211	0	0.00342824090301783	0	0	0	0	0.00231177064439159
TNFSF18	0.00375688047374697	0.0275342008371345	0.0182910556058155	0.00243921607349178	0	0	0	0	0	0	0.00924072028399025	0.00421754748270508
PIGC	0.00727371536133684	0.040467771653212	0.00551395006136858	0	0.0740666896650759	0	0	0	0	0.00808731583650224	0	0.00367608100940931
VAMP4	0	0	0	0.00120833810498145	0	0.0264687656261586	0.00246502331864867	0.000867568625391563	0.000261520528736486	0	0.0504107749993235	0
MYOC	0.010075270669328	0	0	0	0	0	0	0.00447743641308308	0.00206562855049926	0.0101056868220343	0.00263219986262826	0.00596399571973403
KIFAP3	0	0	0	0	0	0.019921810337675	0.0922151250537781	0.0935127936825716	0.0229187142990525	0.00302609549330635	0.0256707097226017	0
SCYL3	0.00274497431638524	0	0.00992569614170152	0.0163880443835248	0.0380476858088864	0	0	0.000662517738198128	0	0	0	0.00158508414393637
METTL18	0.0085162435206488	0.0456373795355942	0.0262594481023206	0.039624789329431	0.0451410269044098	0	0	0	0	0	0	0.0289486335550093
SELE	0.0900438022207701	0.0434935862781584	0.00265077111554094	0	0.01338133201411	0	0	0	0	0.0167980963858883	0	0.0217549517334436
SELL	0.471506029104048	0.188195084500186	0.129459955960048	0.156613467548947	0.49654402295616	0	0	0	0	0	0	0.620528668301627
SELP	0.0250638097787685	0.023603632828413	0	0.00631247613737562	0.0197414013780049	0	0	0	0.00268197409810048	0	0	0.0266942215441196
F5	0	0	0.00542385087656653	0	0	0.00886168226659886	0.00189701070146431	0.0230751827456468	0	0.0220565459082809	0.0132762386336936	0
SLC19A2	0	0	0.0082417599863093	0	0.0475235281462803	0.00303707777482308	0.00832528216578353	0.0140810876638988	0	0.00997764882689441	0	0
CCDC181	0	0.00722253536156424	0	0	0	0.0138568085773309	0.00700004256620849	0	0.00942517145396405	0.0360436767018385	0.00297445783468496	0
NME7	0	0.0129273154064147	0.00949543741309323	0.0448987591128005	0	0	0.020444420766413	0	0	0	0.0104599178524384	0.0154949159442713
DPT	0	0	0	0	0	0	0.00939831753987558	0.0104479868805221	0.00916128975115975	0.00803212620891113	0.00386787884189937	0.0141932850295421
GPR161	0	0	0.000754539978772714	0	0	0	0.00122123347027577	0.00631509114829953	0	0.012321765140639	0.0145688512101922	0.00598171670682885
MPC2	0	0.00907279049779713	0	0	0	0.0741904379214442	0.0190491216640435	0	0.00761494286112168	0.00682168855176803	0.017383597407764	0
ADCY10	0.00473564231916688	0	0.0106511280366886	0.00439330199403941	0	0	0	0.0070947836277264	0	0	0.00782507429932501	0.0124215519873935
CREG1	0	0	0	0	0	0.34439882433478	0.180115968570417	0.0273985739865448	0.131290490482397	0.0331305603137377	0.0301305843549649	0
CD247	0	0	0.65449497196747	0.820850620671729	0.44667806652173	0	0.0484886742826143	0.0791464077020024	0	0	0	0.11627046711483
GPA33	0.000911361032234213	0	0.000897829457873406	0	0	0	0	0.00686778520557304	0	0.023839918623166	0.00101154334175916	0.000612172147979515
TADA1	0	0	0	0.0318529629314933	0.0655532386819698	0	0.0401986681466694	0.0703029631209601	0.0031269239015306	0	0	0.0038432511435942
FAM78B	0	0	0.0671192759192877	0	0.289038574151134	0.0202695767529521	0.00768245868943838	0.0227649371758886	0	0.022523709258644	0	0
TMCO1	0	0	0	0	0.0342473729042259	0.0559693332932856	0.0612570383892959	0.0103209471364376	0.076954819610959	0.0130696028948166	0	0
ALDH9A1	0	0	0	0	0	0.0491145433031848	0.0467548107921198	0.0216894618502824	0.0410654860347144	0.0102381572693697	0.0279793954429846	0
RXRG	0.00147177653357169	0	0	0	0	0	0	0.0180662728069253	0.00514023946202332	0.0225745377048588	0.00224195702896319	0.0179316670621912
LMX1A	0.0155902246407718	0	0.0122156804567744	0	0	0	0	0.00110349545425948	0	0.0181580425834988	0.00147619935279745	0.0221839447492019
RGS5	0.00471706868448181	0	0.00728173829798532	0	0	0	0	0.00863536255079886	0	0.0235482836573607	0.00298478030097096	0.00182396456943125
1700084C01RIK	0.00319640883774674	0	0.0030181938400496	0	0	0	0	0.0151601843180339	0	0.0125198789937366	0.00965459127302946	0.0174576916128173
SH2D1B2	0	0	0	0	0.101566732122368	0.00535443252267931	0.017669133042861	0.00481051891419887	0.0136718766840177	0.0151262719840816	0	0
SH2D1B1	0	0.0463555851614006	0	0	1	0.48159818482422	0.0374670652865986	0	0.0409010114330377	0.0671303786190175	0	0
1700015E13RIK	0.00560312219873476	0	0	0	0.00586845696777261	0	0	0.0126364040656567	0.0126928160139574	0.0247538506801193	0	0.0168386253240495
OLFML2B	0	0	0.00451261473077729	0	0	0	0.0026211041146677	0.0290296826004074	0	0.0553426314209106	0.00315174287113253	0.0185197039111061
FCGR4	0.00123266341834235	0.105999736992728	0	0	0	0.414863152812371	0	0	0.0174399991554954	0.020062094409149	0.00181388061562388	0
1700009P17RIK	0	0.012025662313108	0.00289994519863308	0	0.0463733594996844	0.0182137345219972	0.0159976191305248	0	0	0.0401537293594573	0	0
MPZ	0.00774692250414799	0	0.000877347653029484	0	0.00513499235297788	0	0	0.0107530275244071	0	0.0162295346226742	0	0.01113586988933
NR1I3	0.00319768328665774	0	0.00782947716164057	0	0.00133881150205185	0	0	0.00367067978648352	0	0.00933812943164213	0	0.020863661267327
APOA2	0	0	0	0	0.0106124187722332	0	0.0143967359861114	0.0208026512802196	0.011211187430239	0.0516606541330128	0	0.0371611117268741
ADAMTS4	0.0012589132144578	0	0.00978969148345405	0	0	0	0	0.0134049481801293	0	0.0251055419610031	0.00757161334038318	0.0268521929778566
B4GALT3	0.0179530550220784	0.0296332523468507	0	0.000188824206266751	0	0.028056131046595	0	0	0.0193076317599167	0	0.0019590653211707	0
DEDD	0	0.00846757186121202	0	0.0201296020407039	0.00315230537138203	0	0.00045364482630501	0	0.0437046262431875	0	0	0.00142115073953426
PFDN2	0	0.00422126390697006	0	0.0080191593625378	0	0.0428593185885725	0.0447025390370761	0	0.0533086917422575	0	0.0339363618986105	0
PVRL4	0	0	0	0	0	0.00409003231874959	0.0088616668966086	0.00170291424768795	0.00176007932904708	0.0737209303078432	0.0351658931352586	0
ARHGAP30	0.0133249190607256	0.0671879026170495	2.64597970936863e-06	0.000904942314168392	0	0.00873544343687003	0	0	0	0	0.00648510047259861	0
USF1	0.0136820975795401	0.0751100186006602	0	0	0	0.022797819414672	0	0	0.0305255126549957	0.01673489517326	0.00868929143973719	0
F11R	0	0.108387527259623	0	0	0	0.301355641741498	0.0141346195622974	0	0.0143466980525497	0.0353508903088441	0.0113150676353737	0
CD48	0	0.03539550380567	0.103355645557592	0.0236882922897517	0.122558628007494	0.0984848366502401	0.028754994052906	0	0	0	0	0
SLAMF1	0.304381203759704	0.0132752717706309	0.150750074020536	1	0	0	0	0	0	0	0.118875115548096	0.0375531989180253
CD84	0.0148230791136061	0	0.0281958273889517	0.0932730603487053	0.0496716866594816	0	0	0.00381708411625255	0	0	0	0.0120105198256418
SLAMF6	0.298221969728542	0.210143587548398	0.0965850266281476	1	0	0	0	0	0	0	0.166053464799761	0.166938159542514
COPA	0	0	0	0.000500020170523689	0.0103595071157234	0	0.0256139344217703	0.00259618491104528	0.0229368789616703	0	0	0.00190237510002434
PEX19	0	0	0	0	0.0192830128940793	0.00631473638982901	0.0041894305066219	0.0193335004238018	0.0351497204934045	0.008695908756338	0	0
DCAF8	0	0.01112026296509	0	0.0183171064396678	0	0	0.00101103090933087	0	0.0168273282364908	0	0.00836416724286833	0.0179176841735604
IGSF8	0	0	0	0	0	0.049837374790822	0.0148693206569992	0.00378538249103086	0.00559928739952609	0.0377389640909971	0.00916186840056558	0
KCNJ10	0.00680996413767217	0	0.00730125458257462	0	0	0	0	0.00631849317817792	0	0.026872105727705	0.0151089793638444	0.00360714023378937
PIGM	0.00289189153409401	0.0291651172954471	0	0.0198744372412123	0.0257686034412788	0.0100762999412935	0	0	0.0104482963078104	0	0	0
SLAMF9	0.0980386154828579	0.627024500424947	0	0	0	0.261972872036711	0	0	0.00918527515655713	0.0368438987513375	0.0419927875962579	0
IGSF9	0.0285245295203369	0.0605366981708735	0	0	0	0.0423372763977458	0	0	0.0179011042234987	0.0402847728771928	0.0244542621218641	0
TAGLN2	0	0.122967733251181	0.0309484686543478	0	0.0344259897644541	0.0208837678125681	0.0415664282178338	0	0	0.231959549703035	0	0
CCDC19	0	0	0	0	0	0	0.000287867304495941	0.00434919950567873	0.00243155507479617	0.0300103004816298	0.00694967678223011	0.013545071095314
VSIG8	0.00890482241605483	0	0	0	0	0	0	0.0161333374326884	0.00987063245274263	0.0204372830941738	0.0168876619179377	0.0107950374979904
CRP	0.0042768219431036	0	0.00384090621758476	0	0.0103184115029851	0	0	0.00307044104443873	0	0.00370086056225418	0	0.0156845242105802
OLFR218	0.0055976239102844	0.00066741091635151	0	0.00262907375219496	0.00132062259843177	0	0	0	0.00333724934159051	0	0	0.0117528004601835
OLFR1404	0.00227648660485511	0.000582552727696827	0.00747212304315634	0	0.00297444272879291	0	0	0	0	0.0101619508156324	0	0.0105004069223743
OLFR418-PS1	0.000982533293388923	0	0	0	0	0	0	0.00611976927682481	0.00120434783101145	0.00292654476554079	0.0071682235962818	0.00507232349635821
AIM2	0.0709782676703294	0.0639755141972325	0	0.0216634407984612	0	0.115674488729167	0	0	0.120363062269409	0	0.130450379567314	0
PYHIN1	0.185752957114305	0.0670952761337416	0.0724172613745832	0.0847535590814172	0.0269473447567691	0	0	0	0	0	0	0.0406071411658441
PYDC3	0.201883643421231	0	0.554261143819565	0.676667120367899	0.0515519600470165	0	0	0.018266788429829	0	0	0	0.33802716723385
OLFR433	0.0185267582662428	0.00567201982783836	0	0	0	0.0799571926783703	0	0	0.0201208084231419	0.0102911783166483	0.00412112259266799	0
OLFR432	0.00536375250514294	0	0.000826652160548187	0	0.0116844979306988	0.00568562089999743	0	0.0108698506105593	0	0.0108261761386653	0	0
OLFR430	0.0109987516896422	0.0048303971767784	0.00484065637373351	0.00984938321361642	0.00227002309122383	0	0	0	0	0	0	0.0155777974965225
OLFR429	0.00763769619705599	0	0.00874782588029329	0	0.00640661945629587	0	0	0.00925637211898904	0	0.0114294330958697	0	0.0145371817744009
OLFR427	0.0143274540139508	0.00074679334015434	0.0180445646519216	0	0.000317553243819362	0	0	0	0	0.0013491623522228	0	0.00697500776121178
OLFR424	0.00550290715509768	0	0.0111714165640583	0.00621428200545315	0.00496924979906879	0	0	0.00787199956457749	0	0	0	0.011238844856099
OLFR421-PS1	0.00135229430764912	0	0.01749538792348	0	0	0	0	0.00957788724561446	0	0.0100487853605339	0.000930982441877685	0.00367063173560547
OLFR420	0.0130171402413446	0	0.000267096574914944	0	0	0	0	0.000938254088628277	0	0.00490658806771799	0.00401118875452217	0.0149306900375205
SPTA1	0.00106105415497908	0	0.00604168664134084	0	0	0	0	0.00384708548746773	0	0.0343770405100656	0.011412036623744	0.014452063156967
MPTX1	0	0	0	0	0.00647916461438921	0	0.00347789225031288	0.00364582698771204	0.0169722664951076	0.0159317355960368	0	0.00673157521798908
OLFR417	0.0178378906449536	0	0	0	0	0	0	0.00388693900438793	0.00653124892228271	0.0216458645869062	0.00829381647315714	0.0223580521584878
OLFR248	0	0	0	0	0.00212013790586485	0	0.00127745117996346	0.00821430799208079	0.0137975597954616	0.0264564973393335	0	0.00289469505301512
OLFR414	0.00463316274919324	0.00193266241153797	0	0	0	0	0	0	0.00291664849559769	0.0154234854356685	0.0090523357086974	0.0190043450439982
OLFR220	0.0112700454737954	0	0	0	0.0195927877435743	0	0	0.00516582303899423	0.00088552598813949	0.0165059868879889	0	0.0118360006082203
FMN2	0	0	0	0	0	0	0.00245446256012216	0.0161429198086533	0.000940241264392791	0.0249456986521998	0.013504080317765	0.0196184622080008
KMO	1	0.652919831437014	0	0	0	1	0	0	0.0326086367148837	0.041764666293046	0.0608507213228764	0
WDR64	0.00328278637504884	0	0.00902218545741755	0	0.000130609229337146	0	0	0.00581304687794542	0	0.00515611859127023	0	0.0187818417914026
EXO1	0	0	0	0.00642593050306075	0	0.0192240059514109	0.0165775000873432	0.037426345539333	0.0231465787164817	0	0.0187527610091172	0
SDCCAG8	0.00925724697793985	0.0976005541135189	0	0	0	0.0875408057403714	0	0	0.0375245211867873	0.0122272341647205	0.0215396919146634	0
ZBTB18	0.253572659771033	0.151058261558408	0	0.00633727229166517	0	0.0261609988044679	0	0	0.134450238519345	0	0.122814468630809	0
1700016C15RIK	0.000848874826868409	0	0	0	0.0017075163545252	0	0	0.00523195568281358	0.00105477611266548	0.0201222249238452	0	0.013580367771607
GM16432	0.00679528545433894	0.00243170523893694	0.00576799972657374	0	0.00247507084261043	0.000165674531461981	0	0	0	0.00525217103486702	0	0
COX20	2.63695254430594e-05	0	0.0444610555322057	0	0.0237074241348914	0	0	0.035684179742558	0	0.00132495360495483	0	0.024840279986491
EFCAB2	0.106660416349125	0.0689496640604405	0.01424327099517	0.010669711504257	0.00688468098776947	0	0	0	0	0	0	0.00896440406980288
CNST	0	0.00155696474568398	0	0.125880007161074	0	0.000574602871803421	0.0214120965333574	0	0.0153501775242919	0	0.00603196682209982	0
SCCPDH	0	0	0	0.194503434540726	0.167869323193887	0.0247614696579411	0.0117346476538801	0.0934301550497297	0.186677328426382	0	0	0
CDC42BPA	0	0	0	0	0.00467588750453746	0	0.0463950356894652	0.0356072322186937	0.0277473712874408	0.0135032383343474	0	0.0142559863422393
ITPKB	0.00495120843092162	0	0.0657383845906524	0.158221419503709	0.0248695520319153	0	0	0.0850093104130116	0	0	0	0.0809031761683648
PARP1	0.210693659351092	0.115867309373942	0	0.00910218176946963	0	0.00667947010096739	0	0	0.0665371986684719	0	0.0413525576937778	0
LIN9	0	0	0	0.0370482489940772	0	0.023605475462518	0.0155781086700733	0.0104790603817752	0.038674276788688	0	0.0115292561206255	0
ACBD3	0.0137262381813977	0.0334310819103247	0	0.00806284852219536	0	0.0212974429719075	0	0	0.0023692299978982	0	0.005170041147092	0
SDE2	0	0	0	0.00893603282638371	0	0.010872884034279	0.0483402565834479	0.0219040618912377	0.0394896461788627	0	0.0162417100685345	0
LEFTY2	0.0085154985868523	0	0.0103679305972494	0	0.0183213056198029	0	0	0.00730596796514209	0	0.0153957441388272	0	0.0179044675950158
PYCR2	0	0	0	0.00542010318233842	0	0.00316831683953721	0.0264576272155541	0.00120768179507378	0.00915888507628795	0	0.0363403935479566	0
LEFTY1	0.0033846436207991	0	0.0102674176720733	0	0	0	0	0.00906187527897168	0	0.0223306201145713	0.00750053267800478	0.0137883845811459
TMEM63A	0	0	0.0510815927633576	0.0279529422358144	0.0276065660783024	0	0.00856498533522307	0.0028917242269038	0	0	0	0.0313451639447991
9130409I23RIK	0	0	0	0	0.0056421867352236	0	0.00488843754836912	0.0119850179338776	0.0118041847520578	0.00602510380359149	0	0.00939304486491125
CNIH4	0	0	0	0.0207753544120429	0	0.143301811705916	0.067731560804255	0.0251357425756511	0.137887978174875	0	0.0286727499876205	0
CNIH3	0.0103409054241433	0	0.023716812819832	0	0	0	0	0.0190115049333366	0	0.0246164359212926	0.010985260264901	0.0222463029674822
TRP53BP2	0	0.00181996510667608	0	0.0106399140826357	0.0289373441975831	0	0.0210113936442775	0	0.00723536428953584	0	0	0.0142403317313697
CAPN8	0.0111179950528621	0	0.00132357199223791	0	0	0	0	0.0119673323563271	0	0.0199925742919295	0.000310976756439844	0.0235675492785155
SUSD4	0	0	0	0.082600982549181	0	0	0.000922061171022521	0.00757886388034886	0.00930056321407633	0	0.0173316298929541	0.0103495556395311
DUSP10	0	0.0705942265321795	0.00914843481369384	0.160318255290821	0	0	0.068408096935381	0	0	0	0.0149918578133923	0.00292288370359381
RAB3GAP2	0.0190710077527504	0.0413483042957154	0	0.0137525329834361	0	0.0153524530131597	0	0	0.0518281550797546	0	0.00446618045611051	0
MIR194-1	0.0311216716507504	0.00559073689852817	0.0134338389995958	0	0	0	0	0	0	0.0016841803280116	0.00542730130937257	0.0286503543116934
MIR215	0.0714040856840476	0.0535773062777068	0.0237195332545507	0.0209843438914418	0	0	0	0	0	0	0.00781180522325448	0.0419856040545216
BPNT1	0	0.019116213351724	0	0	0.00205412338762969	0.075720855723911	0.0120376370589672	0	0.0182902077234125	0.00189819727098845	0	0
EPRS	0	0.011853042635825	0	0.00514748317177859	0	0.0058061197658053	0.0282778970201031	0	0.00494009507818381	0	0.0435066139848967	0
SLC30A10	0.00772687551045826	0	0.0121636044616586	0	0.0159395918506893	0	0	0.0170931788589579	0	0.0354604133733295	0	0.0152803447143217
D1PAS1	0.000935958389739864	0	0.00980984935605085	0	0	0	0	0.00852313995182468	0	0.00950558029275805	0.011483821169663	0.00522757907361051
GPATCH2	0	0.00494883007643441	0.00662293605118867	0.0170626098182777	0	0	0.00699621081047503	0	0	0	0.000510475414242193	0.0106724571325873
ESRRG	0.00365320342885926	0	0.00228437575834295	0	0	0	0	0.0131906130137905	0	0.0333775419730466	0.0122944581769472	0.0142933153064773
USH2A	0.000927986819917347	0	0.00641056109629261	0	0	0	0	0.00989425528152748	0	0.0151377080131563	0.00403921807416344	0.0160737181560321
PTPN14	0.0389663596049907	0.0497155735929717	0	0	0.00112360529652074	0	0	0	0.00319134949571356	0.0514162795240722	0	0.0398985386605848
ANGEL2	0.0276257017417093	0.0249850444737464	0	0.0218880753163951	0	0	0	0	6.56995721063023e-05	0	0.00903778716354515	0.0190313811468797
1700022P22RIK	0	0.00205200819331819	0.0100849107614616	0	0	0.000395078641686382	9.55746175115539e-05	0	0	0.0110287903980007	0.00517553474983683	0
NSL1	0	0	0	0	0	0.0433027151015529	0.0398840735382716	0.0480206773657998	0.0367573396447465	0.0295696724630095	0.0291375561660136	0
BATF3	0	0	0	0	0.0159057600619595	0.186042733162149	0.0034692588672717	0.0140238763484223	0.0104350534308841	0.039955002529372	0	0
TMEM206	0.0254006389819086	0.00505303117513339	0	0.0179586699176129	0	0.0391862581049715	0	0	0.0591179047917747	0	0.0927081377184817	0
INTS7	0.0198011433651942	0.0541262418872247	0	0.00779704803464983	0	0	0	0	0.0492306467164563	0	0.0409916228862476	0.0171451440239924
LPGAT1	0.329189419997397	0.482715826556744	0	0	0	0.0681277103804344	0	0	0.0835793268968553	0.0156955384080595	0.041952131445249	0
NEK2	0	0.109975496064133	0	0	0	0.0918516410809282	0.0448714361789018	0	0.0948046839498999	0.00626500482344106	0.104506286007714	0
SLC30A1	0	0.0081695251050014	0.019061366986541	0.000687763185830683	0.0339004552448522	0	0.00722378514050795	0	0	0	0	0.00499271691822803
RD3	0.00350423045762018	0	0.0215078522790534	0	0	0	0	0.013398175849879	0	0.0231618666843864	0.00188499135753969	0.0183919550506395
GM10516	0.0116548800662046	0	0.0200268291719083	0	0	0	0	0.0132103596591667	0	0.00716886896699972	0.00423673145551347	0.0264674497981391
KCNH1	0.000127273581824761	0	0.0162842366568432	0	0.00389690681282617	0	0	0.0179796758021657	0	0.0267945211222705	0	0.0145112793922936
IRF6	0	0	0	0.149980824004678	0	0.00370201340342357	0.00349852664405567	0.00240063399900313	0.000459851919226501	0	0.0118962408286582	0
LAMB3	0.0157698655785591	0	0.0045288638275451	0	0	0	0	0.00912723147212399	0	0.0203466738060771	0.00145847570083514	0.0261230186832044
PLXNA2	0	0	0.00480901179707561	0	0	0	0.000565668971118972	0.0226609567572158	0	0.041588665705997	0.0192528647209877	0.0103001461030701
CD34	0	0	0	0	0	0.0339736326203504	0.000267981647983505	0.0197858674672601	0.00978253264025753	0.0383992101992838	0.0159827283236903	0
A330023F24RIK	0.0620110900709956	0.088286673348561	0.0510825062781208	0.0175749866777847	0.0982034748304415	0	0	0	0	0	0	0.00905285689531239
XKR4	0.00378223151503482	0	0.0230725316364955	0	0	0	0	0.0113984169058504	0	0.0296041288473405	0.0124768154290874	0.0152039384929452
RP1	0.00139571252188872	0	0.00169907946217725	0	0.0129940010015725	0	0	0.0120499078256991	0	0.000701557538583311	0	0.00486158627552337
SOX17	0.00203597453563651	0	0.0138904505949466	0	0	0	0	0.0123532188134572	0	0.0297510826156658	0.0150704376162824	0.0226098592374198
MRPL15	0	0.0155076732560117	0	0.0201681143284988	0	0.00991351840604347	0.0147996437741129	0	0.0189845245548585	0	0.0110871430878313	0
RGS20	0	0	0.016724329227413	0	0	0	0.00500028121021723	0.0148253976941273	0	0.0274149433537484	0.00334634146241294	0.00636370487079965
NPBWR1	0	0	0.0231271828490021	0	0	0	0.000321632607868051	0.0143603017912316	0	0.0129609756584741	0.0190084030471186	0.0183830033785477
SNTG1	0.00614180629086887	0	0.00253351498789496	0.00348493601081439	0.00818048738973234	0	0	0.0056851130381849	0	0	0	0.0112933753007169
MYBL1	0	0	0	0	0	0.0159912546136179	0.0182823873809945	0.0290648384429899	0.00942393009298072	0.0239433939735001	0.00636683090091446	0
VCPIP1	0	0.00319615525752441	0	0.00480982237841047	0	0.00691986571823244	0.00504260677093446	0	8.17636395667754e-05	0	0.00129893854316061	0
SNORD87	0	0.067793793407095	0.0142639730028091	0.150502670391247	0.0368175035713925	0	0.0257833294324868	0	0	0	0	0.00274290698095227
PPP1R42	0	0	0.00223473479872436	0	0	0	0.0153961770874203	0.00556703861909765	0	0.00826421020887016	0.000311664755051725	0.00747548272749464
COPS5	0	0.025709061209026	0	0.0120753900703166	0	0.0562627539673197	0.0306663780482293	0	0.0546570573277727	0	0.00635875046392002	0
ARFGEF1	0.0380899585586426	0.0322158602897677	0.0155123023956634	0.0271246093163881	0.0205380056701777	0	0	0	0	0	0	0.00561914761052481
CPA6	0	0	0.00718000404365209	0	0.00908737080174773	0	0.00124320937375649	0.00600020026382643	0	0.0134035633995375	0	0.0116579291885987
SLCO5A1	0.0201766335825417	0	0	0	0	0.0711179697927034	0	0.00782965638804225	0.000881293665689635	0.0425225438674792	0.00848355910276325	0
PRDM14	0.0137156637352973	0	0	0	0.0113322221404789	0	0	0.000116992954871223	0.00312823541945133	0.0220193735909323	0	0.0172756095129272
NCOA2	0	0	0.0123997129134311	0.0219540421439675	0.0109194588318606	0	0.00380346328593978	0.00435832459047882	0	0	0	0.0254388252578212
TRAM1	0	0	0.00630819418216876	0.0136900123278747	0.0563804647772225	0	0.0162846836373399	0.0139675438774712	0	0	0	0.00573274668187479
LACTB2	0	0	0.0299168628494449	0.0269699322607825	0.0424654982189411	0	0.0482561250558186	0.0180100232208186	0	0	0	0.0214941418848892
EYA1	0.162455013259909	0.137760888960961	0	0	0.710251565144737	0.0279970512522692	0	0	0.0166212881602582	0.0436603047969649	0	0
TRPA1	0.00725675237372055	0	0.00262701946002069	0	0	0	0	0.0152626875428701	0	0.00869214953789988	0.00618558174139711	0.0121449293295009
SBSPON	0.00210191409618471	0	0.00540915623810034	0	0.00145307474514003	0	0	0.0112271163396189	0	0.00272122360915056	0	0.0160586697466334
STAU2	0.0410054775525566	0.0238279797976313	0	0	0	0.0181057721553507	0	0	0.0258110803276341	0.0297244747744244	0.0196128583653002	0
UBE2W	0.0187230248573295	0.0157125062054433	0	0	0.00742956854993894	0.0474913335788431	0	0	0.0656412551344498	0.00451843583233104	0	0
TCEB1	0	0	0	0.00363464418266935	0	0.0473638194496216	0.0741556622501237	0.010180607000182	0.0857463226045803	0	0.00292901161248345	0
CRISP4	0	0	0	0	0.00483084172304598	0	0.00458052357261012	0.00989599399103319	0.00243628492089807	0.00832297905247921	0	0.00347875824555337
DEFB44-PS	0	0	0.00203328687420989	0	0.016786266904886	0	0.00036770366369472	0.0061142703107837	0	0.0121019743813785	0	0.00682535036014609
DEFB18	0	0	0.00430688823031905	0	0.0200977995643882	0	0.00354563369261528	0.00792284656568262	0	0.00907715318522457	0	0.00739683888928736
PKHD1	0.00774369455603996	0	0.00197826686933952	0	0	0	0	0.00291239643372811	0	0.021975470531495	0.00606891136963006	0.0103396507070831
IL17F	0.0125073111946893	0	0.00606976202910681	0.00451980780443739	0	0	0	0.00143932220729047	0	0	0.0090678352259291	0.00989304950237691
MCM3	0	0	0	0.0304163082692672	0	0.0133910545335527	0.0622090251621586	0.0809802954434763	0.0336207881607083	0	0.0477596435762913	0
TRAM2	0.00371841653004769	0.0208293093078072	0	0.037237753108215	0	0.0494792516468729	0	0	0.0365391120898033	0	0.0128970105255186	0
GM4956	0	0	0	0.579951920530807	0.860564369594642	0.0123993388735273	0.0238978986054216	0.0300559498707933	0.0039256625078332	0	0	0
KCNQ5	0.201819613857709	0.158550761040038	0	0.218423880300453	0.37836320054733	0	0	0	0.0178672132381428	0	0	0.0807856262654527
RIMS1	0.0025921910447594	0	0.0264306216538568	0	0	0	0	0.0187769940951472	0	0.0119026775317915	0.0176329883620825	0.0221718125607676
4933415F23RIK	0.00734393843400772	0.00558272510035736	0.00548666963532334	0	0.00256309103720696	0	0	0	0	0.0201723127728233	0	0.00758325786356825
OGFRL1	0	0	0	0	0	0.250083496467292	0.0240142850969875	0.100182536358857	0.228998014210244	0.26568210664539	0.100393001315296	0
FAM135A	0	0	0	0	0	0.237923425177996	0.033979109987267	0.0348317277442465	0.0395992480462916	0.0445454692081422	0.0141958756738446	0
COL19A1	0.00514275350967668	0	0.0116521750987553	0	0.00321261263214353	0	0	0.0153314449203082	0	0.0423586639957995	0	0.0265591066654953
BAI3	0.00392638552940883	0	0.0019074480103051	0	0	0	0	0.00264777311343311	0	0.0112745499869092	0.00158562839289474	0.0100364352794281
4931408C20RIK	0	0	0	0	0.0288875918649077	0	0.00412496811423698	0.0183082695679797	0.00281502321581016	0.0105804746883576	0	0.00893402432382318
GM597	0	0	0.00318448728193724	0	0.00431519869513293	0	0.000881314562891248	0.011300266883269	0	0.009966268976554	0	0.00981056450632781
PHF3	0.020105014810484	0.0101531899863623	0.0185444361183515	0.00198776273979579	0.00454603607221918	0	0	0	0	0	0	0.026547910397941
PRIM2	0	0	0	0.00879850340353191	0.00271996246056822	0.0170081047664524	0.0299419821765532	0.0214007783215633	0.0427950965413484	0	0	0
BAG2	0	0	0	0	0	0	0.0123479117319394	0.0268841761253698	0.0159394370170382	0.0154459765108109	0.01876769203044	0.0160454600834975
ZFP451	0	0.00129536930011453	0	0.0203345946802829	0	0	0.0142877089897984	0	0.0187246765739027	0	0.00756897133100818	0.000813804460864836
GM15455	0.038209467247207	0.0243013111977169	0.00147760157738188	0	0	0	0	0	0	0.0266153520923186	0.0188277962589673	0.0234903424133421
BEND6	0	0.00749934608448792	0.0234983609427649	0.0145864367957915	0.041300277528783	0	0.00322080411646083	0	0	0	0	0.00604904752036361
CCDC115	0	0	0.00182690521251854	0	0	0.014725096951694	0.012503424171654	0.00197689965831615	0	0.00631525707275634	0.00839033193102403	0
PRSS40	0.0072207883936995	0	0.00782663870208916	0	0	0	0	0.00498129803050934	0	0.0171746435873727	0.00178581107911934	0.0163700459553612
FAM168B	0.00809592909681231	0.00986763564598451	0	0.0318661771443988	0.0126548842343622	0	0	0	0.037093163010817	0	0	0.00216444167826556
UGGT1	0	0.00958374746873442	0.000330366811497659	0.0115634997870443	0	0.0267802766239468	0.018750126513299	0	0	0	0.0112442386710413	0
NEURL3	0.136509196209839	0	0.0132922040190582	0.0322256322616111	0.181574970737354	0.0673737137866833	0	0.291213516474318	0	0	0	0
KANSL3	0	0	0	0	0.0160769606256961	0	0.00323423033172851	0.00233895419374377	0.00948653423290735	0.00481458794979587	0	0.00560868217851259
LMAN2L	0	0	0	0	0	0.0276291526020772	0.0411093346602799	0.00626536987021386	0.153800209715904	0.0128889349591969	0.0488116354944275	0
SEMA4C	0	0	0	0	0.147287637484087	0.0343110539442947	0.056662812633347	0.065143608960396	0.0410433015664322	0.0816344815222548	0	0
ACTR1B	0	0	0	0.0090222950443144	0.0274912511272754	0.0139636925322781	0.0239074497454016	0.0328811655737529	0.0266050754226031	0	0	0
TMEM131	0	0.0433796058380839	0	0.00491812836064299	0.0129761852266851	0.065163773235081	0.000438871673351642	0	0.113486875666165	0	0	0
COA5	0	0	0	0.00973553648013117	0.00800088536650996	0.0363880246541367	0.0446341364149286	0.00314445542904385	0.0212143006714719	0	0	0
MGAT4A	0.0944425433149161	0.17094198997625	0	0	0	0.00215293916856518	0	0	0.00662628536444466	0.0438305522284651	0.00105320341205314	0
2010300C02RIK	0	0	0.00877844110880302	0	0.00185997425019877	0	0.00564718674526185	0.0345198572482255	0	0.0174656091545462	0	0.0287507275602041
TSGA10	0	0.00616870599587529	0	0	0.0680137476282843	0.002413765856607	0.00144629059611263	0	0.0338842342563555	0.051348736576166	0	0
LYG2	0	0	0.0131162722291578	0	0.0182364733365471	0	0.00544660401314585	0.00482637346156654	0	0.0111825007260475	0	0.0115356831112722
LYG1	0.00469604823527543	0	0.0078940175848245	0	0.0114955963484049	0	0	0.0103980862972963	0	0.0173933636818533	0	0.0110085601145526
AFF3	0.34930658772626	0.353837699334502	0	0.13401726038182	0.00612387037866808	0	0	0	0.0230621836916761	0	0	0.256390285224063
LONRF2	0.00113163524267631	0	0.0154491638897217	0	0.0156368495304224	0	0	0.0177358943622211	0	0.00553362147692315	0	0.0131690650462056
CHST10	0.107099736457622	0.0209939149498765	0.208694791007724	0.211443339908041	0	0	0	0	0	0	0.0191325157244384	0.0528256085856561
TBC1D8	0	0	0	0	0	1	0.0387232556887609	0.0690540966593159	0.0315050229479826	0.0698677838147421	0.0594640478631368	0
RNF149	0	0	0	0.120668758218433	0	0.147579454015526	0.148529792865014	0.125417366161041	0.166292198950989	0	0.100913878528406	0
CREG2	0.00566998016285509	0	0.0101516507814414	0	0	0	0	0.0161741226709046	0	0.0382978997518487	0.004668834860949	0.0136073994733879
RFX8	0.00509172825812567	0	0.0177211739507107	0	0	0	0	0.00642622020368042	0	0.0234664055831121	0.00756595204584281	0.0199786890561208
MFSD9	0.000164292057904029	0	0	0.000538792722140813	0.0182809607630844	0	0	0.0015472446734486	0.000336817619085568	0	0	0.00408511642678405
2610017I09RIK	0	0	0.00497445215351959	0	0	0	0.00130437357122769	0.00780186158088918	0	0.00273227513877761	0.00135157376910219	0.00271794780684579
TGFBRAP1	0	0.0168966247167878	0.00689588056568842	0.0309064707725419	0.0384808108498123	0.00445562879417771	0.00735095459320262	0	0	0	0	0
FHL2	0	0	0.0379672649098931	0.0229050437861473	0.261802280061608	0	0.0104169394107872	0.0146446432697423	0	0	0	0.0162830179989872
UXS1	0	0	0	0	0	0.00897422891733307	0.0567918915721538	0.0432346437211419	0.0223098694916897	0.0106773993287572	0.0724447137114601	0
METTL21C	0.0268626934729799	0	0.049905218081064	0.0161410128751403	0.00709648074037966	0	0	0.000200407333049005	0	0	0	0.0104013910456693
TEX30	0	0	0	0.0621548679275841	0.0251606449380151	0.0377405100882319	0.019956385456946	0.00470223270593917	0.00995463178189013	0	0	0
KDELC1	0	0.0219573846779236	0.0353476810725304	0.00689391391873031	0	0.0674084077501007	0.116965611780618	0	0	0	0.161186063636276	0
METTL21E	0	0.00158507159330015	0.0118057924978047	0.00533456834701106	0.00403833996056073	0	0.00277050034445236	0	0	0	0	0.00393950833887212
COL5A2	0.0041777952654897	0	0.0150023379024316	0	0	0	0	0.00755783494817846	0	0.0267359585441626	0.00581071801631911	0.0237308038030823
SLC40A1	0	0	0.0639545298323725	0	0.0222759493907102	0.0395578165473517	0.00159248447714992	0.0401978932659427	0	0.0815229770446082	0	0
SLC39A10	0	0.00217974568839753	0	0.0413094231485416	0	0.0145177525964137	0.0118981350263087	0	0.0341283066851601	0	0.0163044594419128	0
NABP1	0	0	0.0319523463853739	0.00678999651009412	0.00489776535183098	0.0793481913317755	0.231672360193565	0.093186936900273	0	0	0	0
MYO1B	0	0	0	0	0	0.0163295584275014	0.01274704035875	0.0184596423220556	0.014177109051899	0.0132119909729039	0.018574621711676	0
GLS	0	0.0355051666070857	0.0141611793069728	0.0369783289770752	0	0.00602383676184339	0.00586671321324017	0	0	0	0.0301220479374462	0
NAB1	0	0	0.0195269719707749	0.0117461901720293	0.0555765994354459	0.0263270002107987	0.0474320866176331	0.0167140791131451	0	0	0	0
MFSD6	0	0	0.0400101804185496	0.0144440510457139	0.070722727677707	0.0716444041837586	0.111864242703194	0.0553369118775524	0	0	0	0
INPP1	0	0	0.0869121036419276	0.120696341179412	0.0662740964629335	0	0.0526201205092922	0.138670891383351	0	0	0	0.00586212396028474
1700019D03RIK	0.00337916434025415	0	0	0.0837883646695518	0	0.000293561274642873	0	0.00288221864941749	0.00156145495403361	0	0.0125527058375719	0
1700019A02RIK	0.00583474990572127	0	0	0	0.00384328958292943	0	0	0.00837008127609449	0.00210709612216393	0.0126257007917526	0	0.0119830949963391
PMS1	0	0.0110218782455181	0	0.0598370220827114	0	0	0.00510712233907171	0	0.00242497520666299	0	0.011308763453277	0.0113150292022485
ASNSD1	0.0409057430212536	0.0996998232871763	0	0.00885758385790339	0	0.0519383887788557	0	0	0.00706902622888775	0	0.00319524082738485	0
STK17B	0.0705987404948714	0	0.0334735465148074	0.0436852971424097	0	0	0	0.0117887667656627	0	0	0.0177579850783203	0.0531180510023729
HECW2	0.0107018956678978	0	0	0	0	0	0	0.0132627995143061	0.006709755665979	0.0293244255587671	0.00942846067020657	0.0113604702750778
GTF3C3	0	0	0.0114067324090549	0.0234488781037538	0	0	0.037963438452051	0.00514555162566094	0	0	0.0228941087999783	0.0111082626674105
PGAP1	1	1	0.0292619521826467	0.12291578208635	0	0.0319840557055486	0	0	0	0	0.274769366707636	0
ANKRD44	0.0255550117395026	0.0586021972242663	0.0872802465067647	0.0296846264018392	0.0456874587035709	0	0	0	0	0	0	0.0256846735320239
SF3B1	0.00319164798537418	0.00294032803017547	0.00557744083778341	0.0324570214851088	0	0.00201321036139932	0	0	0	0	0.0320207600111931	0
RFTN2	0.168567609272639	0.0743406222980253	0.0135719082384863	0.00277460258121595	0	0	0	0	0	0	0.00648378493295476	0.0471986653759566
BOLL	0	0	0.0126038610033186	0.108341017564558	0.0199790841118543	0	0.0221620091436039	0.038132168980327	0	0	0	0.0534179489116332
HSFY2	0.000940906972599666	0	0.00355399148413093	0	0.00434785715254249	0	0	0.00731767122859961	0	0.00234400637831227	0	0.00536078063496086
SATB2	0	0	0	0	0	0.0150652175137691	0.00358805907402306	0.0140422165199752	0.016488834044992	0.0454516441765852	0.0178346159064069	0
TYW5	0.00342166298599205	0	0	0.0459932031140927	0.00407984373410437	0.0072196975657276	0	0.0125898853340653	0.00883892124051471	0	0	0
KCTD18	0.00699118139449577	0.0165784219758212	0.0100979066399138	0.0656735114976313	0	0	0	0	0	0	0.0105481592449182	0.00484980127674578
CLK1	0.0168313398270212	0.0304872395533063	0.0049929843411108	0.0403493007867762	0	0.0112854438771622	0	0	0	0	0.0375469013403006	0
ORC2	0	0.0140211596613466	0	0.0353964545826231	0	0	0.00489532888262803	0	0.000386394586387036	0	0.0253113112946243	0.01131457172517
FAM126B	0.00888880660482317	0.0216210125985574	0.00406443522497324	0.0377514958239349	0	0.00433689945086856	0	0	0	0	0.00351936526715121	0
ALS2CR12	0	0	0	0	0	0	0.00228149380071515	0.00651475301741501	0.00555825826928289	0.00503609001617478	0.00515765261280317	0.00675609931310022
TRAK2	0.0761301630510327	0.0744053223806013	0	0	0.0112417647670468	0	0	0	0.000468996961488822	0.00777154429118098	0	0.0284554734255323
ALS2CR11	0.000372311729716563	0	0.00421642112607188	0	0.00561613508107272	0	0	0.00278911180877954	0	0.0034264475314867	0	0.00671688051841972
ICA1L	0.000212316515911947	0	0.00343269175414821	0.0312730202158204	0	0	0	0.0113630421254318	0	0	0.000436333781507691	0.0111891952926448
INO80D	0.0730690752072728	0.0350896499653888	0	0.000266549210278255	0	0	0	0	0.0188897101978198	0	0.00354148762485585	0.0238294770056361
NDUFS1	0	0	0	0.0346204481244598	0	0.00109557445376584	0.00406910590651299	0.00704370660069311	0.0029806451591318	0	0.00346576970438478	0
GPR1	0.00525384906720925	0	0.00466085842893704	0	0.00767784260508102	0	0	0.0121311339323076	0	0.010368343205367	0	0.0289011654532219
PRELID1	0	0	0	0	0.000826513183103297	0.0123432878628187	0.0245245880186075	0.00187238156542674	0.0187711117557011	0.00396776658247335	0	0
DYTN	0.00161281969043418	0	0.013479650366493	0	0.00273786573748056	0	0	0.00278632755015785	0	0.0106629454012363	0	0.0103620764106929
MDH1B	0.0106757786073386	0	0.00453214493889955	0	0	0	0	0.00341389297378624	0	0.00643537990857632	0.0115123879172865	0.00974817288331901
4933402D24RIK	0.0141695180342946	0	0.0206998473471745	0	0	0	0	0.00427545742938395	0	0.000681396488195249	0.00156581432536864	0.00731058805998407
KLF7	0.00421217337654709	0	0.00136486558384977	0	0.0125868567686403	0.00880649150833254	0	0.00119601025480946	0	0.00578377024715925	0	0
METTL21A	0	0.0158687061029919	0.0274910462465303	0.0733051625741863	0	0.0186544185415683	0.054342250897744	0	0	0	0.0232458414984545	0
FZD5	0	0	0.0256821494669036	0	0.245891287685748	0	0.00631544870646817	0.0291955571244365	0	0.0186412598735969	0	0.0081154016572349
PLEKHM3	0.427908611548119	0.539271137805659	0.046524371636539	0	0	0.292628962415306	0	0	0	0.120400553036205	0.00701253362777194	0
AKR1CL	0	0	0.00319961968226536	0	0	0	0.00233646587954022	0.00438129503885857	0	0.012319052050862	0.00455710424682459	0.00495084253815646
CRYGD	0.0019957005256567	0	0.00722326325269308	0	0	0	0	0.017800613514836	0	0.0162257879407885	0.00656120989117153	0.00562373004961144
CRYGC	0.00356641112692805	0	0.0107227871906872	0.00302811898785917	0.00349421249958565	0	0	0.00897131615386388	0	0	0	0.00830820202326761
CRYGA	0	0	0.00028211394878194	0	0	0	0.00388155353351342	0.0260141641593348	0	0.0324820462480336	0.00962197887692095	0.00884568919138501
D630023F18RIK	0.00424546975121084	0	0	0	0	0	0	0.00954018422612011	0.00545618536277239	0.0119574171159637	0.00520104555596765	0.0117244328191377
IDH1	0	0	0	0	0	0.203133962271548	0.0807049221151077	0.0513085583603496	0.354310672818848	0.138427692065151	0.0602021972024689	0
KANSL1L	0.0400252954610375	0.00570292808386981	0	0.0385857301919009	0	0	0	0	0.0413135714771913	0	0.0187096328572313	0.0411597862743326
ACADL	0	0.00462489089444682	0	0	0.0127475458028643	0.100230924618473	0.0239350777573401	0	0.033405284281022	0.0647155961124525	0	0
MYL1	0.00988668656457994	0	0	0	0.00220349511368186	0	0	0.00848962090387874	0.00229688011016496	0.0069730334766999	0	0.0135787256416868
LANCL1	0	0.00259316226140031	0	0.00884468049033293	0	0.00027021816114839	0.00884405760029865	0	0.0407478170252349	0	0.00343155666245379	0
ERBB4	0.00540306021710159	0	0.00109819620737392	0	0	0	0	0.0101187106700939	0	0.00934085867521841	0.0136617862150358	0.0199907486578655
IKZF2	0	0	0	1	0.00715442876891076	0	0.117977152155157	0.128775846584909	0.112207298053056	0	0	0.0466935576908815
ABCA12	0	0	0.0114777563611372	0	0	0	0.00418840002433118	0.0131938516739341	0	0.0128598625581243	0.00589017788871004	0.0173113291658275
FN1	0.00250868188992012	0	0	0	0	0.103517503640016	0	0.0151989065384628	0.00272038098438141	0.0548599441376945	0.033368592567954	0
MREG	0.0133861957041013	0.02179113164987	0	0	0	0.18097914309261	0	0	0.0155288880741719	0.0525062147610065	0.00898448814016809	0
PECR	0	0.0572456935995673	0.0234288770729294	0	0	0.00318065260132714	0.00764579755859225	0	0	0.0104352800050923	0.0167957610524616	0
MARCH4	0.0102948914801095	0	0.010131749951032	0	0.00102377998317886	0	0	0.00366909727134264	0	0.0296351314087286	0	0.0205854936671162
ANKAR	0	0	0.0115911056773518	0	0.00663621523558611	0	0.00212631923292183	0.00773929365935407	0	0.00787096690528704	0	0.0119582752269311
IGFBP5	0.00265903288180922	0	0.0246295132203308	0	0	0	0	0.0229665568864526	0	0.0245007343466297	0.0105030076092491	0.0200404641216803
TNP1	0.000693644069738706	0	0.0223720725055528	0	0.00403296818037545	0	0	0.0141621857017646	0	0.00555769062545459	0	0.0175478468148254
CXCR1	0.00999713964914542	0	0.00541268132482839	0	0	0	0	0.00619965485327383	0	0.029457025785163	0.00771661318848719	0.0189358361106056
AAMP	0	0	0	0.00411893581824137	0.000140455070176359	0.0223024173549708	0.0518717159887498	0.0240686861486171	0.0463516829555337	0	0	0
TMBIM1	0	0	0	0	0.0402363726940881	0.237351211824425	0.133943186067054	0.00271047039156577	0.0723404675500894	0.0748042290520893	0	0
USP37	0.000392991472030554	0	0	0.00903232939234189	0	0	0	0.00130429841887708	0.0281464538295971	0	0.0306487046707665	0.00415239146233739
ZFP142	0.0338240692684626	0.0354289694185206	0.0173724035831162	0.04046327508354	0.00218601930466906	0	0	0	0	0	0	0.0155993083306099
RNF25	0.0188053003306549	0.0246034575403774	0	0.0180419018231011	0.00390633099156342	0	0	0	0.0114770249936724	0	0	0.00449904428825002
PRKAG3	0.00799885695170701	0	0	0	0	0	0	0.00738330506142781	0.000239762836166382	0.0244497797864183	0.00523528030756873	0.0187393226090698
FEV	0	0	0	0	0.0200367168662471	0	0.0059368264764565	0.0269963092118114	0.00141294793849741	0.0418733678993985	0	0.0247398576720592
CRYBA2	0.0016328678809304	0	0	0	0	0	0	0.0112745615500355	0.00259800050580455	0.0469209604729167	0.00412567896987173	0.0169731344819219
MIR375	0	0	0.0405615319488804	0	0	0	0.00392500109357448	0.0220257298312722	0	0.0409477269885095	0.00796735638374622	0.024150588449268
CCDC108	0.0121536899196284	0	0.0131162722291578	0	0	0	0	0.00831173755449657	0	0.0136747045584152	0.00382120279549031	0.0164921885333539
IHH	0.00963617268091126	0	0.0130523834944808	0	0.0105553392357899	0	0	0.00874617363074956	0	0.021220409365139	0	0.0251874554133963
NHEJ1	0.0212338926141735	0.00252778574179034	0	0	0	0	0	0	0.0307725948852489	0.0098369583405885	0.0272704192949466	0.00582690994851097
SLC23A3	0.000507266766902116	0	0.00259263745739016	0	0	0	0	0.0124103945627775	0	0.0181664680759383	0.0158185647096309	0.0167708182715575
ABCB6	0	0.00948759712969013	0	0	0	0	0.00142924185787578	0	0.00635272920063518	0.0160249580366636	0.0268484902064939	0.00197824616018775
ATG9A	0	0.0106401470991311	0	0	0.0095239727355449	0	0.00584590517781558	0	0.0596394846747155	0.00826330139811369	0	0.000697320481738885
TUBA4A	0.00457851394263524	0.0230827990900301	0.00344304109523303	0.030425631788924	0	0	0	0	0	0	0.0432179382412421	0.0553519115568942
PTPRN	0.00414971647965305	0	0.00696226009236906	0	0	0	0	0.0175708344277515	0	0.0298581702038226	0.000874910389348823	0.0249639716964081
RESP18	0	0	0.0118011508826496	0	0.0203946623726643	0	0.00137461760012964	0.0120309778558258	0	0.0125820452924869	0	0.0102983685148074
DNPEP	0	0.00338921126218591	0	0	0.000431598991782375	0.00199298577813555	0.000192786699753503	0	0.0283885308185073	0.00895482603236406	0	0
CHPF	0	0	0.0306537937197816	0.00683910987486431	0.0939223658422564	0	0.0211344123924287	0.0105736868297964	0	0	0	0.0158396390913037
OBSL1	0.00421084787271815	0	0.0124063017207552	0	0	0	0	0.023988082039313	0	0.0325185790009859	0.0145753902130505	0.0271817265542829
EPHA4	0	0	0.00512485155635418	0	0	0.00867205986390457	0.000275090694124401	0.0182554031092878	0	0.0244652686045494	0.0139261455775572	0
PAX3	0.00713013796704283	0	0.017612074611784	0	0.00465718651059708	0	0	0.0108484976447559	0	0.017203158154448	0	0.0184532699951639
BC035947	0.038394769791587	0.0230466155257596	0.0143007885086577	0.0146804855762965	0	0	0	0	0	0	0.00940363910009024	0.0162183084498458
SCG2	0.00382276667097681	0	0.0164204201954495	0	0.0120627185608849	0	0	0.00824741305957079	0	0.0183811725609706	0	0.00899571204666627
AP1S3	0.201985997625488	0.174617048840878	0	0.0492099487841347	0	0.105055000558561	0	0	0.0968919131012494	0	0.0641694528929596	0
WDFY1	0.013903098709073	0.0989548436694944	0.0293264938662993	0	0.0344979098728821	0.0123959442120476	0	0	0	0.0116194216599936	0	0
SERPINE2	0	0.00640671798486636	0	0	0.0140633285800117	0	0.0177240852736132	0	0.0191712516212809	0.0185075967828062	0	0.00728409571688297
FAM124B	0	0	0	0.31632337429286	0.0179278459050329	0	0.0100427406908999	0.0095386030680907	0.00452371055315667	0	0	0.034693927628344
CUL3	0	0.00588387069645961	0.0251627011676584	0.0265725877783319	0.00837793331321043	0	0.00428705434134838	0	0	0	0	0.00891443021364128
DOCK10	0.012178517271533	0.00482000601354413	0.0376664549479696	0	0	0.0171822842147138	0	0	0	0.0260470087241772	0.0394469708034963	0
IRS1	0	0	0.00225922676090015	0	0	0	0.0100437785558921	0.0163928129615461	0	0.020828661076171	0.0062673666029604	0.0270142217405369
COL4A4	0.0044438139670915	0	0.00971327569271161	0	0	0	0	0.00764089590360292	0	0.0153770238046983	0.0012362336733	0.0300795803503897
TM4SF20	0.0193454568051336	0.000603296649877967	0	0	0.00278370427021487	0	0	0	0.00357080111149881	0.00597397809046375	0	0.00597600551108771
SLC19A3	0.00671000080045128	0	0.0152360331982825	0	0.00704067074928883	0	0	0.00710679418498881	0	0.00059176997297242	0	0.0217743578476689
SPHKAP	0.00110610296244706	0	0.00762866231315993	0	0.000178019487392022	0	0	0.016956409050901	0	0.0189753554045979	0	0.0158448423312829
PID1	0	0	0	0	0	0.804942014133628	0.00266384291031977	0.0111780449969276	0.00428799235965347	0.00178628075549184	0.0179994381350217	0
DNER	0.00221263282215407	0	0.00138039982229565	0	0	0	0	0.00338107385972542	0	0.0114522473525348	0.00167706244581914	0.0164847875537993
TRIP12	0	0.00936501869726863	0.00738854855819572	0.0301560162167857	0.00654382302940147	0	0.0205189104491801	0	0	0	0	0.0146176394076284
SLC16A14	0	0	0	0	0	0.00758486861824177	0.00324132992161855	0.0145402080897295	0.000636502252537253	0.0288178326871284	0.000546682792291848	0
CSPRS	0.073052477950546	0.0624269488800541	0.0908270546324874	0.0689055591426416	0.0638172013819803	0	0	0	0	0	0	0.0433077685247613
A630001G21RIK	0.261800165867809	0.28508650446204	0.00138467912818482	0.0664540380249383	0.000989316107095118	0	0	0	0	0	0	0.0100709558585102
GPR55	0	0.393846026482127	0.0217930097140884	0.220159544737125	0.00761015091661695	0.039890958462949	0.0157041616985129	0	0	0	0	0
HTR2B	0.0254412736107332	0.0031500415043578	0	0.0064970832255798	0	0.00115446325618741	0	0	0.00202317849872115	0	0.0198882503161093	0
SNORA75	0	0.0618152079360914	0.00901225730293057	0.114333253956388	0	0.0360419537753249	0.00710707786527111	0	0	0	0.121153395177121	0
SNORD82	0	0.0419786637973282	0.00882839588756359	0.0878217325674722	0.00435649862543642	0	0.0393014206077749	0	0	0	0	0.0154598168637118
NMUR1	0.0127656988765126	0	0.00142737928088857	0	0	0	0	0.00878256550872853	0	0.0152599910009024	0.00506193234446763	0.0239386302286427
PDE6D	0	0	0	0.00570657203935411	0.0143935537270903	0.0102269671677527	0.0156638281375578	0.0113936763409522	0.056207739931199	0	0	0
NPPC	0	0	0.00472924728381423	0	0	0	0.00042140857460444	0.0171235666780125	0	0.0125377006261214	0.00697286106851051	0.0169013481871283
ALPPL2	0.00757840120913759	0	0.00525425780081851	0	0	0	0	0.0059523584739751	0	0.00838540391401664	0.0111011769713552	0.0185669308390678
ALPI	0.00231442980550396	0	0	0	0.00389088566125329	0	0	0.00680942276530309	0.000777173984651323	0.0163061958528236	0	0.0137550508949937
ECEL1	0	0	0.013305781833141	0	0	0	0.000143636038708978	0.0114234531343808	0	0.0214628929497876	0.00731951421399013	0.0112901853138196
KCNJ13	0.0353317207701953	0.00628716304085335	0	0	0	0	0	0	0.0162391227472071	0.00301268327009005	0.00306063573464487	0.030787298803346
NGEF	0.00462049105599832	0	1.02479088150669e-05	0	0	0	0	0.0177832492216158	0	0.0247773521242642	0.00708406686655611	0.019382856590214
USP40	0.00664812542781032	0.00725989537149064	0	0.00521145744415751	0	0	0	0	0.0199338253384463	0	0.0260418103297265	0.00182547840217026
DNAJB3	0	0	0	0	0	0	0.00443489459545597	0.0396142687960058	0.0210216059025406	0.0155902241848791	0.00855918137076927	0.00529124842256762
GLRP1	0.0105318131005044	0	0.00212116224439063	0	0	0	0	0.00920735770717697	0	0.0426447343640664	0.00291134329288751	0.00751964036136737
ARL4C	0	0	0.474382390298106	0.007584369580078	0.0995238915747166	0	0.321678833574971	0.267607889667715	0	0	0	0.0161383770976351
GBX2	0.00462440112378128	0	0.0079462397556682	0	0	0	0	0.0139226625380468	0	0.0516962309483164	0.0113364440693112	0.0199160278199177
ASB18	0.0117184102417386	0	0.00529237103004899	0	0	0	0	0.00998777406164946	0	0.00953686877523854	0.0025356106498629	0.0184680761473591
COL6A3	0.0105576200055968	0	0.00416147639560647	0	0	0	0	0.00644347664743172	0	0.0244291526807873	0.017024519097806	0.0273829005937581
RAB17	0.00506848130821753	0	0.0027739086908282	0	0	0	0	0.00375806070712285	0	0.0374988126904423	0.0191482263846674	0.0256044610885412
HES6	0	0	0	0	0.0266636739106566	0.00177184116182122	0.00805230043438514	0.0198175238616026	0.0396141690864039	0.0262644885706327	0	0
HDAC4	0	0	0.000807138639832241	0.0458350792255791	0	0	0.0308083354051227	0.058860425057641	0	0	0.00591258315440513	0.0151485136758856
NDUFA10	0	0	0.00778870854386083	0	0	0	0.0616535021522768	0.0235206391119323	0	0.0143190851668696	0.00991976839985219	0.0142984125622818
OLFR1416	0.00723677814540657	0.011363734175841	0.00605984394009199	0	0	0	0	0	0	0.0137866823349124	0.00841216633802887	0.0191767094958173
OLFR1414	0.00745527563732986	0	0.00415754973148431	0	0.0385079826201607	0	0	0.0116340448044947	0	0.00794173812993915	0	0.0172706407102805
MYEOV2	0	0	0	0	0	0.0612117766291401	0.102409005760506	0.0103010912101508	0.0677486490519341	0.00732832884707528	0.0258468852328345	0
OTOS	0.00704655577358461	0.00485655312735683	0.020000756867911	0	0	0	0	0	0	0.0177945047430107	0.0108843022008677	0.0239204789944839
ANKMY1	0.00454341542229275	0	0.00860488406170186	0	0	0	0	0.00414407272559364	0	0.00725227522011803	0.0191491801738843	0.017357919828797
KIF1A	0	0	0	0	0	0.0346041847107964	0.000465498644902728	0.0192907143136818	0.00112645851460422	0.0288872738849138	0.0129683989759252	0
2310007B03RIK	0.0179887405544039	0	0.00857581616248222	0	0	0	0	0.0202134886569193	0	0.0173391723291162	0.00886636488122574	0.0121407794423554
PASK	0	0	0	0	0	0.00141157266348695	0.031842863363818	0.0256958442885504	0.0107755124637516	0.0109078314192193	0.044169064222144	0
HDLBP	0	0.000623648697252541	0	0	0	0.0139567483991668	0.0392594383126713	0	0.0514679400419078	0.0417875268710829	0.0333820488682446	0
DTYMK	0.00125065373332373	0	0	0.0198856872998454	0	0	0	0.00124233862397026	0.00491293042356951	0	0.0167543718891919	0.022780329841905
PDCD1	0	0	0.120216333454805	1	0	0	0.0269330036006701	0.0271529930995502	0	0	0.0344872620534502	0.0487222069073306
ST8SIA4	0.0223397339128413	0.0255183416296117	0	0.0487224811750997	0.0201824412059891	0.087352748200268	0	0	0.0378581652007158	0	0	0
SLCO4C1	0.00402882710302477	0	0	0	0.00280040805925813	0.000843168480081599	0	0.0100520564649276	0.00239561196831064	0.00512514872003986	0	0
SLCO6B1	0	0	0.0016926598655035	0	0	0	0.00377328356687528	0.00414477173114533	0	0.00804446530147792	0.0162182358114942	0.0049133431221812
SLCO6C1	0.00374885454614527	0	0.0047696839089013	0.00176242007603478	0.0162520087696041	0	0	0.00253444307463371	0	0	0	0.00391226887383691
D1ERTD622E	0.0199825913976914	0.0981098244092601	0.047356985947981	0	0.18274629790407	0.0625850725937694	0	0	0	0.00334466667157963	0	0
PPIP5K2	0.00427362685782609	0.0311995781868142	0	0.0387195322114723	0	0	0	0	0.022272613132149	0	0.0231822568851048	0.00833030493425612
PAM	0	0	0.036858455936773	0.0157586515658833	0.137795585034344	0	0.114380693614837	0.152291195264697	0	0	0	0.0111338339596889
RNF152	0	0	0	0	0	0	0.00525287885533824	0.0159235916785624	0.00097142325881314	0.0137573088761824	0.021098274719343	0.00832232822544322
KDSR	0	0.0120247428620977	0.0201606743752564	0.0677298019010664	0.0111408727038065	0	0.0260629433308323	0	0	0	0	0.0403314487305739
SERPINB3A	0	0	0.00595316821077249	0.00756962779133853	0.00781498977953651	0	0.0124065850661128	0.00847698414357908	0	0	0	0.00260440575628799
SERPINB3D	0	0	0.003874217108876	0.00190122944346947	0.00223393290463092	0	0.00148569379378538	0.00543270525570917	0	0	0	0.00624006366627859
SERPINB3B	0	0	0	0.00531576595724479	0.0140675769595012	0	0.00954565313177642	0.0146570508021336	0.00398729394519918	0	0	0.00308737233856069
SERPINB3C	0	0	0.00613206093009031	0	0.00477049038377789	0	0.00847082768873423	0.00176531067484931	0	0.00459064836677029	0	0.0070338937302409
CDH19	0	0	0.00358903477542345	0	0.0053544397767761	0	0.0011133994650342	0.00541993939917507	0	0.00636121300881896	0	0.00724363206105158
DSEL	0	0	0	0.0332085800710789	0	0	0.0419248679218844	0.0227653827781301	0.00726103189046783	0	0.0389854477210995	0.00456584750742437
TSN	0	0	0	0.0306812260331054	0.0349046901318899	0.00991749773703726	0.0139829020065184	0.0115271201051182	0.0228324778907063	0	0	0
2900060B14RIK	0	0	0.017226608381698	0.0133790855353557	0.00536856602715682	0	0.00558219836857015	0.0049738198078107	0	0	0	0.00168130760316688
GLI2	0.00822092579126359	0	0.00901448932324948	0	0	0	0	0.00292418065267485	0	0.0227707661826645	0.000459253514106249	0.0228767231592771
INHBB	0	0	0.0222809970009107	0	0	0	9.5979218825663e-05	0.0131775819758428	0	0.0328315915134658	0.00125327934897263	0.0227409360850375
RALB	0	0	0	0	0	0.302856154304596	0.0608514189728633	0.0322945719028036	0.0934150726401309	0.0047001002711409	0.0830229763649264	0
EPB4.1L5	0.0327259590398467	0	0	0	0	0	0	0.0458800257759149	0.0531017348057975	0.0129939222112573	0.0311204242801576	0.038825336660528
PTPN4	0.0139088511961713	0.0409803762525711	0.355192233253017	0.0342814789016949	0.231499871285753	0	0	0	0	0	0	0.00897115133792206
TMEM177	0.00264548108957578	0.0110753515138415	0.0240093222512194	0.00977495033567535	0.0286712617410499	0	0	0	0	0	0	0.0331822716760507
GM101	0	0	0.0067017661641498	0	0.0203671075294231	0	0.000624483226404291	0.0134056920051418	0	0.00954992687808768	0	0.0151890680171
TMEM37	0.00543012823233344	0	0.0696535007043013	0	0.14835549620664	0	0	0.00520591392210361	0	0.0388276688981977	0	3.1248120628136e-05
STEAP3	0	0.00425044238686897	0	0	0.196812915841288	0	0.0109182290847921	0	0.0291500769328614	0.0733177370895121	0	0.0102183440096863
MARCO	0.00097962094763552	0	0.00735175761482118	0	0	0	0	0.0150118136000029	0	0.0342265152018994	0.0124812341820658	0.0213129739248725
INSIG2	0.0248726464091237	0.010564567573462	0	0.0495226018551336	0.0125692454081693	0.0229847608600449	0	0	0.0263044490400288	0	0	0
HTR5B	0.0124732891914295	0	0.016145373785157	0	0	0	0	0.00639885090791358	0	0.0157875243643917	0.0113836505672178	0.0171347375936554
DDX18	0.00227669888836465	0.0150922129316879	0.058899708670867	0	0	0	0	0	0	0.0029542322995581	0.0138248972764684	0.0391901419620085
ACTR3	0	0	0	0.0206695716122767	0	0.014811247256858	0.00152336714591171	0.0101243180732493	0.00243772453322115	0	0.00279789996665941	0
TMEM163	0.405546247823685	0.417214166111747	0.19068182534961	0	0.473820076457628	0	0	0	0	0.0330049414810862	0	0.0333640058248374
MAP3K19	0.510023027600511	0.117540150939522	0.00264029532189948	0.01157695401185	0	0	0	0	0	0	0.0330305404319406	0.00225135767039743
ZRANB3	0.0132209363133249	0.0102222265002206	0	0	0	0.0022954271060215	0	0	0.0237223334621852	0.00380231489087282	0.060546326324318	0
LCT	0.00514205350736187	0	0.0120993677916477	0	0	0	0	0.0143117790368823	0	0.0274425683024769	0.00615456172189747	0.0173500242783277
MCM6	0	0	0	0.0709299572182999	0	0	0.161256389494712	0.0473777668616812	0.020357774068265	0	0.000889398736918179	0.0215479925754733
DARS	0	0.0185991831643517	0.0392875011273801	0.0304620283513465	0	0	0.0359555562000584	0	0	0	0.0322337172546812	0.00780069865542503
CXCR4	0.0346806827918033	0	0	0.0077628093566768	0	0	0	0.0574152467254158	0.0427374556649876	0	0.0154658530187435	0.00270363551409118
CD55	1	1	0.471212134224463	0.455780998885647	0.33332692393145	0	0	0	0	0	0	0.152997267339405
ZP3R	0	0	0	0.00181203144218398	0.00583823129997346	0	0.0139785681913202	0.00496600436900282	0.00274950218594778	0	0	0.0134894422496324
C4BP	0.00406398384751474	0	0	0	0.0075001392348921	0	0	0.0110281637230082	0.0012708525526691	0.00297506244852904	0	0.00972144604447759
C4BP-PS1	0.00382050166875236	0	0	0	0	0	0	0.0130333242973411	0.00714238348214821	0.015563060439546	0.00454050647840305	0.010320043331306
PFKFB2	0.0400678902605556	0.0510094424272311	0.0029939917480197	0	0	0	0	0	0	0.00056776059278674	0.0241839242858869	0.00591823720959331
IL24	0.0725376300170707	0.0110573207374444	0	0	0	0	0	0	0.00467952112360127	0.0316468505320365	0.0092139927399133	0.0148724817464373
IL20	0.00899454499583988	0.00862570692540791	0.00631377913048518	0	0	0	0	0	0	0.021120109852354	0.00296651603136075	0.0143565208772638
IL19	0.00738569289506072	0.000662154701398071	0.0055941551790795	0	0	0	0	0	0	0.00913545131482508	0.000646944039028751	0.00925542194981823
MAPKAPK2	0	0	0	0.00215608672786044	0.0152662941465111	0.0824861160314486	0.0414032877407207	0.0213255247987869	0.176465927413363	0	0	0
DYRK3	0.0136545682476943	0.0504813499596155	0	0	0	0.0157875312181792	0	0	0.0233716799226707	0.078150115747939	0.0275389175475845	0
RASSF5	0	0	0.0701047832688192	0.118271312984755	0.0134646374127849	0	0.0193008930914044	0.00610196022412849	0	0	0	0.0231322361046263
IKBKE	0	0	0.198995534892557	0.59299661882592	0.00235463173927516	0	0.181259647573143	0.0145004301658659	0	0	0	0.214989152474367
SRGAP2	0	0	0.0836291855927172	0.00482529984586742	0	0.01688865680278	0.137755470846291	0.0121406133221866	0	0	0.0170747501953568	0
MFSD4	0.0078482647632965	0	0.00819678294984358	0	0	0	0	0.00215708186249125	0	0.0248365297009073	0.0064425673165413	0.022653829212979
CDK18	0	0	0.00230824900402303	0	0.0135108666585589	0.00420180644856722	0.00527904142776877	0.0177691438138502	0	0.0376571577737092	0	0
TMCC2	0.00483455111128049	0	0.000753860229368726	0	0	0.00898350953523564	0	0.0160391337361701	0	0.0608033586270384	0.0374507765348036	0
CNTN2	0.00958929262748694	0	0.011197710276146	0	0	0	0	0.00513784582476846	0	0.0231958200592217	0.0100287904648897	0.0119548591919211
NFASC	0.00212398517884098	0	0.019444927895976	0	0.00391606988712504	0	0	0.0215961452849477	0	0.034993092297366	0	0.0235937255489779
MDM4	0.0498510510865271	0.0790629545419325	0.0491608732740794	0.0333646380193535	0	0	0	0	0	0	0.0286670550901944	0.0365297910696081
SOX13	0	0	0	0	0	0	0.00246822042561167	0.0271883561240186	0.0100801926726479	0.03288460060984	0.0112224031860541	0.0310715299940241
SNRPE	0	0	0.182064378872459	0.174694187570351	0	0.0280615953576735	0.0685743573464353	0.0190084066126262	0	0	0.0466492904153661	0
ZC3H11A	0.00940322703050082	0.0337727148840889	0	0.0090920382416948	0	0	0	0	0.00815909203304026	0	0.0126577801514971	0.00955684224408132
ATP2B4	0	0	0.320787924010847	0.121154017941238	0.324236807218778	0	0.401535943696928	0.224879358374698	0	0	0	0.142170992276655
OPTC	0.00778191705559137	0	0.0119235187889409	0	0	0	0	0.00260479518501839	0	0.0111787311607811	0.0029369088843249	0.0163006677520785
PRELP	0.00948476765778983	0	0.00967626737778689	0	0	0	0	0.0123896219200069	0	0.0194584107701863	0.00093755567964863	0.0182260689137932
BTG2	0	0	0	0.0378607990322736	0.0476437097579721	0.0900130923934417	0.0129842281840162	0.00408625557349667	0.0330517055752654	0	0	0
ADORA1	0.0104035763091669	0	0.00946165464085526	0	0	0	0	0.00813451867795109	0	0.0293760725761615	0.0169690624539592	0.0193513712157116
PPFIA4	0	0	0	0	0	0	0.00360352644213291	0.0195247177906334	0.00906451361543439	0.0419147194691644	0.0209164676238824	0.0106524761297448
TMEM183A	0	0	0	0	0.000489550741362467	0.00671069753602639	0.0174080868834259	0.00826319960696379	0.0159302564829502	0.0005770755095852	0	0
4931440L10RIK	0.00264472040155159	0	0.00246041352672716	0	0.000711703965682512	0	0	0.00060356657690014	0	0.00948520287914649	0	0.012998793574246
LGR6	0.000498645589093847	0	0.00395903242583535	0	0.000836735183006792	0	0	0.0170809033915457	0	0.0260955436173697	0	0.0231727452156308
GPR37L1	0.00586769489336026	0.00315359719523675	0.020041501246454	0	0	0	0	0	0	0.0258760298899693	0.0020115212628195	0.0192137254926061
ELF3	0.00455918202990378	0	0.0120388399176752	0	0.00116119824087901	0	0	0.00610818406865783	0	0.00750688855183967	0	0.0229783521185858
RNPEP	0	0	0	0	0	0.0941731521778071	0.152714511758366	0.0478763196923004	0.23114865890298	0.020116438869027	0.0386432209544875	0
SHISA4	0.00494782115064602	0	0.0122424902281481	0	0	0	0	0.0115307306972612	0	0.0148102506581297	0.0164736479553372	0.0209847736934173
IPO9	0	0	0	0	0	0	0.0209760979894359	0.00869088623074383	0.0332694586246737	0.00284590567026554	0.00760525753990283	0.0232911965244924
PKP1	0.0137592472393521	0	0.0196029261895388	0	0.000967702302778869	0	0	0.00450800433250695	0	0.0298550812495262	0	0.0170086414370924
IGFN1	0.00470430169211058	0	0.0122522612384226	0	0	0	0	0.00112476335395484	0	0.0188159716387975	0.00491098479833014	0.0138423412806928
5730559C18RIK	0.00973028956373573	0	0	0	0	0	0	0.0170717291774276	0.000217400359977739	0.0342403246565884	0.0136118796841304	0.0224408623350666
GPR25	0.0025573697936266	0	0.0132242149107855	0	0.0588057747813104	0	0	0.0221632837447487	0	0.0409967830517993	0	0.0246636694633041
CAMSAP2	0.0228804500152589	0.0199575312408937	0.0253081550065847	0.0362311958950515	0.0075655581378377	0.0327673607767127	0	0	0	0	0	0
NR5A2	0	0	0.00448209281317129	0	0.000570301086862256	0	0.0106832391759406	0.0233446944267801	0	0.0245018845130088	0	0.017556058400548
PTPRC	0.00525515189539893	0	0.0699344699112012	0.0342644292418995	0.039706112622132	0	0	0.00842228130456628	0	0	0	0.019419824239226
NEK7	0.0282308664937791	0.106583624935918	0.0587485504325915	0.174564299085735	0.0100604284157567	0.0160396164398623	0	0	0	0	0	0
LHX9	0.00572215780966077	0	0.0307162352691674	0	0	0	0	0.00877842808076811	0	0.0222344274827673	0.00559706547108222	0.0261778638921706
CRB1	0.00766835020516939	0	0.00829937231962292	0	0	0	0	0.00632415213606662	0	0.00212195043957667	0.0136438785536125	0.0152764535557214
CFHR1	0	0	0.00762284343374447	0	0.00124117316573903	0	0.000823051805230379	0.0120261887900734	0	0.0068050537410172	0	0.00328263286103704
CFH	0	0	0	0	0	0.654153269273413	0.0103487089351663	0.0104395116825979	0.015138274926962	0.0235148406736132	0.0104195464832744	0
CDC73	0	0	0.00550738645583233	0.0114858664026623	0	0	0.00455372679459868	0.00215736938238627	0	0	0.00350698886718594	0.00518294102039502
TROVE2	0	0.00392100067701808	0.0210352370471906	0.0199489929698428	0.00950687618507749	0.0163915622406725	0.0355150281535791	0	0	0	0	0
RGS2	0	0	0	0	0	0.630660336499262	0.333590632495741	0.311692748088871	0.368013293295661	0.0223850413677133	0.00796955271261665	0
RGS13	0	0.00273893125963335	0	0	0.00555683910256492	0	0.00397527791768729	0	0.0145786653223626	0.00795415250837301	0	0.00119110265076709
RGS1	0	0	0.00144604080553756	1	0.0332014976922281	0.704638353899788	0.541172630094998	0.513717682320188	0	0	0	0
RGS21	0	0	0	0.00560858455051508	0.0204681395031459	0	0.00792525512641787	0.00643540439393722	0.0149731206995271	0	0	0.00250392258201711
RGS18	0.0412611478001161	0.0249004831376643	0	0	0.0280771752255004	0.423168455030926	0	0	0.578624860080477	0.583307647761227	0	0
PLA2G4A	0	0	0	0	0	0.225806875305314	0.12605146470786	0.075834566094871	0.166357352160555	0.230487220119634	0.110827353818345	0
BEX4	0	0	0.0360022010165568	0.000785457998813534	0.00938127866997362	0	0.0294938319176197	0.0190838642017107	0	0	0	0.00902305334908681
PRG4	0.00936093346800269	0.0148418898516396	0	0.236626550934373	0.00116691923853906	0	0	0	0.000642095731974241	0	0	0.0106773706007393
SWT1	0.0152557097470378	0.037385500169348	0.0158931404388431	0.0496539416802033	0.00286452519901245	0.00204175170743351	0	0	0	0	0	0
RNF2	0	0	0	0.0490526838756036	0.0128918570400649	0	0.0170657229842091	0.00271444625975175	0.044259731243931	0	0	0.033069791907591
RGL1	0.0334000047136093	0	0	0	0.0979020315154436	0.203416780058063	0	0.0522181415642204	0.133396018771229	0.208562815944004	0	0
SMG7	0.018881333294397	0.00660019520604126	0	0.00591894983096207	0	0	0	0	0.0147501576118939	0	0.00246069735017586	0.00730271400322291
LAMC2	0	0	0.00532755341740372	0	0	0	0.00793631402909971	0.0101542579093408	0	0.0127040884249076	0.00463446052069074	0.0183339374607516
LAMC1	0.105533785302336	0.240308279013604	0	0.0553123382655621	0	0	0	0	0.0234590273963854	0	0.0212824710424463	0.0229605189734669
E330020D12RIK	0.102348783662165	0.202851710448942	0	0	0	0.0519469481650566	0	0	0.0261450656956763	0.0147837697105306	0.0468179530914109	0
DHX9	0	0.00609156311339841	0	0.0158547185174043	0	0	0.00315430534771731	0	0.00107194440826521	0	0.0121807348319624	0.0020912559060296
NPL	0	0	0	0	0	0.0200283570099495	0.0176077835653956	0.0306180792689354	0.0255384930963345	0.0386188478603234	0.0270228288802208	0
F630010C12RIK	0.000393172519218818	0	0	0.00024491567446352	0.00451906840893659	0	0	0.00510218331130242	0.00119253433654182	0	0	0.0115187092588316
5830403L16RIK	0.00559389145670045	0.000589713223548752	0.0112192097047431	0	0	0	0	0	0	0.0157356390636676	0.0109747211664277	0.0113720731141412
CACNA1E	0.556620802072452	1	0	0	0	0.0563326718149533	0	0	0.00102419168230187	0.0327313652065823	0.0194305284929805	0
IER5	0.0289707112735594	0.000706357164287056	0	0.0279770167654661	0.0199145976410714	0.117905042693302	0	0	0.0592583818329687	0	0	0
MR1	0	0.00456057802213481	0.0156824385449915	0.0991761376780628	0.13032885345147	0	0.0357730563043893	0	0	0	0	0.128214342170524
XPR1	0.0157501841731549	0.00345455427060888	0	0.0161529449448098	0	0.0332868535925622	0	0	0.0218925474320996	0	0.0115275511463562	0
LHX4	0.0041392492124066	0	0	0	0	0	0	0.00914782792485457	0.000125300253144888	0.0317287492885903	0.00401005223394551	0.0138170112684524
QSOX1	0	0	0	0.0544958106011459	0.0232821846881618	0	0.12188585643476	0.12737991311318	0.0412684643983428	0	0	0.0153236013989646
TOR1AIP1	0.0179844869507391	0.00215296917232259	0	0.00113701404957216	0	0.0307242944986741	0	0	0.0714054530034785	0	0.0348397202035005	0
FAM163A	0.000672436267041337	0	0.0326987694453737	0	0.00301897176423835	0	0	0.0128195993449574	0	0.0154805058792677	0	0.0171982966463367
TDRD5	0.00692616630288609	0	0	0	0.000418130208054319	0	0	0.00945328384813011	0.00461869375115146	0.00617633677219283	0	0.0211794068162098
AXDND1	0	0	0	0.00579079864788998	0	0.000334507161796426	0.00395375936158063	0.0149355266145403	0.0139294009512093	0	0.00865631930711985	0
SOAT1	0.0140474113905414	0.0120811224821373	0	0.0451328528469892	0	0.238183966824339	0	0	0.0354102984023964	0	0.0741536121712393	0
TOR3A	0.054119510757568	0.0397059087586666	0	0.0152631907566795	0	0.118523588853239	0	0	0.0351354686692188	0	0.00700398249853631	0
FAM20B	0.00332071679887824	0.0910349524274518	0	0.000500675660618492	0.0484355523378436	0	0	0	0.0245946766593296	0	0	0.0155235796891504
RALGPS2	1	0.883865434161677	0	0.114769412820699	0	0	0	0	0.0812454124913782	0	0.36353038408521	0.0758746893339412
TEX35	0.00858913445235762	0	0	0.00361655170670011	0.00136153004964181	0	0	0.00280711627604838	0.0202061540609888	0	0	0.0189414074336808
RASAL2	0	0	0	0	0.00338283985655073	0.0919254442297399	0.0105726155306098	0.0283411764284039	0.025819322155426	0.0308818877841399	0	0
FAM5B	0.00736561969996763	0	0.000208225448258094	0.00177906366645657	0	0	0	0.00487102876472391	0	0	0.00084525140455719	0.0102773816037052
1600012P17RIK	0.00567803714600929	0	0.0270139124955611	0	0	0	0	0.000806391772903584	0	0.0274114986732347	0.0140744119949092	0.0166911850769554
TNN	0.0103639119263642	0	0.00833109727808697	0	0	0	0	0.00264147887345144	0	0.0243953498257895	0.00324429507248164	0.0179599983999294
CACYBP	0	0.00312339844847755	0.00343809113685826	0.024536866976378	0	0	0.0188371097187756	0	0	0	0.0013420126747792	0.00200818269592243
RABGAP1L	0.0632851302738818	0.141523188589856	0.0352413570985568	0.427961311040925	0.0201928753400218	0	0	0	0	0	0	0.019244651037285
GPR52	0.0532422976980092	0.101516417245652	0.0113097488898216	0.328711738348568	0.0222645522518133	0.00711881655719096	0	0	0	0	0	0
ZBTB37	0.095875614925455	0.102120397577467	0.0152001350377748	0.132906957064495	0.00949060872114008	0	0	0	0	0	0	0.00259983588227477
DARS2	0	0.0179663795953858	0	0	0	0.0147480101183193	0.0131183054071056	0	0.0137708850194595	0.00510858792649964	0.0195733680682226	0
KLHL20	0.00148731063093683	0.0153522533053979	0.0164399234512235	0.0324921550418515	0.0253772375814416	0	0	0	0	0	0	0.0279735521050818
4930469G21RIK	0.00801813138929531	0	0.00957574125448652	0	0.00222029765648715	0	0	0.00355058646525774	0	0.01558683485178	0	0.00734179331302656
PRDX6	0	0	0	0	0	0.0458476046502302	0.250821072445502	0.108159981193102	0.00331453300797357	0.00438121316160582	0.0520990954490973	0
FASL	0	0	1	0.13747492107479	1	0	0.00782348419720036	0.0150124152589759	0	0	0	0.0208697354457199
SUCO	0	0.0146205631768673	0.0155515071624291	0.0404750007694831	0.00135456132967261	0.00765506946816315	0.0139322810742613	0	0	0	0	0
DNM3OS	0	0	0.0114397881040509	0.00499761757809912	0	0	0.00204799721478781	0.00795048695984377	0	0	0.00115246657650747	0.00595828643700786
METTL13	0	0.0169538206455495	0.00695866299603431	0.011035848086776	0	0	0.0104931447908511	0	0	0	0.02249356034312	0.00813306322564681
PRRC2C	0.00924318099248877	0.00805879312167524	0.0211429943723759	0.0251269929737533	0	0	0	0	0	0	0.0153762922714979	0.0393635620773357
FMO4	0.00442214243504311	0	0.00960699836978383	0	0	0	0	0.00914326247709025	0	0.0189345186114039	0.016636265038362	0.00743094276392831
FMO1	0.00595271191980233	0	0.00926391740675142	0	0	0	0	0.0144163734009462	0	0.0292699303105583	0.00100481215921442	0.0126771026392003
FMO2	0.000328676342406044	0	0.00535443888152862	0	0	0	0	0.016352880981786	0	0.0263077043019782	0.0129364111607585	0.0139685564615198
FMO3	0.00111532512185252	0	0.0112024450336081	0	0	0	0	0.00704669739154161	0	0.0193350567652854	0.00120578185971619	0.0154786610421015
MROH9	0.000386406386393793	0	0	0	0.0084277750509397	0	0	0.0155786092294824	0.00525481554712347	0.00890885078403588	0	0.00790396810784392
PRRX1	0.000517296672540642	0	0.00784954624716745	0	0.00543578874293585	0	0	0.0167855300427949	0	0.0159351960494201	0	0.016211429533786
GORAB	0.00134600591304524	0.00660284754737297	0	0.00412805128645877	0	0	0	0	0.00735256413347501	0	0.013014641966177	0.0119852944057748
METTL11B	0.00153180904351236	0	0.00392354381114154	0	0.0244633712704381	0	0	0.00785085967013577	0	0.0111661676178521	0	0.0145752206515399
BLZF1	0	0.0127753603309032	0	0	0	0.0199058007816088	0.0173615649981649	0	0.0192018220085436	0.00208485935307032	0.00185050887806131	0
ATP1B1	0	0	0	0.0926315201074181	1	0	0.0228527598801466	0.0998621407046446	0.528001603659164	0	0	0.131779754712325
XCL1	0	0	0.152917428043569	0	0.688260442702006	0	0.00474046103802068	0.0245920077567015	0	0.0136345648662987	0	0.0168857442011296
TBX19	0.00950362793925602	0	0.010889737653263	0	0	0	0	0.00540253646092281	0	0.0299709235030993	0.0141765592910842	0.0229961760432059
SFT2D2	0	0.0462839718249211	0	0.0135392152030742	0.0378950060127745	0.0438987324594434	0.0456736507210954	0	0.101885477076055	0	0	0
TIPRL	0	0.0100191376225331	0	0.019731302620646	0.0187588831759233	0.0106460734118969	0.0398459594133535	0	0.0207313967303119	0	0	0
DCAF6	0	0	0	0.0335741953803364	0.0182636982010434	0	0.0211542807188174	0.0115151116521356	0.0171970814500265	0	0	0.0076702286914219
MPZL1	0	0	0	0	0	0	0.0262168094567491	0.0431365535318128	0.0082344617808572	0.0608081435188124	0.0297295958239227	0.00802292484307341
RCSD1	0.0708166953830894	0.0490518552421295	0	0.0154256194631203	0	0	0	0	0.0552888078029598	0	0.00599121905833554	0.135709596861661
POU2F1	0.164791328783045	0.164642039520184	0	0.0355419857543565	0.0165849212565696	0	0	0	0.0119807479610363	0	0	0.0267494307100347
DUSP27	0.000202964280966636	0	0.0210151139698891	0	0	0	0	0.0228319389460162	0	0.0381318053658799	0.0072433790856942	0.0146082420131796
MAEL	0	0	0.00610610207507892	0	0	0	0.00869798565847378	0.0106356801562531	0	0.00403967659390157	0.00235335897495717	0.0103674369787738
POGK	0	0	0.357845556613834	0	0.487715418700445	0	0.0510620200543431	0.0527840057537781	0	0.00504956293018799	0	0.0149518906316664
GM4847	0	0	0	0	0.0159381518621909	0	0.00505276310639565	0.00878960708046407	0.0147527875851887	0.0179520621190079	0	0.00795065860519319
FMO9	0.00736773095193118	0	0.00422748436804063	0	0.00211098143634541	0	0	0.00252890441525431	0	0.00666300410041388	0	0.00930285332390556
MGST3	0	0	0	0	0	0.00313028133439774	0.00112851251290092	0.0250587730043471	3.94408977964153e-05	0.0537269137829832	0.0243299752057599	0
LRRC52	0	0	0.0189828205041951	0	0.00118146490097022	0	0.0105066028296187	0.0152143935742333	0	0.0399882409602735	0	0.0165605004220313
PBX1	0	0	0	0	0.0264394039999262	0.221629094962249	0.00110882284194326	0.0534250144382829	0.0690794429876496	0.106390548959109	0	0
NUF2	0	0	0	0.00608633422462803	0	0.128085186986339	0.154797394379757	0.158589960477024	0.288422723976951	0	0.153749890083668	0
RGS4	0.00339268262204752	0	0.0115851237626294	0	0	0	0	0.00739612250633077	0	0.0163689023804356	0.0022401812750606	0.00821386326213937
HSD17B7	0.0133550171772892	0.0220323637721217	0	0	0	0	0	0	0.00660627551317158	0.0025908200565713	0.0679467385609982	0.00813917366243295
DDR2	0.00198397905107322	0	0.0157667753315225	0	0	0	0	0.00678231347892292	0	0.0136594402057556	0.0110909742411197	0.0150438172445017
UAP1	0	0	0	0	0	0.0789012725793074	0.00744750356224628	0.00461312182950614	0.0477405854122554	0.0459905200820803	0.0764452170382268	0
ATF6	0.0533152911838408	0.168110600125124	0	0	0.00219700226009624	0.102835250084118	0	0	0.0164697665990548	0.0595337633679696	0	0
FCRLB	0.00579354699807008	0	0.0160744262945326	0	0.00372816218275738	0	0	0.0122225333157565	0	0.0235330262123234	0	0.00650655459719374
FCRLA	1	1	0	0	0	0.123226224958732	0	0	0.00511268967938601	0.0529713070960282	0.00186688485866881	0
FCGR2B	0.435494212509916	0.572196233964929	0.44978039113147	0	0.240859485882621	0.319820813990331	0	0	0	0.329010252612723	0	0
FCGR3	0.00364645631568406	0	0	0	0.684700384819987	0.309179177625721	0	0.00593570851068877	0.0126978777629699	0.0851765763494008	0	0
SDHC	0	0	0	0	0.0085549820374856	0	0.0419544351520779	0.00735184060156467	0.0218754249339874	0.0154165088052564	0	0.00106301220536251
PCP4L1	0.0107715778754277	0	0	0	0	0	0	0.0164802848706786	0.0148102709297202	0.0329988211172736	0.00212196164014977	0.0152633581224784
TOMM40L	0	0	0	0.0164832440637035	0	0.00500304749597461	0.021543732240767	0.00440865925873568	0.0047770149986099	0	0.0532476559379087	0
FCER1G	0	0	0	0	1	0.452769437105618	0.393273338380879	0.33806255942427	0.643165799964004	0.857292680725285	0	0
NDUFS2	0	0	0	0.01851582511963	0	0.0181887041228006	0.0420241916130098	0.0204095453630139	0.0725622287509327	0	0.0238426301825141	0
PPOX	0.0082347696443116	0.0150796445931501	0	0.0300789610919098	0	0.0154591135971492	0	0	0.00745905807529783	0	0.00850308417613	0
USP21	0.0127688675625656	0.00340809664060212	0.00575741587893022	0	0.019215302885817	0	0	0	0	0.0119904060968822	0	0.03598857087957
UFC1	0	0	0	0	0.00769944401782945	0.0622067762958467	0.105093366856556	0.00437815144732759	0.0971886724844789	0.0028069076032587	0	0
NIT1	0	0.000540939814617181	0	0.0223880944249588	0.00441276364265657	0.00318981751934757	0.00528242548447961	0	0.00613411456274452	0	0	0
KLHDC9	0	0	0	0	0	0	0.00959404332239137	0.0063729203591962	0.00281771818728953	0.0234529565003996	0.00720645504554566	0.0124523160417964
B930036N10RIK	0	0.0493920908975861	0	0.0181307508103896	0.0131929726467076	0.0577977103646408	0.0188997849606663	0	0.0234676563521339	0	0	0
LY9	0.012782172050409	0.0303856194615689	0.16493039651143	0.0814438267951345	0.0861929185685608	0	0	0	0	0	0	0.0563060679202384
SLAMF7	0.000847754485835985	0	0.288664793737971	0	0.170536013685285	0.16181321411621	0	0.0505529634387739	0	0.515858206286578	0	0
VANGL2	0	0	0	0	0	0	0.00509238449184268	0.0466519235118368	0.0581207770138845	0.0473265092029668	0.0664251397896501	0.00210328733819489
NHLH1	0	0	0	0	0	0	0.00105575410778157	0.00604017630168079	0.00277346288047179	0.0210634256979908	0.00676497075177281	0.0120161393934826
CASQ1	0.00402777547411355	0	0.00431623093869785	0	0	0	0	0.000292534241475818	0	0.00977697514036205	0.00198806660313017	0.0110311686430408
ATP1A4	0	0	0.00714509252806368	0	0	0	0.00776391233136537	0.0143055871944129	0	0.00831527054214487	0.0066277806581229	0.0110540410921382
ATP1A2	0.00441233290369679	0	0.00112920213935265	0	0.00275825845468186	0	0	0.00752989160223203	0	0.0206842430498811	0	0.0199024489935247
KCNJ9	0.000295131429598107	0	0.00904034706542478	0	0.00837167958366455	0	0	0.0070514829975671	0	0.0294476074463717	0	0.0180311775837708
SLAMF8	0	0	0	0	0	0.977877505217089	0.00530576896295678	0.0175540663865441	0.012257391030106	0.022311702265407	0.00288816587817022	0
FCRL6	0.00529701016682003	0	0	0	0.0359323659951181	0	0	0.00630613581935591	0.00111389445716589	0.0171762946981196	0	0.0107361091556733
DUSP23	0	0	0	0	0.00461964649493849	0	0.00957054769134568	0.0411606307851591	0.013537898994148	0.0338294909682357	0	0.00968321915833876
APCS	0	0	0.00267193629856893	0	0	0	0.000248578690986741	1.10677875840081e-05	0	0.0194396732689199	0.00244741375696248	0.00598757081409824
OLFR1408	0.00120506907205911	0.00490326211455736	0.00012041604149145	0.00244716685783227	0	0	0	0	0	0	0.00234745127038512	0.00198198717478814
FCER1A	0.00245199379194542	0	0	0	0	0	0	0.00624213853670383	0.0101336831328043	0.00694093726487833	0.00575404008813755	0.00219464851048836
DARC	0.000515254199669233	0	0	0	0	0.0159346616228272	0	0.00933345211087173	0.00306511428621368	0.0244155452253956	0.0063059910244086	0
CADM3	0	0	0.00608464263987675	0	0.00445374830406327	0.0614971538530364	0.000669891894163404	0.0123335429030153	0	0.0246707074349135	0	0
BC094916	1	0.437045029725507	1	0.906366037610958	0.354826245279132	0	0	0	0	0	0	0.0660251791710515
PYDC4	0.103606982649706	0	0.226872201784774	0.296422505844176	0.0365195949932518	0	0	0.0541064342914772	0	0	0	0.158585487666051
AI607873	0	0.109631772410167	0	0	0	1	0.008557077454733	0	0.0136179222355871	0.0200699373059442	0.00764202938044436	0
IFI203	0.0905972403798487	0.0956488799634382	0.103290233443815	0.0672411442562596	0.00226106409189702	0	0	0	0	0	0	0.136416255526028
IFI202B	0	0	0	0.00427483524954312	0.00867494585569406	0	0.00414499184076093	0.00797595822011491	0.00382892864263765	0	0	0.00198141522075657
IFI205	0	0	0	0	0	1	0.00863601896784044	0.00523964152858872	0.0045774255368558	0.043840570255268	0.0224124442181967	0
OLFR231	0.0176945386277964	0.00984379052102188	0.000468407877418912	0	0	0	0	0	0	0.0228190829944695	0.00769042393332857	0.0136653986847655
OLFR419	0.00412579451821276	0.000448938147687964	0.0105583476720418	0	0	0	0	0	0	0.00630948650581577	0.00608290482047735	0.00183750672075479
GREM2	0	0	0.0218374893735809	0	0.00273717849419804	0	0.00156639067163122	0.0111883247993801	0	0.0257049626194687	0	0.0146140917360356
FH1	0.0401893764853212	0	0	0	0	0.0410130360672597	0	0.00264464202848679	0.125603647677141	0.0066918212217738	0.0438283748798631	0
OPN3	0.139653210971153	0.0196693621232197	0	0	0	0.070933155597985	0	0	0.0285607165308868	0.0627830038839137	0.041023319798738	0
CHML	0.0654344728180171	0.0239292179562171	0	0	0	0.070183815227249	0	0	0.0911519140129171	0.0441732028499962	0.0414573972755415	0
PLD5	0	0	0.0115643654362103	0	0.00457884431292358	0	0.00310342313908429	0.0166531338015395	0	0.0109663025098954	0	0.0148152427760915
CEP170	0.0486198947137736	0.178035016328348	0	0	0	0.123452702266099	0	0	0.286133833101824	0.133070587629781	0.0541657341502832	0
MIR350	0.0328674142965215	0.206488816378825	0	0	0.0100335882863081	0.0771184073283974	0	0	0.0577496697723529	0.0178355421268636	0	0
AKT3	0.140238285656197	0	0	0.0106221323244651	0	0.0431095312975729	0	0.0168544993562083	0.0199311934097149	0	0.026336019378902	0
ADSS	0	0	0.00208647633319111	0.0452915355801857	0.000350884224951778	0	0.0540898420980649	0.0054907030116194	0	0	0	0.00385015249091926
4930527J03RIK	0	0	0.00920365732051702	0	0	0	0.0103361370704305	0.0367689048899397	0	0.0431559716686127	0.00529666256078336	0.0241168125440531
HNRNPU	0	0.00793701397166187	0	0.0124291414656437	0	0	0.00575400217629512	0	0.021498147045025	0	0.0409136627919677	0.00598413551291584
SMYD3	0	0.0102569421995665	0.015811171521731	0.037844050930957	0.0065075767689689	0	0.0032250144472245	0	0	0	0	0.0198010709933565
ADCK3	0.126352819366514	0.0865138297952123	0	0.00662880428970532	0	0	0	0	0.021449091432547	0	0.0105934772976055	0.0289711769147355
PSEN2	0.032756746965758	0.0525511271216358	0	0.174259997430716	0	0.00342972907424087	0	0	0.0141865977570218	0	0.00115025261816758	0
GM5069	0	0	0	0	0	0	0.0163827051942241	0.0196282128200101	0.0189086943433817	0.0150367743575571	0.016617165338937	0.00895080466196706
6330403A02RIK	0.0156226457147964	0	0.012414794190409	0	0	0	0	0.00181278964944924	0	0.035816444520246	0.000558734224983983	0.0256736179098059
MIXL1	0.018742144694582	0	0.0192568518398257	0	0	0	0	0.0154247227548448	0	0.0334285098235149	0.0068122671553285	0.0133881848466435
EPHX1	0.337791798980434	0.21866013990488	0	1	0	0	0	0	0.448854198860521	0	0.0805268122662463	0.204960879428149
NVL	0.00459622073195486	0.0225606782387933	0	0.0256169971944416	0	0.0065781774319163	0	0	0.0150645459516895	0	0.0573028186802798	0
WDR26	0	0.0169774630509981	0	0.0324137672217452	0.0039311709100396	0	0.0210538339161453	0	0.0573204681383002	0	0	0.00806455121725912
CCDC121	0.0199294433914	0	0.00123548575582516	0	0	0	0	0.0108037108867076	0	0.0475851597564557	0.00734298089190231	0.0207299840346851
LBR	0	0	0.0109346267223775	0	0.0219833844457523	0	0.0105974199565557	0.00463819157415573	0	0.0199459200472739	0	0.118475689757863
ENAH	0	0	0.0034392310828283	0	0	0	0.00342063086694207	0.0183413200672897	0	0.0115308999886353	0.00560458563338739	0.0040805229987206
VMN1R1	0.0038472499241695	0	0.00854203795911869	0.00255300519380993	0	0	0	0.0179229498044965	0	0	0.00842987837590574	0.00930975879192678
DEGS1	0	0.00415087206046579	0	0	0.0372172591565297	0.110741677610155	0.0375825943600915	0	0.0318785480628035	0.000857681793624749	0	0
FBXO28	0	0	0.0847583924199558	0.0454795618328659	0.0841371813890707	0	0.0618446697954762	0.00314523822067932	0	0	0	0.00841528617621417
CAPN2	0	0.107377978828213	0.127965439970031	0.115623246368895	0.188664422741477	0.010946761208473	0.322756639569844	0	0	0	0	0
4922505E12RIK	0.00649148971356309	0	0.0153588777285818	0	0	0	0	0.00949658931202011	0	0.01141409373839	0.00818402310606282	0.0172915437610346
1700056E22RIK	0	0	0	0.0292021613182195	0	0.0382372048745194	0.0173825908479207	0.0194030162173057	0.0191131791908627	0	0.014921171576676	0
HLX	0	0	0	0	0	0.206972842154361	0.00077362914821177	0.0582395963102237	0.0228571074338426	0.185598432624454	0.0151625855539251	0
MARC1	0.0199386521928912	0	0.010013196102844	0	0	0	0	0.00294970680333845	0	0.020481707089107	0.0162743075991698	0.0222567377262494
MARC2	0	0.0223740872638713	0	0.024474512571483	0.00401293694247739	0	0.0115203257454699	0	0.0577121162195988	0	0	0.00423705483377625
C130074G19RIK	0.00700902041635897	0	0.00728532438066095	0	0	0	0	0.00541004289644803	0	0.0271816991986846	0.00295197863856994	0.0160892019901497
MARK1	0.00365536367143118	0	0.00237600945828242	0	0.00584034328326346	0	0	0.0108019832007845	0	0.0236115576987247	0	0.0147829553878994
IARS2	0	0.00737184474373563	0	0.024638792843391	0	0	0.00229048226487449	0	0.00569659016469599	0	0.0169164724361213	0.0222487028406118
9630028B13RIK	0.01318865916615	0	0.00958687616553959	0	0	0	0	0.00402823967965646	0	0.0324690777985333	0.00233302595042085	0.0295576971022246
LYPLAL1	0.00135666432830428	0.00615724856298076	0	0	0.0111087791701189	0	0	0	0.0271282829994421	0.0283596292938551	0	0.0156618293837539
TGFB2	0	0	0.00561068697317996	0	0	0	0.000523294710357238	0.0147511994856088	0	0.0221103092935393	0.00901209941367839	0.0193068043077871
RRP15	0	0.0015831152285924	0.00241419874325647	0.0127172617616448	0	0	0.0179662817294121	0	0	0	0.103779707755875	0.00224362528258052
SPATA17	0.000741678000925233	0	0.00903208199320738	0	0.00198466990069099	0	0	0.0133012094979615	0	0.00499488212704426	0	0.00934549687279654
KCTD3	0.102684671320278	0.259774416900171	0	0	0	0	0	0	0.0173628035808028	0.0054635247944633	0.0223633325895602	0.0158486582904419
KCNK2	0.000966093625536868	0	0.00942819333653711	0	0	0	0	0.0127413603110207	0	0.0346407537487767	0.00919275764208463	0.0236633177710504
CENPF	0	0	0	0	0	0.0590349018102152	0.0630815317789859	0.0731284445173801	0.056452876530502	0.0269520646277862	0.0549249464836595	0
SMYD2	0	0.014012347490449	0.0135832477987291	0.0375487447836419	0	0.0029552510164578	0.184276804976681	0	0	0	0.0976679709253847	0
PROX1	0	0.0920226662139597	0	0	0	0	0.00226316831920871	0	0.00577647880222555	0.017497502122893	0.00112354606145254	0.0196205422675586
RPS6KC1	0	0.000967576065783718	0	0.0025337715242855	0	0.0908218782056946	0.0350307439307336	0	0.0179871065524534	0	0.0140686224621298	0
VASH2	0	0	0.00324615079086892	0	0	0	0.000918534439708586	0.000814022672201995	0	0.0497541796073361	0.0159121121524046	0.0240429009112093
TATDN3	0	0.0129783584264156	0.0056133175130968	0.0321028298522417	0	0.04734838956667	0.00782516615996436	0	0	0	0.025305940047025	0
FAM71A	0	0	0	0	0	0.130100463025681	0.00227389859026217	0.0286516499694514	0.00517153003400182	0.0519028167790173	0.011012127641964	0
ATF3	0	0.0912472713018419	0	0	0	0.992384890118059	0.0161460632496674	0	0.038326493977864	0.052627356633031	0.0165214059979577	0
NENF	0	0	0	0	0	0.0521500285492402	0.0123461818655417	0.00144957759227522	0.0461081409960155	0.00216926939337291	0.0192675449414654	0
DTL	0	0	0	0.0410771843408007	0	0.0603794374234503	0.10596848953488	0.0605587345112552	0.214786220725784	0	0.0703354906285776	0
TRAF5	0.193020777382307	0.079318869243966	0	0.153821287503952	0	0.00945093754811899	0	0	0.00168910151154744	0	0.0067939886525824	0
RCOR3	0.000702166483782805	0.00897576818974453	0	0.0338208208645559	0.0144388913008899	0	0	0	0.0192280463193845	0	0	0.00225777085991296
HHAT	0.00644636633127336	0.0398658657875787	0	0.0435974923189476	0.00280109621226272	0	0	0	0.0349920811805296	0	0	0.0156644421280035
SERTAD4	0.0124996354641077	0	0.0017461259262548	0	0	0	0	0.0201607604665382	0	0.0350516186081655	0.0147983805630223	0.0211268259525099
SYT14	0.00345866208448423	0	0.000896721326091497	0	0	0	0	0.0123734401733736	0	0.000222651132032646	0.014682551577692	0.0150042241863736
DIEXF	0.00449236829558866	0.0252839778015883	0.00885324007434261	0.0302959634164531	0	0	0	0	0	0	0.0214904472115809	0.012996123225347
TRAF3IP3	0.150777404226697	0.105945289814199	0.0653177725352786	0.18757201861077	0	0	0	0	0	0	0.0100540081742752	0.147583510931802
HSD11B1	0	0	0.464861510140408	0.279896723640874	0.657336821102111	0	0.0105712653602105	0.116319406976248	0	0	0	0.193468706984044
G0S2	0.0160233587789137	0	0.0095125041156142	0	0.0395343778380471	0	0	0.00706084429200512	0	0.0177001353002374	0	0.00412508435733174
CAMK1G	0.00229687019251458	0	0	0	0	0	0	0.00711225440095293	0.00650742045790387	0.0248604191577055	0.0184560687972749	0.0150479669949993
MIR205	0.000619745305735141	0.00339291562992839	0.00278062581953759	0	0.00181873299330229	0	0	0	0	0.0104941407966564	0	0.00417543516083571
CD46	0.0700583916634764	0.0783253824189853	0.0120559374149218	0.0621317402776998	0.0462011817955011	0	0	0	0	0	0	0.0235484329107293
CR1L	0.0299764344739881	0.0189729446490833	0.015420346366295	0.0119019026718294	0.0606586580805781	0	0	0	0	0	0	0.00308268899551402
CR2	1	0.570184062605746	0.0630823634370059	0	0	0	0	0	0	0.0295009267565451	0.00483073790592304	0.0134413959803419
CNKSR3	0.000611989193504068	0	0	0.032074031638004	0	0	0	0.0480143101294335	0.11948065619425	0	0.0109105476302192	0.0105321559836577
IPCEF1	0	0	0.272030708008298	0.588734919109101	0.0813758612325443	0	0.139909771996868	0.0828065039236576	0	0	0	0.0843906272521163
RGS17	0	0	0.00597460598889884	0	0.00270836136448302	0	0.00345509084704979	0.00439467421850941	0	0.00979200206454214	0	0.018220972231043
MTRF1L	0.00988420775513086	0.0105689821974399	0.00269494232654904	0.0423112443242858	0.00324539883512388	0	0	0	0	0	0	0.0217803997399416
FBXO5	0	0.00246751560862499	0	0.00187512348430051	0	0.0183708531336146	0.0129508384276354	0	0.0447594996352463	0	0.0359835451263149	0
LRP11	0	0	0.000764057557889998	0	0	0	0.0114311713130689	0.0248394827460759	0	0.0265858780815565	0.0135476974194441	0.0289054681644197
NUP43	0	0.00947804586744105	0	0.0745522018723454	0	0	0.00534801954713229	0	0.00898381269694114	0	0.00974578444064867	0.00191752255233323
LATS1	0.00769904734028155	0.0145526861919904	0	0.0147000758051925	0.000694314459947719	0	0	0	0.0101848426539035	0	0	0.000547295899442631
KATNA1	0	0	0	0.0274795881689983	0	0	0.0131171285793952	0.00215762495710828	0.0180995722045721	0	0.0184889975030742	0.00324668374752452
PPIL4	0.0110949782125676	0.00685169887342379	0.00770553517183647	0.040520199242826	0.00416161845441541	0.00185053743244439	0	0	0	0	0	0
ZC3H12D	0.159930352392679	0.36912336580284	0.0682928693170905	0.356298142959162	0	0.0588519892657606	0	0	0	0	0.130815479190615	0
GM5177	0	0	0	0	0	0.00218609555780477	0.0557888765484783	0.016887381313464	0.0303051283441494	0.00405549395297275	0.0562970358332502	0
SHPRH	0.0225023927020063	0.0224885294952622	0.0309381747347184	0.0314248560223292	0.00428074888923216	0	0	0	0	0	0	0.0334421199881345
FBXO30	0	0	0	0	0.0391248136746281	0.0427360498396505	0.0324226919281431	0.0197790918097778	0.0321899868570049	0.143677655352316	0	0
EPM2A	0	0	0	0	0	0	0.0173458607742879	0.0308033602567256	0.00498391644086031	0.0367243983727676	0.0100912413540422	0.0119108507512124
SF3B5	0	0.00247385114391959	0	0.00351788331553975	0	0.0172886848152079	0.0342581057828057	0	0.0421353074568486	0	0.00707754108104231	0
PLAGL1	0	0	0	0.242626108629344	0	0.0208573297210825	0.00132858500453496	0.0169974700475456	0.00613351364312403	0	0.0149839527946317	0
FUCA2	0	0.000381237580622947	0	0	0.104280252497604	0.141481794226888	0.119109342833745	0	0.0848770319600934	0.0839631104523106	0	0
ADAT2	0	0.00216673895331276	0	0.00311946830480151	0	0.00384832838007605	0.00800825010446207	0	0.020704646115927	0	0.0133790864537481	0
HIVEP2	0.0505443732738568	0	0.0462216634727573	0.208204580940925	0.00177692991917817	0	0	0.00958804361478964	0	0	0	0.151481549957606
CITED2	0	0	0.0169993978791484	0.00715310137609699	0.0782456366791942	0	0.0677949845708278	0.0591396657898072	0	0	0	0.0127412908871246
TXLNB	0	0	0.0288208857107566	0.0194034472387847	0.0245611819733819	0	0.0104082002597428	0.0150998330607687	0	0	0	0.0257818424882187
REPS1	0	0	0.0350945031620293	0.0856201932924907	0.0392945181974636	0	0.0380239948821361	0.00088524508365893	0	0	0	0.0315257538793076
PERP	0	0	0	0	0	0	0.00978278217972181	0.0385590620280614	0.00363117798166362	0.0255313579656189	0.000109280362088519	0.0190982759670259
OLIG3	0.00934319874115028	0	0.00314275590924243	0.00491835311385937	0	0	0	0.0047838471629551	0	0	0.00559633777082062	0.0142739937168047
IFNGR1	0	0	0.12541452759006	0	0.122746613180804	0.05667174233161	0.0578150792158522	0.125309122117365	0	0.0637831050652648	0	0
IL22RA2	0	0	0.00179182943918489	0	0.00931845131209621	0.053599554250429	0.00401956558187821	0.0200999723147856	0	0.0306423579549175	0	0
IL20RA	0.000826427627529829	0	0.00530718831088929	0	0	0	0	0.00648747785109487	0	0.0142060938246039	0.00664814729335941	0.0153848486181045
MAP3K5	0.0903554282741548	0.256916437000812	0	0.227085377065062	0	0.00920798480353712	0	0	0.112695107140375	0	0.0142077582837663	0
MAP7	0	0	0	0.0413448016263422	0	0	0.00647172497675696	0.0372735461800896	0.049843150276071	0	0.0608348454209303	0.0676488174498477
GM6251	0	0.0186097778759158	0	0.0230935124468579	0	0.0110903933179729	0.0204507290185598	0	0.00100353827591533	0	0.0536922730632823	0
BCLAF1	0	0.0204951328269606	0.0103913544646737	0.0175598788349838	0	0.00145886554740041	0.00321543948154123	0	0	0	0.0550687068350421	0
MTFR2	0	0	0	0	0	0.0576454023729393	0.0844098464611656	0.0846408348731369	0.0888922381180139	0.0269495725895966	0.053152721137125	0
F730021E23RIK	0.00248837249982483	0	0.0143083717757996	0	0	0	0	0.00179167482154322	0	0.0178569308025057	0.0199981409069061	0.00740337000758478
AHI1	0.000530711253815809	0	0.00935589914695402	0.0208838865465101	0	0	0	0.00771973553962182	0	0	0.0186227046898833	0.0800559751480508
ALDH8A1	0	0	0.00504797053826033	0	0	0	0.00411698047033962	0.00960350233119587	0	0.00823656976215187	0.00178072296045811	0.0140006835301475
1700020N01RIK	0.00448284125580933	0	0.0201486580304671	0	0	0	0	0.0217766399112911	0	0.0251787423669564	0.000539074965979512	0.0318494874918809
SGK1	0	0	0.230293902990969	0	0.0270744622242059	0.0548302050338774	0.0899657808870098	0.225497710945814	0	0.123507207405593	0	0
GM10825	0.316521992412169	0.221933487230274	0.142400253442639	0.00376090697125057	0.00590142431828335	0	0	0	0	0	0	0.0102723581242921
SLC2A12	0.00182217348341284	0	0.0107523871968559	0	0	0	0	0.0157949737832116	0	0.0111325100259743	0.00146308244661849	0.0199592482621841
SLC18B1	0.00403704524721615	0.0268503049783116	0	0	0	0	0	0	0.00610628962472552	0.0330966599102958	0.00554138525402099	0.00559764376981579
VNN3	0.000568820843762182	0	0	0	0	0.0229211141706037	0	0.0158053209314904	0.000382041030535171	0.0433624427765025	0.00900973344488737	0
VNN1	0.00291065242760453	0	0.0242970628972719	0	0	0	0	0.00810940589660989	0	0.0231761611068061	0.00199062198627877	0.0172312444005812
TAAR1	0	0	0	0	0.00721485480364478	0	0.00341732147523459	0.00621281909444003	0.00496102693651235	0.0120602595684565	0	0.0123059797624214
TAAR2	0	0	0.0146848821171951	0	0.00055784595901218	0	0.00952355756816452	0.0146452416509829	0	0.000419519599121557	0	0.00176445973282118
TAAR3	0	0	0.00807029056145217	0	0.0037905497106539	0	0.00231906330581469	0.00755648539042957	0	0.0224938773850764	0	0.00926603079727222
TAAR4	0.00772036965977801	0.000729295392737861	0.00668962113095121	0	0	0	0	0	0	0.0219731821373624	0.00214736897091095	0.00872688772394647
TAAR5	0	0	0.0119005849221431	0	0.00884511151224701	0	0.00137676892883312	0.000327806829671496	0	0.0287496527552521	0	0.021079574749898
TAAR7B	0.00347353244518224	0.0024413462972106	0.0076710707592822	0	0	0	0	0	0	0.030811902017393	0.0142700130815918	0.00868442059782958
TAAR7D	0.00541788681858632	0.00147825636231573	0	0	0	0	0	0	0.00394284371588373	0.0102144590542804	0.00573376934263315	0.00634508877228872
TAAR7E	0.00533860113639842	0.00156103302182713	0.00662906457418746	0.00273351212484423	0.00713428768302198	0	0	0	0	0	0	0.0105029832250034
TAAR7F	0.00421698475923859	0	0	0	0.00620551955240831	0	0	0.00508688755363424	0.00183922958311856	0.0039342088699091	0	0.00254154918899263
STX7	0.0519547881940501	0.224791557662911	0	0	0.0247760157246918	0.205912287663051	0	0	0.216757554968104	0.123656775566407	0	0
MOXD1	0	0	0.00131686065919199	0	0.000455715118438468	0	0.00520825259126301	0.0161285671263854	0	0.0126400534883898	0	0.00906551328022813
CTGF	0	0	0.0114791450397783	0	0	0	0.00271978452786496	0.0155997658949593	0	0.0200557977799784	0.0172185197722532	0.0315390623565444
MED23	0.0111555967272833	0.0289023272537654	0	0.0498879888027816	0.00624688227719836	0	0	0	0.00977706451504317	0	0	0.0121381449150828
EPB4.1L2	0.0571604936110154	0.00732248965754117	0	0	0	0.0832958335408093	0	0	0.305447214059702	0.0257310031820771	0.0870697475054855	0
SAMD3	0	0	1	0.0623777737676122	1	0	0.00447443315930836	0.0139254642582066	0	0	0	0.0141644709912613
ARHGAP18	0	0	0	0	0.0965301551541395	0.145298121960812	0.119152047102409	0.00570490951683384	0.00333799775425508	0.0273771218869595	0	0
PTPRK	0	0	0	0	0.026629395809889	0	0.00242875720819755	0.0169053945935505	0.00739663916135755	0.0313900625402159	0	0.017637305700251
THEMIS	0	0	1	1	0	0	0.0203399961534658	0.0257986758585082	0	0	0.0236484448392369	0.00329863163647966
SOGA3	0.00244837166298148	0	0.011511614298495	0	0	0	0	0.0108580454026245	0	0.0112263452270493	0.00492315440501494	0.013828479374595
9330159F19RIK	0.00793285723136536	0	0.00278095134314011	0	0.00577332913621419	0	0	0.00637483170021129	0	0.0171357435160676	0	0.0109038108991866
ECHDC1	0	0.0408215936135949	0.0218035939961897	0.0189132496581553	0	0.0106743327771062	0.0236299221926111	0	0	0	0.00857544494225256	0
HDDC2	0	0.00643548294559939	0.00538386373335628	0.024843444300987	0	0	0.00794571581242555	0	0	0	0.0172161733685262	0.0139947596140665
SULT3A1	0	0	0.00378628376068795	0	0.0200637965490209	0	0.00974969832024086	0.0151312073937193	0	0.00655215527540943	0	0.00301390199530085
RSPH4A	0	0	0.00924494981201242	0	0	0	0.00494937217146789	0.00964986606188952	0	0.0193658478149466	0.0088600574712729	0.0123467037870794
TRAPPC3L	0.000910765732591815	0	0.000980021086138397	0	0.0142229003010268	0	0	0.00788410860919694	0	0.0178938898124873	0	0.0120342315065253
TSPYL1	0	0	0	0.0329401491497892	0.0171644062965058	0.0339943668939053	0.0474045094016624	0.0252149401359111	0.0212033964601937	0	0	0
TSPYL4	0	0	0.0356221482694269	0.00849459725653515	0.0125119282451374	0	0.00597737938408266	0.00745128563702516	0	0	0	0.0306435935574771
COL10A1	0.0315442011108334	0.0128076230198466	0.034662243009261	0.0360385854859998	0.00927997488184423	0	0	0	0	0	0	0.0471327797451731
FRK	0	0	0.00564636710440635	0.00286365974505982	0.00188351431863755	0	0.00115589909067012	0.0207154289922561	0	0	0	0.0107806346290692
HS3ST5	0	0	0.01116036344432	0	0	0	6.36005213145028e-05	0.00527362937171484	0	0.00956797825672863	0.00417374262135866	0.0156513794021475
HDAC2	0	0	0	0.0318201654028973	0	0	0.0473648360590612	0.0175740386933027	0.0172792123379934	0	0.037217221825537	0.0255549522939593
5930403N24RIK	0	0	0.0180006554805093	0	0	0.00755261564512023	0.00907525282278206	0.0458757425568113	0	0.0563640119273678	0.00697580646935926	0
LAMA4	0	0	0.0079581746788117	0	0.00556984854656391	0	0.00432145825848136	0.0138009229482735	0	0.00718359782451983	0	0.0109944173881643
TUBE1	0	0	0	0.00185105819080832	0	0	0.000877516485386341	0.00943511171526882	0.028033572857845	0	0.032410457025632	3.72192626016458e-05
FYN	0	0	0.352192609926984	0.356090228720471	0.334410015546631	0	0.17824966604013	0.369023720167096	0	0	0	0.0158893909695117
TRAF3IP2	0.116349195908596	0.091977746522407	0.166928173871217	0.138295604307626	0.0210846066671188	0	0	0	0	0	0	0.124502508163653
REV3L	0.00327512676747476	0.00462502531482323	0.01071082096012	0.0328583423494077	0	0	0	0	0	0	0.0175528392464971	0.0213026894037793
RNU3A	0	0	0.00409886917776303	0.281889111815674	0.0322297690236833	0.0395734927508603	0.0741137503516246	0.0293035668371895	0	0	0	0
CDK19	0.0427147909428643	0.0149667548729122	0	0.0187056397121974	0.0162920404291624	0	0	0	0.00368170953300989	0	0	0.00551973494516644
SLC22A16	0.00677620137048369	0	0.0209213019707614	0	0	0	0	0.00194505523403429	0	0.011416263218475	0.00338165558552175	0.0198810543238073
DDO	0.00430944802649819	0	0.0271555826043102	0	0	0	0	0.0168413179132759	0	0.0273570280207903	0.00470867625511527	0.0145198302896105
METTL24	0.00532715903954324	0	0.00468650500760416	0	0	0	0	0.00685474022562269	0	0.029052976627625	0.00321737079987288	0.026709124973812
WASF1	0.00443202783795451	0	0.0167982358022675	0	0	0	0	0.0124521531687725	0	0.0198777057509083	0.00748868080788064	0.0176519829420238
ZBTB24	0.0171336657629654	0.00938170213184862	0.00835368415778431	0.0156917000007542	0.0110987088373288	0	0	0	0	0	0	0.0306447724576586
MICAL1	0.0278326918199448	0.00318492465323464	0.0700043752856156	0.00119943205767719	0.146404162966475	0.0177988819414491	0	0	0	0	0	0
CD164	0	0.00499951621763473	0.0368562702068559	0.0229874855013996	0.041847895355856	0	0.0354731758787974	0	0	0	0	0.043619989549227
SESN1	0.0751013734281553	0.0152439396796227	0	0.0609550208573382	0.072906067208696	0	0	0	0.0673284017484758	0	0	0.133629119943726
SNX3	0	0	0	0.00988715135554787	0.00471609211760916	0.0375577597806231	0.00982192499916524	0.0118868534546198	0.042856933593031	0	0	0
OSTM1	0	0	0	0.00979061520583273	0.061761114967182	0.0190803247710068	0.0427640933281563	0.0107143489835126	0.00122555119160794	0	0	0
SEC63	0	0.00378512663937023	0	0	0	0.0240795266050212	0.0153922855543239	0	0.0407634866601905	0.00620991557296069	0.0249055807824113	0
SCML4	0.187590903193078	0.0425824896301171	0.208047617311681	0.121162044717214	0.0721635432538585	0	0	0	0	0	0	0.228724452345308
PDSS2	0	0.00808911784497726	0	0.0289564983600903	0	0	0.000627554530080866	0	0.00169193505859235	0	0.0101738068114628	0.00585018059042213
BEND3	0	0	0	0	0	0	0.0044368670896131	0.00100577955141848	0.0180180679317622	0.0281323491327327	0.0266322275767578	0.0190512580978844
CD24A	0.542063681361448	0.739178846725325	0	0	0	0.256064082725977	0	0	0.964213316979508	0.900479984048151	0.805057693392667	0
F830002L21RIK	0.0130053341131681	0	0	0	0	0	0	0.00622245183672317	0.0109471166909719	0.0316870692412218	0.00800669213148629	0.00294106019279804
RTN4IP1	0.0277941948112707	0.0687334549756902	0	0.0180737723812068	0	0.0105751631213434	0	0	0.00942825819556752	0	0.0620514010410428	0
ATG5	0	0	0.0158815148174957	0.0171113118568951	0.0236943861557949	0.00615223699176296	0.0167061108520961	0.0215716483320354	0	0	0	0
PREP	0.00116662177096543	0.0202048313856152	0	0.00403016924488146	0	0.0225410351450279	0	0	0.0336383232162228	0	0.00361537871605848	0
POPDC3	0.00405309410390461	0	0.00677200513146593	0	0	0	0	0.0145228446374978	0	0.0206298389524807	0.00907278733572836	0.0173118666238178
BVES	0.00309115423201521	0	0.0169734762029444	0	0.00356181819080337	0	0	0.0207219846016372	0	0.028035291352263	0	0.0208612522320015
HACE1	0	0	0.0640528845159219	0.0580804190106083	0.141662001787487	0	0.00693056912083933	0.00209055255387253	0	0	0	0.0134403343304481
ASCC3	0.00623390069728372	0.00359959129012481	0.00665211660660923	0.0300539997038176	0.00388826629758605	0	0	0	0	0	0	0.00311736417143277
SIM1	0.00633566736583867	0	0.0138007307817667	0	0	0	0	0.0159333076677225	0	0.00967159968469499	0.0009477663032272	0.0228853473002513
GP49A	0	0	0.43484037194436	0	0.00239107993160126	0.51962134867423	0.150501982691579	0.0283233329084424	0	0.345817479651808	0	0
LILRB4	0	0.0111056536887191	0.111164938032927	0	0	0.526832429529283	0.0908719227016309	0	0	0.222757053407452	0.0035760495243475	0
RFX6	0.00242912931723512	0	0.00931308797416336	0	0	0	0	0.0069276498975773	0	0.0105302805421711	0.00654844890816713	0.0103211958830066
VGLL2	0	0	0.0195918976958478	0	0	0	0.000398248365047948	0.0204187560053322	0	0.0511362312781822	0.00346716508172355	0.0272127826987769
DCBLD1	0.0461421400817856	0.0114959355614545	0	0	0	0	0	0	0.00221525373618435	0.0187240374128861	0.0181937668707959	0.0300120572331902
NEPN	0	0	0.0145493454369791	0	0.0023485345328207	0	3.96409633516836e-05	0.0101500223294157	0	0.0306184127141464	0	0.0123287030467275
NUS1	0	0.0268917247859806	0.00302393395720962	0.0144041803984956	0.00682387456797554	0.0507752326084996	0.0123037440868824	0	0	0	0	0
SLC35F1	0	0	0	0	0	0	0.00120445317253838	0.00413508638217515	0.00650009564616586	0.00662124657347829	0.00584547712425376	0.0226450201779485
PLN	0.0322452437664104	0.00445463171609356	0	0.00242558316351029	0	0.0162516408648205	0	0	0.00525077248074279	0	0.0368505315881707	0
ASF1A	0	0.00373201693399727	0	0.00760024973439782	0	0	0.00668335983460873	0	0.00589734259835138	0	0.0193612748871227	0.00996549013957401
MSL3L2	0	0.00894376690959581	0	0.0672027760971473	0	0	0.030726430021972	0	0.0126605435463259	0	0.0595326471400187	0.0122968088578644
GJA1	0	0	0	0	0	0	0.0234987461315438	0.0127279940514157	0.00750406154726136	0.0468864133284487	0.0181973346704022	0.0264386614466421
HSF2	0	0	0	0.0228846245867611	0	0.0410183203524147	0.147167571126041	0.175551566845044	0.103830624136012	0	0.0697610629845531	0
PKIB	0.18160783483623	0.0362613445715719	0	0	0	0.435484610055959	0	0	0.00960716439205591	0.0511496052226681	0.0227995860486672	0
FABP7	0	0	0	0	0.00233225393425352	0.00198348625746946	0.00126634976108346	0.000138923839564548	0.00638659334485536	0.0150944856982873	0	0
SMPDL3A	0	0	0.031218481633454	0.275455695726138	0	0.106488765734342	0.169896714754135	0.0109499157796074	0	0	0.0225028405046169	0
GCC2	0	0.00210453557385521	0	0	0	0.00923857334704264	0.00171923706925552	0	0.00818755322488274	0.000324545391674258	0.0188527416524587	0
LIMS1	0	0.0198905067566759	0	0.0118322765983822	0	0.0697058418451081	0.0799885881410742	0	0.0484265102234235	0	0.0144221509911363	0
RANBP2	0.000518590287464173	0.0029959305381726	0.00494835137977988	0	0	0.0174042581118876	0	0	0	0.0118514408164219	0.0253649882571236	0
CCDC138	0	0.00611528213924189	0	0	0	0	0.00708824726527997	0	0.00882679975210609	0.00690078525159906	0.0074864196086846	0.00491077444583648
SH3RF3	0.00386794223061763	0	0.013725806205241	0	0	0	0	0.00813674349247853	0	0.0340125456895207	0.0146307386206554	0.0173121353543326
SOWAHC	0	0	0	0	0	0.366548590525167	0.0197546347784237	0.0094639327718026	0.0259771267665632	0.0480488471017202	0.0299830553495786	0
P4HA1	0	0	0	0.101427911812817	0	0.0551321568553859	0.14581206617251	0.0230486609731742	0.0289924070862307	0	0.0519699096408173	0
PLA2G12B	0.00543337130706543	0	0	0	0	0	0	0.0124604850497726	0.00475692837286744	0.0240353811756611	0.00190344251188372	0.0127746084310668
MICU1	0	0.0169109296650758	0	0.0141334930330288	0	0.00978541801775345	0.0144493539763877	0	0.110650085510918	0	0.0665765323596195	0
DNAJB12	0.0121349769173206	0	0	0	0	0	0	0.000690382984041424	0.0159803368155776	0.0201985733726214	0.00491621138985336	0.00819273702862683
ASCC1	0	0	0	0.0308198191080902	0	0.0343256004344836	0.0734749277091268	0.00602066781670691	0.0410707734104244	0	0.0640019954779127	0
SPOCK2	0	0	0	0.636808370913015	0	0	0.0100057171581462	0.0175656746127428	0.0101515466096633	0	0.0131638379293645	0.0244468848496022
PSAP	0.00357464968424917	0.0563503604535064	0	0	0	0.255319235279183	0	0	0.034395658155563	0.0303605315723213	0.00190310492490493	0
4632428N05RIK	0	0	0.0751313149625426	0.07838810997205	0	0.0141632327765941	0.264467409097145	0.0595442268803795	0	0	0.00682984844944465	0
PCBD1	0	0	0	0	0	0	0.0156263201252356	0.0230204045215011	0.00151502895125226	0.0167359890837462	0.014981822858152	0.0189511894936864
TBATA	0.0121250290703427	0	0	0	0	0.00243418214499992	0	0.00821035537143889	0.00138306882899122	0.0201899143994428	0.00877696727291987	0
PRF1	0	0	1	0.00924763787234681	1	0	0.0139595202397117	0.0383772466426835	0	0	0	0.0643566211711109
NODAL	0.00615995242540521	0	0.0222943600964413	0	0	0	0	0.0132425682292391	0	0.0307254676167682	0.00177989993505046	0.0268284445120758
NPFFR1	0.00577717102894434	0	0.0133245095965482	0	0.0124204740306242	0	0	0.00789207557492285	0	0.0255225951233416	0	0.0112726210446751
PPA1	0	0	0	0.0927121824342583	0	0.0309542272926584	0.106096323632123	0.0118107540943899	0.0371962237093013	0	0.0729419469268689	0
SAR1A	0	0	0	0	0.00574964498199676	0.015602501287219	0.0276047504145252	0.000897271545079601	0.0275902067054166	0.0010797135330232	0	0
TYSND1	0	0.00148974855291037	0	0	0	0	0.00168943770378743	0	0.0190742564440683	0.00669340196011974	0.0147146957554122	7.8411034501307e-05
AIFM2	0	0.0125057994828125	0.00228124237899368	0	0.0581946149495385	0.0404035539123038	0.0190926984632342	0	0	0.0206969409615503	0	0
NEUROG3	0.0036700509803029	0	0	0	0.00489557170689992	0	0	0.00208800053136375	0.01589759557947	0.0186365421704339	0	0.0223239181955796
TACR2	0.00164215068718893	0	0.0160376769448705	0	0.00773850753622853	0	0	0.0081150014900631	0	0.0379259491272249	0	0.013894785275379
SLC25A16	0	0.00813980303491188	0	0	0.0230984145973279	0.0142620841888077	0.0144770705361006	0	0.0278827822131026	0.00503712626882977	0	0
DNA2	0	0	0	0	0	0.528875130316197	0.138739715972089	0.173744932519965	0.146405102681728	0.0719852517502807	0.174758566434676	0
RUFY2	0.0408815387209791	0.0307827951069029	0.0637877450485313	0.140969561287223	0	0	0	0	0	0	0.0231684039668041	0.0339208434333522
PBLD2	0.0075340434161788	0	0.00923826077797165	0	0.00777856660932579	0	0	0.0196200392196872	0	0.0208572879941419	0	0.0150496104139339
PBLD1	0.00768509914710848	0	0.00422202863489401	0	0	0	0	0.00828913650529261	0	0.0192447416734209	0.000972531193391475	0.0240412606645569
ATOH7	0	0	0.00199951028100176	0	0	0	0.0100728461335511	0.0225632447272461	0	0.0377894453127634	0.000881658809028262	0.0195698304610692
DNAJC12	0	0	0.00104214838211436	0	0.00267887522907789	0.0055183938959348	0.00284348826448433	0.0234670426459568	0	0.0249329194520677	0	0
CTNNA3	0.00498890702087428	0	0.027608200274207	0	0.00183285052564751	0	0	0.0237924446986294	0	0.0202563441963178	0	0.0177161144428971
D630028G08RIK	0.00574693824532664	0	0.00759398560281698	0	0.00244280735831789	0	0	0.0047933543295744	0	0.0234117862346007	0	0.00792697672089486
EGR2	0	0	0	0.311787780157007	0	0.043697376472598	0.0454134410123719	0.0846316468539117	0.128279124910663	0	0.0280582107316012	0
RTKN2	0	0	0	0	0	0	0.020658011401343	0.0280115754498676	0.0154167656181782	0.0241094546587977	0.00377808125461523	0.0177378852468015
TMEM26	0.0753956217537563	0	0.00801471203536924	0	0	0.0356248977181501	0	0.012375944220445	0	0.0345466450276937	0.0104040838567133	0
RHOBTB1	0	0.0166459971575392	0	0	0	0.0428405035259371	0.0184163957203793	0	0.0247535049519316	0.0562964300618385	0.0152354250610357	0
ANK3	0	0	0.016039798716932	0	0	0	0.000654955403376175	0.0178788464066909	0	0.00449484850803623	0.00362058869783098	0.0198212800810013
CCDC6	0.00529299832791795	0.0194701734761767	0	0	0	0	0	0	0.0101840610031193	0.00955794902722969	0.00736319864307219	0.0132992779702026
IPMK	0	0	0	0	0	0.0211350152725279	0.00384698858178186	0.00179256233799228	0.0320185905662206	0.00158217972544503	0.0139653833981218	0
ZWINT	0	0	0	0.0588688079622815	0	0.000434696446636631	0.136542513846875	0.0390736162756879	0.0173910685803126	0	0.0218462630935569	0
PCDH15	2.45966408143755e-05	0	0.0053127925883048	0	0.00530830472388861	0	0	0.0159009534473762	0	0.0205474121012422	0	0.0138892891779008
GNAZ	0	0	0.00752768248558987	0	0	0	0.0106452385798208	0.0256988914185907	0	0.0179630233278966	0.00532066480082773	0.0186814029546615
RAB36	0.00189737860983786	0	0	0	0	0	0	0.0138137249365202	0.00127093850211906	0.012987610887349	0.00420619105832223	0.00572780071345048
SPECC1L	0.01633160611124	0.0718217192000068	0	0.00220054830996643	0	0	0	0	0.0291902508063701	0	0.0372656282085309	0.0154241889418127
ADORA2A	0	0.200596343150416	0.100832390349043	0.0296812221172639	0.389041707405854	0	0.0606462238587427	0	0	0	0	0.0457267434343867
GM5779	0	0.0269577563529453	0.0127399471299768	0.0130824371692746	0	0	0.0329933191666097	0	0	0	0.0421117524507447	0.00581225958395277
UPB1	0	0.0672840763175454	0	0	0	0	0.00635496112934729	0	0.00103732932772455	0.0244382860457837	0.00031365639073651	0.00336981280544187
SNRPD3	0	0.00310765431338024	0.00293401470443223	0.0206088931014952	0	0.0258340292513256	0.0924773255112633	0	0	0	0.0278709706692985	0
GGT1	0	0	0.0839763491392606	0	0	0	0.00585241789403349	0.0390483552425186	0	0.0282352648642607	0.0162541975537554	0.0546539653212454
GGT5	0	0	0	0	0	0.00843329534670565	0.0104645323836014	0.0235373277558927	0.00449468341622415	0.0382031269109843	0.00600735142341041	0
DERL3	0.010655439409782	0.0330001048450107	0.00204333722199312	0	0	0.0220967395523532	0	0	0	0.0168464521316436	0.0156527362381154	0
CHCHD10	0.158758802532478	0	0	0.0948309730046854	0	0	0	0.0293590394344885	0.013039176805469	0	0.0272586530414781	0.0273319609177856
VPREB3	0.595058235116707	0.000812820805268103	0.0351543967883241	0	0	0	0	0	0	0.0283938186494523	0.0213000264986626	0.0165812185546453
GM5134	0	0.00133501996050723	0	0	0	0	0.00157809968163567	0	0.00484265974253094	0.00702638207961141	0.0125664350545901	0.0246876018463012
ZFP280B	0.00375301327298872	0	0	0.168678919559035	0	0	0	0.0064833686175262	0.000492163493283466	0	0.0640462416212969	0.0600216053170048
SLC5A4A	0.00266355100305976	0	0.0200242333366148	0	0.0115727760704486	0	0	0.0135400724978362	0	0.0237551084828777	0	0.00986009179976629
S100B	0	0	0.0121556370912924	0	0	0	0.000860932269136005	0.00902694674102953	0	0.0192363616331953	0.00608196636869095	0.00956842722106547
MCM3AP	0.00594291187443992	0.0128685088911733	0	0.0206402645936966	0	0	0	0	0.0142423623239844	0	0.00383135450749628	0.0362020638138287
LSS	0	0	0.00159690597872441	0.0176290800234586	0	0.00631213888091781	0.00466265833592079	0.00287748278469293	0	0	0.00815430908289687	0
SPATC1L	0	0	0.0385696233208074	0	0	0	0.00188919703245794	0.00787399969803755	0	0.0196677373884376	0.0063509583047115	0.0198210146357402
FTCD	0.00465098767124553	0	0.00824498104523385	0	0	0	0	0.0217692907019616	0	0.0157539185003182	0.0103081373286504	0.021709896694882
SLC19A1	0	0.0294403731316135	0.013255522441039	0.0885940028074783	0	0	0.00727393068235963	0	0	0	0.0160622157892907	0.0495917145002262
POFUT2	0	0	0	0	0.00115116056056749	0.0143924765917842	0.0182081476553445	0.0345262070701159	0.0111663710188129	0.00496418911190898	0	0
ITGB2	0	0	0.0697959741565255	0.041879505368196	0.204418878233293	0.0392424187265767	0.29997046550062	0.114872840978774	0	0	0	0
PTTG1IP	0	0	0	0.00803678339962514	0.0700602989278638	0.0862613115606281	0.0339039065792431	0.029697993594369	0.000518891864514381	0	0	0
SUMO3	0	0	0	0	0	0.0702530238414084	0.0885546326692139	0.00379823919810408	0.131811449623487	0.011034355775543	0.0289118649696476	0
UBE2G2	0	0	0.0491813576217199	0	0.152071978739892	0.0557246714066629	0.0497114659467788	0.0153313240203255	0	0.0225287906486614	0	0
TSPEAR	0.00992347230660562	0	0.00104938932251642	0	0.0177170964147064	0	0	0.00342570144907945	0	0.0134482497125285	0	0.0178504316547246
GM10272	0.0223447936138709	0	0.00302732481389482	0	0.0109575426209823	0	0	0.0166537088978075	0	0.000956949201691989	0	0.0152518068198121
KRTAP12-1	0.0151176706088701	0.00579693095224959	0.010848798828147	0	0.000116691794251851	0	0	0	0	0.0199066064681509	0	0.0099409880321819
KRTAP10-10	0.0267716180584683	0	0.0455985366469391	0	0	0	0	0.000312927544502876	0	0.0287088457569567	0.00594618853836835	0.0294387457047599
1700009J07RIK	0.00909359727247705	0	0.0105242967218399	0	0	0.177376958596627	0	0.000715139229301121	0	0.0225601724371148	0.0103393251064402	0
1810043G02RIK	0	0	0	0	0.00233554746190238	0.0496288735813066	0.00941209676251625	0.0277328503510174	0.0126967096313657	0.0145606926222823	0	0
DNMT3L	0.0119894209796022	0	0.0140839265623198	0	0.00477228078747581	0	0	0.0116779559722825	0	0.0467992955242213	0	0.0118619312865951
ICOSL	0.983063321523128	0.00694883439483875	0	0	0.00360844354397735	0.239439655058909	0	0	0.0632876742161916	0.054583714941492	0	0
CSTB	0	0	0	0	0	0.0829915374412025	0.0657783389895917	0.021012379533001	0.084807224418083	0.00735782907625376	0.00402702436121633	0
ILVBL	0	0	0	0.0119969123772218	0.00572872745172375	0.00299075414783328	0.0195869315458457	0.00702070058164178	0.0101042506453909	0	0	0
SLC1A6	0.00742687883732454	0	0.00323151167781552	0	0	0	0	0.0133903865869064	0	0.00834591926949968	0.00469119463154268	0.0112620625963093
OLFR1355	0.00127989166503233	0.00648470087240424	0.0148017190188074	0	0.0133244388912121	0	0	0	0	0.000774748823547707	0	0.0085317910056715
OLFR8	0	0	0.00525114775523893	0.00711447978279671	0.0126890166592615	0.00259718419344559	0.00127368885679888	0.0123917797991291	0	0	0	0
OLFR1353	0.00369426425813123	0	0.00793483038293964	0	0.00144011300724827	0	0	0.00213383054377243	0	0.00426721237639743	0	0.00145395351534412
OLFR1352	0.00212527827024381	0	0	0	0	0	0	0.00351833286325187	0.00520234246039598	0.0246066768603742	0.00119595590669012	0.00586247885562469
OLFR1351	0.00525252121838221	0.000986786764578105	0	0.00662346425310608	0.0189281592820189	0	0	0	0.0120663079544326	0	0	0.0089118796106126
OLFR57	0.000383487539690592	0	0.00460852916327746	0	0.00816170884015053	0	0	0.00283225614128582	0	0.0159611549801623	0	0.00825398886220584
VMN2R81	0	0	0.000973559759336955	0	0.0201557261735376	0	0.00627113748913878	0.000415712592392094	0	0.0137084870009708	0	0.00158658085852706
GM2889	0	0	0.00533945233320002	0	0.00718831911721642	0	0.000780294819376319	0.00534146756840764	0	0.0390552452867624	0	0.0353153922276881
MADCAM1	0.00758630354871057	0	0.0125089218729877	0	0	0	0	0.0201470131748266	0	0.03358451687671	0.00469405484973029	0.0150970976447173
TPGS1	0	0	0	0	0.0120196964376116	0.00710823015055753	0.0155027011612797	0.02258329331429	0.00699364625667028	0.0141212924400476	0	0
GZMM	0.00854892376948926	0	0.265540940694042	0	0.0479544609135116	0	0	0.0178495565708136	0	0.00991978699181208	0	0.0193388360440894
BSG	0	0	0.0114800476976383	0	0.0180408436709014	0	0.0291611066836465	0.0275722057535608	0	0.0153197683175861	0	0.0111012794141522
HCN2	0	0	0	0	0	0	0.00446027168603891	0.0232487055599652	0.00243569733663059	0.014114081441593	0.00431564794800865	0.0217576089343027
FGF22	0.0112271926879676	0	0.00119262205207554	0	0	0	0	0.00959915875692267	0	0.0167310119284371	0.00216203912487319	0.0213271785919677
PALM	0	0	0	0	0	0.0319886491452797	0.0429759245026295	0.115306519213356	0.0834386538643636	0.157258413870248	0.0745505838743763	0
MISP	0.00874852426434507	0	0.00512990864471342	0	0	0	0	0.0146119000308585	0	0.0425886867565564	0.00532862779712937	0.0149123514747301
PRTN3	0	0	0	0	0	0	0.00270747697637097	0.0234213426535776	0.00481388159718248	0.0310377218559581	0.0158894208689552	0.0230162820495371
ELANE	0.0292482088040819	0	0.00539393559896176	0	0.0109000483793733	0	0	0.0180419331156406	0	0.0281305180669847	0	0.0105423901708065
CFD	0.00140948451949056	0	0	0	0	0	0	0.0145961522952869	0.00290543187433071	0.0195241995057319	0.00312005905199744	0.0166513236290672
KISS1R	0.00760318483157002	0	0.0110665958894711	0	0	0	0	0.00944135201307537	0	0.022802895107646	0.00980462337419087	0.0226593091313004
ARID3A	0.00986043280324927	0.0874280253086624	0	0	0	0.0256535484386877	0	0	0.0411814212562475	0.0572858069275645	0.0431194479699191	0
WDR18	0	0	0	0.00543926122756805	0	0.00961884552865644	0.00690293376695322	0.0111782717386773	0.00210307023028439	0	0.00996749829354921	0
CNN2	0	0	0.0185511453173759	0.0803282009613648	0.0475163790078327	0.00248155120830116	0.0370428323574497	0.0101288118037717	0	0	0	0
ABCA7	0	0.00756178642115212	0.0109702175182585	0.0156025865604834	0.03546621770895	0	0.00561839117461404	0	0	0	0	0.0110327568849803
HMHA1	0.0400287655274801	0.0234511888875337	0.0790533493904616	0.0939319988303523	0.0403047928684162	0	0	0	0	0	0	0.062705549016984
STK11	0	0.00729052975064305	0	0	0.00221040419492214	0.000990411978376678	0.00326550037505109	0	0.0602457794173222	0.00665189966935943	0	0
ATP5D	0	0	0	0.0384527271196829	0.0373834494041025	0.0592410960372566	0.0240676881167227	0.0232186763033178	0.0276458300294571	0	0	0
MIDN	0.00908674488177497	0	0	0	0.0196020296083706	0	0	0.0696757439632051	0.0286869280891406	0.0103283358932541	0	0.0482402929424818
CIRBP	0.0134995673425054	0.0105355812543894	0	0.0422608102296704	0.0192784869206476	0	0	0	0.0236853255491904	0	0	0.00167277523215338
1600002K03RIK	0	0	0	0	0	0.0115429832610394	0.00458833784817277	0.00399059541946992	0.0031800688278699	0.0228811370996467	0.00679270690735429	0
EFNA2	0	0	0.00970633064772882	0	0	0	0.00205771572494892	0.0343535848856361	0	0.0328600852902211	0.00218897779538309	0.00915899615040545
MUM1	0	0	0.00819753829464351	0.0524722931752876	0	0	0.00552655827433408	0.00965904002846347	0	0	0.00277699357749287	0.0158251797370875
NDUFS7	0.000799103882987482	0	0	0.0274849786216874	0.0582709475276908	0.0440707099066597	0	0.0125307710032043	0.0160597515094623	0	0	0
DAZAP1	0	0	0	0.00717162502803706	0	0	0.0146026424291515	0.010150096635242	0.0168891336766822	0	0.015515400105215	0.0182226174803944
APC2	0	0	0.0069036762839321	0	0	0	0.00664694921917659	0.0266382612554014	0	0.0272736343810178	0.0176138643471242	0.0203402189633156
REEP6	0.000222031435059555	0	0.00369717969109405	0	0	0	0	0.0228142803629253	0	0.0397099772988179	0.008923033833353	0.0334107277531405
PLK5	0.00355216653338835	0	0.0232124240492778	0	0	0	0	0.0215788473583149	0	0.0243635550564219	0.00865563526171945	0.0206606954386292
ONECUT3	0.00700435944122917	0	0.016817392707037	0	0	0	0	0.019204662521234	0	0.0155744087327345	0.0137149349858776	0.0309351041553622
CSNK1G2	0.00142833227056671	0	0.00742597947367019	0.00468836413253949	0.0282906736342396	0	0	0.0101852908495261	0	0	0	0.0528377017177787
IZUMO4	0.0010943537614754	0.00976614800237619	0.0596321621157988	0.102352802664207	0.0340597637435261	0	0	0	0	0	0	0.0345598776365681
DOT1L	0	0.000895756647932291	0	0	0	0.0016649696507299	0.000961194412778858	0	0.0548224300957654	0.012312858452672	0.0528722664452335	0
SF3A2	0.00502349048185898	0	0	0	0.00937837812188303	0	0	0.0164931118209512	0.0158630565072971	0.00838842389510694	0	0.0340186361712722
AMH	0.00329516955095621	0	0.0155919548496174	0	0.0013719480489673	0	0	0.0154917453917417	0	0.0233818030152481	0	0.0260070717428862
SPPL2B	0	0	0	0	0.0970547267739142	0	0.0107351318416742	0.0355567188756516	0.0111895871505294	0.0129605619945158	0	0.00745665982232554
TMPRSS9	0.00971651689761959	0	0.00815679695116892	0	0	0	0	0.00734614423397884	0	0.0152678618884747	0.0151963365114635	0.0170922503509131
GADD45B	0	0	0	0.125436790045258	0	0.252369053362165	0.0171100726092135	0.0227229279975285	0.0653744618059909	0	0.0579216352798243	0
THOP1	0	0	0	0	0	0	0.00751933354386616	0.0103213942499743	0.0191675575783797	0.0149014717341431	0.0416982345922243	0.0113810419648824
MAP2K2	0	0	0	0	0.0111614303200323	0	0.00602833675523419	0.0091427876911561	0.0104669027011158	0.00307891533678047	0	0.000299533358511651
ZBTB7A	0.0488902209154168	0.0389119769342815	0.0232189784801151	0	0.0979220038809578	0.00894376894023566	0	0	0	0.0221287676591286	0	0
SNORD37	0.0346144958725792	0.0330445833354644	0.025513938486989	0.073101901213492	0	0	0	0	0	0	0.0917181233842762	0.0155056515365478
ZFR2	0.00560375277334473	0	0.0076650197233065	0	0	0	0	0.00804835681884694	0	0.0173713400328731	0.0065258158988209	0.0298306310237322
MATK	0	0	0	0.0455837427701647	0	0.00108299495821399	0.00674844538255705	0.0142599600263186	0.017609826297746	0	0.0567335808990123	0
APBA3	0	0	0.003757530722442	0.0096189709531758	0	0.00287309505332551	0.00278599500382651	0.00280818509952255	0	0	0.014672327118586	0
PIP5K1C	0.00247385082114717	0.0255160380854874	0	0	0.000738897803814236	0.0372467439276625	0	0	0.0310378015506844	0.0548780470054455	0	0
CACTIN	0	0	0	0.00154676615511521	0	0	0.00731753308187933	0.00940861622453137	0.00897412417337198	0	0.00494786161247945	0.0236417371797759
TBXA2R	0.0033718032805231	0.0115433982367491	0.0624877827329493	0.0465236048683387	0	0	0	0	0	0	0.04237194158529	0.0735147355019947
MFSD12	0	0.00781014711711919	0	0	0	0.149364069143616	0.0147325689108656	0	0.0531928017338636	0.0548530254615747	0.0792615513516154	0
2210404O07RIK	0	0.00329715152372376	0	0	0.00911279034494196	0.000676112650583498	0.0519688343263502	0	0.0257676020158383	0.0582934946317203	0	0
AES	0	0	0.0249109239357364	0.0423417773174449	0.0466834867964235	0	0.00492927664406687	0.0327437741912663	0	0	0	0.0330562405266368
TLE2	0.00278148256189663	0	0.0154892925418295	0	0	0	0	0.0205504207601885	0	0.0324078320524499	0.00737677877510602	0.0182255369617759
BC025920	0.0135901758599388	0.0259911481277356	0.0406363738153084	0.0548620972085806	0.021961717359747	0	0	0	0	0	0	0.0235132079568799
ANKRD24	0.00567096511943016	0	0.00386970778451177	0	0	0	0	0.00164038098767324	0	0.0213767790388658	0.00303665635755394	0.0240679220532416
ZFP873	0.055557513040253	0.108702462374781	0	0.0523955110285813	0	0	0	0	0.00532957582458427	0	0.00339930288904071	0.0283373148177029
HCFC2	0.00476519058643876	0	0	0.0226253252431372	0	0	0	0.00148051497091483	0.0134038385370994	0	0.00653001257414442	0.0497109739222057
TXNRD1	0	0	0	0	0.025561946994303	0	0.100148025834963	0.054934177190537	0.0213892964942647	0.0326081824214922	0	0.0136186573118489
EID3	0	0	0	0	0	0.0637983571189942	0.0420425409619441	0.0179451998339065	0.0218155858593906	0.000795405784667791	0.0067292777412589	0
TAF10	0	0	0	0.02635488686671	0.0319085675300617	0.0209012401216666	0.0101910930115344	0.0367494325730407	0.0147541756682157	0	0	0
CHST11	0	0.00310296140184682	0.0955062892342448	0	0.221622338527074	0.00386539029451968	0.0644237883031495	0	0	0.163901362273518	0	0
D10WSU102E	0.00623675967599229	0.04650590827192	0	0.0488968462820772	0	0	0	0	0.0191542994206175	0	0.0128536932140917	0.00892508395272998
A230046K03RIK	0.0929724099546352	0.062952624695515	0	0	0	0.021850977417551	0	0	0.00644684563728824	0.0095971461462217	0.0978924043793377	0
TCP11L2	0.218006482237268	0.385370729759823	0.0553967597648563	0.0380275873510537	0.0510657074892563	0	0	0	0	0	0	0.168343755066063
POLR3B	0.0210652256432145	0.0195432362331035	0.0176295483124581	0.00322211168176142	0.00463543690331935	0	0	0	0	0	0	0.040233593599219
RFX4	0.00683561622254765	0	0.0194206170219007	0	0	0	0	0.000215860589165958	0	0.00711364756067321	0.00024165285873202	0.0117325092573444
RIC8B	0	0.000172032171452462	0.020851176700272	0.0325870331656719	0	0	0.0137647631696029	0	0	0	0.00434589995449049	0.00730607804571694
BTBD11	0	0	0.577262862458278	0.255601189210263	0.439566205270494	0	0.0580320998772895	0.0840211477763244	0	0	0	0.0921319460141886
PWP1	0	0.0914767400557137	0	0.0262571806428557	0	0	0.0204357238784794	0	0.018108770165278	0	0.0265927295909434	0.00450483172712418
ASCL4	0	0	0.00854540827080827	0	0	0	0.00242404844233622	0.0455616841163626	0	0.0467110328501234	0.00397706526201532	0.0255957253425434
TIMP3	0.00036154581926555	0.00920312603633973	0.0028818222392139	0	0	0	0	0	0	0.0357867505228239	0.00908588017112753	0.0153072211451359
GM5174	0.0185288388237985	0.0101016413373779	0.0252133401827381	0	0.00109105492964312	0	0	0	0	0.0225439185600178	0	0.0164700362251732
BC030307	0	1.17762837023797e-05	5.4409938620171e-05	0	0	0	0.012658349901712	0	0	0.0121301909412264	0.0197635362443938	0.0178568685385466
NT5DC3	0.000763580591603883	0.00877778418502414	0	0.0615341409802112	0	0	0	0	0.00133249136710601	0	0.000876634073819663	0.00826572799166077
TEX18	0.00114088562699226	0	0.0144734950194939	0.00591528404406295	0	0	0	0.00726779939394609	0	0	0.00375086187170869	0.00584191914660757
1700113H08RIK	0.00470886273518576	0	0.00449989502516322	0	0.0065626346287116	0	0	0.00963686285070836	0	0.00197625959011197	0	0.0103515214471902
PAH	0.00272108748300199	0	0.00674250389828907	0	0.00585590146086662	0	0	0.0144555442601213	0	0.0103002426384284	0	0.0112018572927376
IGF1	0	0	0	0	0	0.0228954565549992	0.00131922695957234	0.0160105964169173	0.0020580505552508	0.0193969352718052	0.0156175164001925	0
NUP37	0	0	0	0.0152472368544948	0	0	0.00724656343744347	0.00388727014792018	0.00114839687580828	0	0.0147672342257018	0.00386769286970173
CCDC53	0	0	0	0.10879266007035	0	0.0382422316933769	0.0590974429678886	0.00376033969765395	0.0296156851641881	0	0.00707616951818721	0
GNPTAB	0	0.00511545657982888	0.124177193410433	0	0.125183279612049	0	0.00392697799643174	0	0	0.0269888927874722	0	0.00595396932826302
SYCP3	0	0	0.00661307442141573	0	0.0175206577032049	0	0.00850667385578929	0.0108057015423584	0	0.000555165999361165	0	0.00190866565461792
ARL1	0	0	0	0	0.0020387346739771	0.0332376203073762	0.0244830541182299	0.00504922713955195	0.0110260182405377	0.0154893155438087	0	0
SLC5A8	0.00928848993972789	0	0.0206323417265643	0	0	0	0	0.00398644766213155	0	0.00488008008857591	0.00344926076216472	0.00997373978731599
ANKS1B	0.00593907867234452	0	0	0	0	0	0	0.00575816031487977	0.00784060182411073	0.00743167233559987	0.00337341462446261	0.0138593998561843
IKBIP	0	0.0214098126527481	0	0	0.0232559818939848	0.0259402751113243	0.00203450264154745	0	0.030700249701764	0.0417584455489895	0	0
LTA4H	0	0	0	0.0198401263526752	0.12256579265908	0	0.19066281978529	0.0834382209011231	0.000271268789550342	0	0	0.000585877464936462
HAL	0	0	0.0115323549325478	0	0.00914007490552417	0.0066295457803054	0.0100780382676684	0.0260209300925709	0	0.0140433817037596	0	0
CCDC38	0	0	0.00397228275452922	0.00878894416765206	0.0016844016845163	0	0.00185545429184838	0.0082866538189444	0	0	0	0.00984817707093163
4933408J17RIK	0	0	0	0	0.00362018456635099	0	0.000833176031216826	0.00410121906977088	0.00766374886384824	0.0145365877584604	0	0.00547303333594978
NTN4	0	0	0.0253455138858881	0	0	0	0.00191952329114265	0.0191670115699177	0	0.00760943195267098	0.0046661348793616	0.0231573227175298
USP44	0	0	0.00431690270362187	0	0	0	0.00786518026005247	0.0122395221124969	0	0.0263586760147872	0.0207653905090538	0.0245706926501754
FGD6	0.0999613744309549	0.412265652241886	0.0291707134156099	0.027934985116278	0.00248665310462261	0.0923389012576943	0	0	0	0	0	0
NR2C1	0	0.0207645557241314	0.00628088077269982	0	0	0.00222805947690455	0.0382346057966559	0	0	0.023508440807538	0.0229382750173006	0
NDUFA12	0	0	0	0.00583140714467213	0	0.0267683907335228	0.0286105127851953	0.0123989475689046	0.0226420580104867	0	0.0255626758488902	0
TMCC3	0.0200282354036825	0.169877933172316	0	0	0.016893968387102	0.091462957875946	0	0	0.0621510749285219	0.046392420869747	0	0
CCDC41	0	0.0144054119868156	0	0	0	0.0320188255045576	0.0101008343639525	0	0.0750257887043793	0.00122300101865261	0.0575936332450606	0
EEA1	0	0.0021098649643023	0	0.112813754101259	0.00429343817394333	0.0243146562336065	0.0100223967347701	0	0.0682224327099921	0	0	0
BTG1	0.0155754793236082	0	0.00684419405210564	0.0787294975520273	0.0101643125993123	0.00651927109522236	0	0.0283191461441032	0	0	0	0
DCN	0	0	0.00064808738177072	0	0	0.00609552907846127	0.00226347486438965	0.00469590572571449	0	0.023858536970586	0.00865396793532535	0
LUM	0.0044639405839951	0	0.000951478710814608	0	0.00013684827726633	0	0	0.00581039918588166	0	0.00174760339113965	0	0.00656061817649897
KERA	0	0	0.00569380071488782	0	0.00987974368148794	0	0.000488966348331288	0.0120000660938425	0	0.0105796286528282	0	0.00724638905463954
EPYC	0	0	0.00617980645242732	0	0.00489888215264067	0	0.000346221944453185	0.0159469286160516	0	0.0147482654759903	0	0.00945155543133051
CCER1	0.00441524105815766	0	0.00362566896086792	0	0.00626718670652574	0	0	0.00942967952775991	0	0.0231142963578981	0	0.0157817481853083
ATP2B1	0.0347934547211825	0.222834297921372	0.179929723175938	0.0248396150109733	0.0447252617181301	0.0258357730487536	0	0	0	0	0	0
POC1B	0.0629329304683479	0.0263555467622779	0	0	0.0311509220565756	0	0	0	0.0197497331870666	0.0206983840388214	0	0.0213959183160076
GALNT4	0.0426396022510057	0.045252729104891	0	0.0135219482981793	0.0302388534762309	0	0	0	0.0171749083629538	0	0	0.0121485479833645
DUSP6	0	0	0	0.0223396245892638	0	0.00278240032548768	0.0702421606094428	0.580647233132896	0.388792851386707	0	0.101997025113437	0
KITL	0	0	0	0	0	0	0.00545359542933263	0.0202616787446832	0.00713400586422198	0.00231965585206676	0.0112126266227124	0.00047189314180914
1700017N19RIK	0	0	0.00819195555000462	0.00582838786787431	0.0123856668774266	0	0.00208051756316182	0.00595301354870338	0	0	0	0.00414407518748054
MGAT4C	0	0	0.00749031237539421	0	0	0	0.00606374348947694	0.00633363136455259	0	0.00546520564779331	0.00390134079085957	0.00806309419595139
RASSF9	0	0	0	0	0.00166342554283563	0	0.00273983573122758	0.0141794155213069	0.00210102824375184	0.0186036390031533	0	0.0090336519851957
SLC6A15	0	0	0	0	0	0	0.00450889122891006	0.0182177308110573	0.00440161489791973	0.0345298878172069	0.00225624106587157	0.0113920900776265
PPFIA2	0.00542326564765951	0	0.00275538969220481	0	0	0	0	0.00821757809638075	0	0.0246258323701051	0.0108977121558878	0.0118014768787199
LIN7A	0.00456303793494813	0	0.00425141736360454	0.00111727943995645	0	0	0	0.0131580793517205	0	0	0.00244490926887093	0.0179328129165714
PPP1R12A	0	0	0.180453485866613	0.0275121866339566	0.0688784313451383	0.00501425926231734	0.0186812299691998	0.00638136552656965	0	0	0	0
PAWR	0	0.0100446110400754	0.0207531162981496	0	0	0	0.00950904834745732	0	0	0.00290953413203462	0.00132460033512721	0.0212747295924507
E2F7	0	0	0	0	0	0	0.0267191750014655	0.0562258202734158	0.0354516762750503	0.0340605477609985	0.0353774164330753	0.00180201955601539
CSRP2	0.0153790300192869	0	0	0	0	0.0263968664838729	0	0.0467233588508329	0.024946221607903	0.0254386280517036	0.0455781296131148	0
OSBPL8	0	0	0	0	0	0	0.00482384846446662	0.0297202164196108	0.0389615689678096	0.00986522706029172	0.0025628397304265	0.0105495077564371
BBS10	0.0107484705279015	0.000535914362079147	0	0	0	0	0	0	0.00514719128248119	0.0191082306939671	0.0108554053680236	0.0121701398445745
NAP1L1	0.111170148651326	0.272544057394502	0	0	0	0.0195158655633609	0	0	0.0885409433914054	0.00675694869375454	0.142465666545123	0
GM5176	0.0519163981694211	0.0374932722943865	0	0	0	0	0	0	0.00707224441314913	0.0272443746661374	0.00144250429008364	0.0333329786747433
PHLDA1	0	0	0	0.133569764086936	0	0	0.0450532705579963	0.0746825562791541	0.0293641906715689	0	0.0147188916610361	0.0214788089114446
GLIPR1L1	0	0	0.00211941128739123	0.00935537269818572	0.0109390532325974	0	0.00513276124999915	0.00484672171947524	0	0	0	0.00193519458052603
GLIPR1L2	0	0	0.010832822640373	0	0.00332939382981332	0	0.00410250306004603	0.00144338004462097	0	0.00653050419122535	0	0.00868418576540321
CAPS2	0.0201697765813046	0	0.0012420991858108	0	0	0	0	0.00379767726697927	0	0.0169420014770476	0.007031010302512	0.00685654839743161
KCNC2	0	0	0.010294819748055	0	0.00429694602642506	0	0.00372109672611521	0.0178009474845541	0	0.0344796330332671	0	0.0193587827784741
ZFC3H1	0.00793135634486774	0.0390883859933472	0	0.00858274706331377	0	0.0157394174851549	0	0	0.00605248342385838	0	0.0329013806921111	0
TSPAN8	0	0	0	0	0	0.0238417796200951	0.0103453323892948	0.0189066585545026	0.00642658440817077	0.0144590345131998	0.0134922781671524	0
PTPRR	0.00504576887139901	0	0.00211803975019282	0	0	0	0	0.00884037549198207	0	0.0196614735710551	0.0122795163088697	0.014383931768331
PTPRB	0.000795289939561297	0	0.0118162984829674	0	0	0	0	0.0117040203021658	0	0.0400768312456886	0.0185520111848784	0.0155866989443289
KCNMB4	0	0	0.00325126058175388	0.00299485347879783	0	0	0.00720327715772287	0.0240483127004326	0	0	0.0386425968817551	0.0222837831735734
D630029K05RIK	0.00156975264255702	0	0.0037355845789457	0.00442374131374997	5.73942150651853e-05	0	0	0.00137051971826091	0	0	0	0.00848520300020942
BEST3	0	0	0.00212136652697703	0	0.00280962248421951	0	0.00250520414625232	0.0072239382764256	0	0.0185466268095095	0	0.0122192665982428
LRRC10	0	0	0.0293052094067906	0	0.000731586001628915	0	0.000361484192472853	0.00356844850307756	0	0.0262335893306241	0	0.0213481036131364
CPM	1	0.214203898641336	0.166860236754351	0.389504461243987	0	0	0	0	0	0	0.0887821290275625	0.000789144227902311
MDM1	0.00145497318922693	0	0	0	0.0290214198720475	0.0633241394788855	0	0.0744621097031573	0.0320506446046474	0.0395721045653743	0	0
IFNG	0	0	0.640685235252457	0.222174854850747	0.602319848132145	0	0.0118424381750926	0.0123677005012796	0	0	0	0.0114069170986658
GRIP1	0	0	0.00354827864261933	0	0	0	0.00328927329439014	0.0144137495783981	0	0.00255211564512035	0.000471426513893216	0.0139559007707542
TMBIM4	0	0.0200262069865857	0	0	0.0464468722244899	0.0232793432931147	0.00852739940186718	0	0.106190893638082	0.0169541805588442	0	0
WIF1	0.00365446558153967	0	0.0204524848702056	0	0	0	0	0.0185517048191394	0	0.0172174747973805	0.00117047746203452	0.0182936212769154
GNS	0.142741260385794	0.292246412472819	0	0	0.0809960101628098	0.239266179763091	0	0	0.051191687653523	0.0578868670411074	0	0
D930020B18RIK	0.00370631461655621	0	0.00348034690094459	0.0102382939466136	0.00529974187705958	0	0	0.00633859734543267	0	0	0	0.00811464078048283
AVPR1A	0	0	0.014821900275993	0	0	0	0.00907280814153682	0.00612779394653364	0	0.0328203025853937	0.0197600945904149	0.0207556746540772
PPM1H	0	0	0.059238635174756	0.00581311115151918	0.0053005458400557	0	0.660765503472291	0.645651870025351	0	0	0	0.0020623461421258
FAM19A2	0.00451160061635661	0	0.013171059007504	0	0	0	0	0.019253190148334	0	0.0255537900608573	0.0196140706724552	0.0175021855078186
4930503E24RIK	4.67292172276778e-05	0	0.00520483021434704	0	0.00162750464145719	0	0	0.0093181012141515	0	0.0360662424594153	0	0.0171236870011638
LRIG3	0	0	0	0	0.18456830055459	0	0.0120635195523173	0.001593457839208	0.00276263470841965	0.0198394550175621	0	0.0179436316626497
AVIL	0.0128338174179299	0	0	0	0.0828897733699284	0	0	0.0118787883318405	0.00357684749233002	0.00942967746449043	0	0.00827293371796592
METTL1	0	0.025260641398317	0.0176691558769931	0.0115165846300429	0	0	0.0198065856746152	0	0	0	0.180012803644879	0.00255698026958745
CYP27B1	0.00144081681959681	0	0.0204353607196758	0	0	0	0	0.00203616087798832	0	0.0180878309663047	0.0203347378765131	0.00883392640588982
CDK4	0	0.00762589727527729	0.0173304194689071	0.00183151961027465	0.00585671402453287	0.0011350368414375	0.0664135769079718	0	0	0	0	0
AGAP2	0	0	0.0747195186279774	0.101039736458897	0.0915668711482698	0	0.00337127899633471	0.0144773069654193	0	0	0	0.0955511746651886
F420014N23RIK	0.0170240993136709	0.00444160493580379	0	0	0	0	0	0	0.00914268951606973	0.0129360571644242	0.00462608877293237	0.0168173702331842
DCTN2	0	0	0	0.00319774403712514	0.0167398334710281	0.0356381976651911	0.0241435518444622	0.00718035908075853	0.0562142749524178	0	0	0
ARHGAP9	0	0	0.0348998843705542	0.0564260735520691	0.0616140285985031	0	0.0760979657716317	0.0773976259836579	0	0	0	0.0100377353115105
R3HDM2	0.0259533249577535	0.0244419668561934	0	0	0	0	0	0	0.0344685491709838	0.0310015567931682	0.0164743251464029	0.00078377359247263
STAC3	0.00650598338661418	0	0	0	0	0	0	0.00607375460944682	0.00934966421519532	0.0250841428661617	0.0133470328597619	0.0181522019432598
NDUFA4L2	0.0034218320885961	0	0.00466061248125328	0	0	0	0	0.0175870652986803	0	0.0243570887905908	0.0118881172160403	0.0232532035373767
STAT6	0.0177628756531573	0.0111273234781685	0	0.00805946461547674	0.0388208304379833	0.0013214683504012	0	0	0.0128869007808935	0	0	0
TMEM194	0	0	0	0.0168656701278035	0.0342921167707503	0	0.000706183861838108	0.0374306831535048	0.0278754246669272	0	0	0.00951466149319656
MYO1A	0	0	0	0	0.00789191433671925	0	0.00584998503427189	0.0202081408781563	0.00400847180634858	0.0159726232819005	0	0.00393188173464982
TAC2	0.00764723118822019	0	0.00178194924974473	0	0.00782379385629027	0	0	0.0128754875826686	0	0.00202965923504134	0	0.0120017642349332
ZBTB39	0.0355035708938657	0.0174911175634448	0	0	0	0	0	0	0.0104396608018059	0.0220617737490546	0.00610890244915316	0.0256510079911414
RDH1	0.00268583874395183	0.00595819436474419	0.0145844608979292	0.00364814121165925	0.00401928648202196	0	0	0	0	0	0	0.0163702026434479
RDH9	0.000767323359618706	0	0.00180640729658879	0.0125412327814295	0.0262998732646803	0	0	0.00656986806278255	0	0	0	0.0256666697849254
RDH16	0	0	0.0103192028250304	0	0.00142648672039513	0	0.00903319721402782	0.00342465169119491	0	0.00462348598302664	0	0.0117273532459228
RDH18-PS	0.00271723051129355	0	0.0207878681625918	0	0.00884772810893177	0	0	0.00358384862777535	0	0.00924404874650559	0	0.00845071753393758
RDH19	0.000771522936363912	0	0	0	0	0	0	0.00301195514142373	0.00138370068452518	0.0146878239657499	0.0141111686970566	0.00605835914534333
BC089597	0	0.00666797551088507	0.0157689629435499	0	0	0	0.000367138220893967	0	0	0.00959494336680306	0.00672506553606043	0.0124201550089121
SDR9C7	0.00652913006074758	0	0.0186747196374127	0	0	0	0	0.0195526730276455	0	0.0244611541056309	0.00183533721851725	0.0129294463737099
PRIM1	0	0	0	0.0509809111793765	0	0.0524513942635832	0.0400484947481827	0.0235537948321757	0.0159304423116126	0	0.0128286329848964	0
ATP5B	0	0	0	0.0109741544273617	0	0.0115515513422399	0.0511259625421487	0.0136327995231309	0.0410976589140555	0	0.0271966842529229	0
MIR677	0.0363428880822337	0.0576047860537775	0.00830983564322463	0.0378657541880008	0	0	0	0	0	0	0.0378924277098635	0.0238158580118792
BAZ2A	0.0268556975421218	0.0234957365513582	0	0.00941087631505855	0.0132112632218495	0	0	0	0.00976778336372005	0	0	0.0187246858399959
GLS2	0.00114947038764438	0	0.0005670398963409	0	0	0	0	0.00795023659756832	0	0.0336867610832385	0.011493237319613	0.00881237646364846
MIP	0.00690176364791536	0	0	0	0	0	0	0.0212770140959252	0.000124685972965733	0.0299403872981877	0.00198017586394634	0.0229774702393695
TIMELESS	0	0	0	0.0142513707316626	0	0	0.0552905851642524	0.0979866216700258	0.051617754732056	0	0.0675937272050619	0.000366751422147623
APON	0	0	0.0180352216755498	0	0.0160686886809299	0	0.00116457880197484	0.0131243147556574	0	0.0144727916453134	0	0.0132227058287113
APOF	0.0183175454014517	0.0169553057995693	0	0	0.00134648191428367	0.00390364007488767	0	0	0.0110242607000979	0.0138010335189636	0	0
STAT2	0.0669763796319129	0.0382843876349114	0	0.0274705630328887	0	0.0810674845271226	0	0	0.0583627905836885	0	0.02407591841398	0
CNPY2	0	0	0	0.0242312338514469	0	0.0133919885367762	0.0552772228850825	0.0343005538023111	0.0693602004062968	0	0.043118928113805	0
CS	0	0	0	0.00514721226299329	0	0.0271515096442779	0.00502095327706605	0.0020706823624131	0.018979521088113	0	0.0178758478959599	0
ANKRD52	0.00620264062495492	0.0161682586346078	0	0.00459264759363215	0	0.00080336744194987	0	0	0.0302021027371801	0	0.0249062287352064	0
RNF41	0.0427981541406528	0.0010799050434769	0	0.00973298505881573	0	0.00533723358931644	0	0	0.0371044027847597	0	0.0250017485084671	0
SMARCC2	0.0195208967983122	0.0034067849198218	0	0	0.000217856426021677	0	0	0	0.0104409918858553	0.0105903791633804	0	0.0144881657875922
PMEL	0.0205831542315194	0	0.0607218782410286	0.0332624616574711	0	0	0	0.000406121046761687	0	0	0.00612752081510327	0.026487338296154
WIBG	0.0101251358959444	0	0.0142784791366735	0.0252541907649925	0	0	0	0.0331561310398074	0	0	0.0248688176668921	0.0365722484457826
MMP19	0.00066391954387741	0	0	0	0	0.110637693446205	0	0.00810402604248381	0.0111145465100112	0.0250268615463503	0.0164523681503577	0
CD63	0	0	0	0	0	0.312529753662902	0.027040477553642	0.0201535202034194	0.0404146990312693	0.0447111537670869	0.0334493580771697	0
ITGA7	0.00940630706884278	0	0	0.0216922012430581	0	0	0	0.00271696771369801	0.00494331005178081	0	0.0131287614432509	0.0143622432252368
OLFR9	0.0128320742778848	0.000122284001957667	0.00258739093418963	0	0.0160704680274935	0	0	0	0	0.00260883285853876	0	0.0164302641988172
OLFR763	0.0139480861225261	0	0.0130743492221465	0	0.00708716818883718	0	0	0.00355259274189396	0	0.020241883032721	0	0.014482842936813
OLFR774	0.00984785473558202	0	0.00667006697129261	0	0.0123334693253307	0	0	0.00463842687169854	0	0.00248108973958958	0	0.0146156658452345
OLFR775	0.00318739246772551	0	0.0035785642868818	0	0.00499717615095657	0	0	0.00675665271039889	0	0.0101855293089789	0	0.00653884245161635
OLFR776	0	0	0	0.00601389056507947	0.021385930032447	0	0.00386046555662185	0.00283384402432882	0.0262601250274925	0	0	0.00472039515279007
OLFR780	0.000113037144354721	0.00347628902761761	0.00347950623153314	0	0.00514212529269933	0	0	0	0	0.00220778848636337	0	0.00493688536591442
OLFR781	0	0	0.00248561122608965	0.00471114627701994	0.0179574740755536	0	0.00504991813204819	0.0101909788751935	0	0	0	0.00567617402778822
OLFR784	0.014842817993752	0	0.00925043539412943	0.025108393269952	0	0	0	0.00146845854960958	0	0	0.000210572321863543	0.00247535504791548
OLFR786	0.00744747028296162	0.000836496650988152	0.0202112032099074	0	0.00416216878570143	0	0	0	0	0.00347354673220615	0	0.00707869373695738
OLFR788	0.00329897668623595	0	0.00984430586680057	0	0.00407505609195503	0	0	0.00216414258379618	0	0.00396551693370895	0	0.00767757852444985
OLFR790	0.00666688131401347	0	0.0158145849461238	0	0.00770221834759234	0	0	0.00575572147799014	0	0.0146541215014845	0	0.00517775677535955
OLFR791	0	0	0.00406294656110369	0	0	0	0.00192774006190154	0.0108068659183902	0	0.00398585569425837	0.00163956443588078	0.00690466628713122
OLFR792	0.00569185560771114	0	0.00436893067029248	0	0.0170788778631427	0	0	0.00326757422642638	0	0.00152786905809075	0	0.00409531358555656
OLFR794	0.0097311317838512	0	0.00100476487867003	0	0	0	0	0.00318583026006421	0	0.00252076378891984	0.00446080219686242	0.00396315728039546
OLFR799	0.00262337855055756	0	0.00352979163990923	0	0.00516469271630402	0	0	0.00974277708139885	0	0.0235452319400368	0	0.00861010157964857
OLFR804	0	0	0.00895575263846315	0	0.00755725601024663	0	0.00162545403059555	0.00024880493969506	0	0.00116953211506171	0	0.00291003038042972
OLFR808	0.00208192044123121	0.00177057779548009	0.00716188467323019	0	0	0	0	0	0	0.0147142670594433	0.00258239649940116	0.00702324086433799
OLFR809	0.00397023878663543	0	0.00488343545338654	0.00287935992525334	0.00302945742807988	0	0	0.00386508842176525	0	0	0	0.00739326066503665
OLFR813	0.00147898648117808	0	0	0	0.00471243583943427	0	0	0.0138255443757158	0.00317442947867295	0.000646897031028594	0	0.00576276625883077
OLFR820	0	0	0	0	0	0	0.00414200125197851	0.00927463506216803	0.0115469829315485	0.000957735617577213	0.00530353643850374	0.00516844045424697
OLFR821	0.000694282054943561	0	0.00223034690751894	0	0.0108661726618601	0	0	0.0105139625115932	0	0.000460513629138196	0	0.00584612573222452
OLFR822	0.000696127706479253	0.000155646907960523	0.000689840325085275	0.00169455949736838	0.01931897900569	0	0	0	0	0	0	0.0022502260219409
TESPA1	0.00291560078927043	0	0.257828119306756	0.258346986633957	0.0180320920274949	0	0	2.78277382759315e-06	0	0	0	0.41292124295379
CTDSP2	0	0	0	0.00481394924428013	0.0239949456502535	0.00376228954231836	0.0175657281272812	0.0121182028204694	0.051496886340629	0	0	0
OPRM1	0.00270918425305848	0	0.0133726047046018	0	0	0	0	0.000177467023066645	0	0.00931308484198424	0.00929377996800658	0.012913695055475
GM3213	0	0	0	0	0	0	0.0081286392682035	0.0106558342071872	0.00425083591759436	0.00866680535399035	0.00268102575369703	0.00593329272694581
VIP	0	0	0	0	0	0	0.00288086008559141	0.00680409790813629	0.000557280521691954	0.00797028103513141	0.00860243305812482	0.00834287689366326
MYCT1	0.000656041888454129	0	0.00403503475276175	0	0	0	0	0.00930714922764085	0	0.0442768977465811	0.00905255095133465	0.010454008328001
ESR1	0.0114183380050058	0.00962759135726361	0	0	0.0913424887533521	0	0	0	0.0228096085322611	0.0297820062305704	0	0.0188096570252523
CCDC170	0.0123656023366247	0	0.00428454605382737	0.00281008495254842	0	0	0	0.00846027182468757	0	0	0.0040334933226702	0.0135066052895711
1700052N19RIK	0.0107624831429394	0.0401068850013655	0	0.0470566561156434	0.0147949162961874	0	0	0	0.0304214860370756	0	0	0.0163375829581142
AKAP12	0.0942376261788713	0	0	0.0493414240453038	0	0	0	0.018710091445498	0.00651258027231353	0	0.0595938900314623	0.0556661089413071
MTHFD1L	0	0.00810787286473526	0.00103693220501333	0.0188270498587055	0	0	0.00211990100620728	0	0	0	0.00247675650059542	0.0795022698736168
IYD	0.000199494321559585	0	0.00518839591182504	0	0	0	0	0.0104218184272365	0	0.00701571753830012	0.0102672966799091	0.00985562621794265
PPP1R14C	0	0	0.00191354883569032	0	0.00148558810133095	0	0.0152149077155624	0.0221512995886929	0	0.0122564786089724	0	0.0179526033310966
TAB2	0	0.00141973823140306	0	0	0.0506985050262232	0.0202560616192147	0.0208330911134327	0	0.0318432080082095	0.00331701603948514	0	0
UST	0	0	0.362282801245771	0	0.384088754681308	0.0416061526437361	0.265646097928602	0.285607727606854	0	0.0660789966293806	0	0
SAMD5	0	0	0.00819694715437536	0	0	0	0.00889141154692309	0.00858705411227743	0	0.0187755041958449	0.0132336794050405	0.0113086583034088
STXBP5	0	0	0.0127004996568518	0.0224764419498208	0.0351525921810878	0	0.0288411878387544	0.00294288551226263	0	0	0	0.0527748085428916
ADGB	0	0	0.00213744928415697	0	0.000871412111648125	0.0168760906008767	0.01355058485575	0.00775821706161509	0	0.00829459201930295	0	0
RAB32	0	0	0	0	0	0.430589115747774	0.0737073219140917	0.10908693683121	0.0700877336006794	0.0609030344721249	0.0182047681483641	0
GRM1	0.00616510175401038	0	0.0216113675475076	0	0	0	0	0.00429428343012447	0	0.0220818659697118	0.00449133933198662	0.0162139308790109
UTRN	0	0	0.200922365470001	0.228129739781696	0.0241226878982581	0	0.13827295469697	0.0411383449006472	0	0	0	0.059326821681764
STX11	0	0	0	0.176239934164913	0.126752950243191	0.0345555043585896	0.0260845608992765	0.00622744214320737	0.022257998830334	0	0	0
ZC2HC1B	0.0061564858314355	0	0	0	0.00921885400621584	0	0	0.00505525908693016	0.00651697606041528	0.0153532151122938	0	0.0136872992303052
LTV1	0	0.00682558472768846	0	0.0120942597445497	0	0.0206212379118165	0.00855191262967375	0	0.0147090411645598	0	0.0625240455551924	0
PHACTR2	0	0	0	0.0432622584369744	0	0.116832550978055	0.345932368654749	0.338074965237389	0.42160512980204	0	0.179132297423854	0
PEX3	0	0.00114061172141694	0.00475378876415599	0.032441542960415	0.00616443411078476	0.0158363603728764	0.030005850703372	0	0	0	0	0
AIG1	0	0	0	0.0395303984681448	0.00598073591380936	0.00593160601641097	0.024299568166489	0.0240831769977378	0.0154228156014548	0	0	0
GPR126	0	0	0	0	0	0.179922967292301	0.00761630801159828	0.0116731558413678	0.0110084106615809	0.0247243465955674	0.00293100497613285	0
VTA1	0	0	0	0.0174408984018664	0.0191114197940452	0.0241900139423721	0.0177961393161886	0.0104027125800959	0.0207307218971418	0	0	0
GJE1	0.00156763867920955	0	0.0014501249289277	0	0	0	0	0.0098686614690775	0	0.00989862613506595	0.000756794610616933	0.00785387679907429
CCDC28A	0.00394064091525885	0.0176394976878318	0	0.0392056590396567	0.00830314647729438	0	0	0	0.0011119816003051	0	0	0.017925814863386
HEBP2	0.000414292252072822	0	0.00925334563859782	0	0.00645409545718757	0	0	0.0172816274305827	0	0.0479467128878957	0	0.0218140794742176
D10BWG1379E	0	0	0	0	0	0	0.0093240468387766	0.015863131264562	0.00182177069278759	0.0043343553617823	0.0148266607321348	0.0078652381210942
GM4922	0.000747289515121589	0	0.000803735990929359	0	0.00720902168426775	0	0	0.00277897918092384	0	0.00225017050809785	0	0.00951037362543542
TNFAIP3	0	0	0.0204366261145349	0.0467830396299832	0	0.060677376839285	0.0506055246111932	0.109098993416857	0	0	0.0262064696776637	0
SLC35D3	0.00163047187167797	0	0.0232893900950942	0	0	0	0	0.0128984780189998	0	0.0472826704797907	0.00927476279252874	0.0285751511972839
PEX7	0	0.0252818184541857	0	0	0	0.0435494052020748	0.0324487681052747	0	0.105136996348459	0.0205289790632613	0.0116337978950935	0
PDE7B	0	0	0	0	0	0.0608645681143345	0.00496217566132091	0.0231252982157465	0.0132673044626878	0.0448198583963069	0.00870135603090814	0
MYB	0	0	0	0.156849142984477	0	0	0.139620446931283	0.154462401511466	0.371719125125911	0	0.0466508975289181	0.132297592635698
4930444G20RIK	0.032452347723601	0	0.0300187735521978	0	0	0	0	0.0175668813104075	0	0.0601837523716537	0.00322280845331151	0.0790337138330961
TBPL1	0	0	0	0.0102463109377034	0.0390638354888855	0.0113169135583327	0.00410431556847916	0.00407571731528377	0.00220195058723247	0	0	0
TCF21	0	0	0.015510898683427	0	0	0	0.00976486511609507	0.018551198665062	0	0.0181360627851453	0.00339051713954305	0.00630879629257952
EYA4	0	0	0.00461537837014155	0	0	0	0.00257887845375529	0.0145513214768787	0	0.0104679070981433	0.00152371921918907	0.0081282852833286
SNORA33	0.00239608296117383	0.0870831844625494	0.014994602277034	0.0361843485871172	0	0	0	0	0	0	0.00857326766002205	0.0173072006463976
TAAR6	0.000934652604647284	0	0	0	0.00129451885588706	0	0	0.00475702089045814	0.000362665907752378	0.0188027989895214	0	0.007773015184813
TAAR8B	0	0	0.00229026239054232	0	0	0	0.00525317949944959	0.00685351303659581	0	0.00789481665263088	0.00641579078175827	0.00381243102522215
TAAR8C	0	0	0.00895402207824653	0	0.00704582133142443	0	0.0050892875822813	0.000338885198095953	0	0.0128786574156927	0	0.00823407605714005
TAAR9	0.00616823748042159	0.00136971123102986	0	0	0	0	0	0	0.0108644675806181	0.0115000736029709	0.000495709856288374	0.00167950039705965
ENPP1	0.309225200852742	0.256217727672289	0.0597225662408214	0.0384737830867505	0.443410461299375	0.000374866817971195	0	0	0	0	0	0
ENPP3	0.00128132289138591	0	0	0	0	0	0	0.00749575381536328	0.00140527518498427	0.0120686716926315	0.00501421883655139	0.0109822865638054
ARG1	0.00933145953746957	0	0.0116205715570593	0	0	0.0012389591771838	0	0.00281579710844264	0	0.033549054180839	0.0292112663797793	0
AKAP7	0.00217677233468807	0.0496771999984601	0	0	0	0.0602116127054222	0	0	0.2873761648507	0.055834173474312	0.0980452295569191	0
TMEM200A	0.00110628692727345	0	0.0096308645668704	0	0.00161013242220588	0	0	0.0206758033388959	0	0.016229426020357	0	0.0162375417600325
L3MBTL3	0.0279647187086839	0	0.0452312736384412	0.0166222458971274	0	0	0	0.00544434744336156	0	0	0.0168750123648652	0.129118884254349
LAMA2	0	0	0.00519426692434477	0	0	0	0.000809845763560578	0.0126521113334476	0	0.0159661315565004	0.000825904835133918	0.0154678226246335
4930519F09RIK	0	0	0	0	0	0	0.0257103891127444	0.0247621450884371	0.00832036452228733	0.00245158046053511	0.0110818422368035	0.0156078549532708
2310057J18RIK	0	0.00013013360012165	0	0	0	0	0.000762810964967056	0	0.00534745707505242	0.015134875545636	0.000452532549356097	0.00757562744342286
RNF146	0.00328820663787605	0.00239852290199281	0.00849989285216738	0.0122335605523531	0.0224090193653046	0.000448707965204389	0	0	0	0	0	0
RSPO3	0	0	0	0	0	0	0.001783537801896	0.0142649973109463	2.17210716601507e-05	0.0169502303564388	0.00651174708280262	0.0155356534854234
CENPW	0	0	0	0	0	0.00574270958484918	0.00798157293237508	0.00145467468245778	0.00203686784345489	0.00776267841573432	0.00940086736295568	0
TRMT11	0	0.0163115107806041	0.0115705539578311	0.108543004233739	0	0	0.0428591806433376	0	0	0	0.0135324142169394	0.0156683554653959
HINT3	0.0127911669973109	0.125389950984434	0.00332228550663855	0.0531499555542742	0.00505891569584498	0.0749417053614814	0	0	0	0	0	0
NCOA7	0	0.0538714553746913	0	0.0438522660747013	0	0.0771291429833699	0.0122599188466912	0	0.0143175865413207	0	0.00684139314969706	0
HEY2	0	0	0	0	0.00107049725528544	0	0.00642838587658631	0.0099945178516765	0.0132329214176661	0.0117006185921079	0	0.0105884489933254
TPD52L1	0.0131984584462063	0	0.00199476604864525	0	0	0	0	0.00742162461939658	0	0.0140050650887922	0.000126909271286263	0.0259893956914246
RNF217	0	0	0	0	0.00611015189260432	0.0449622630285916	0.00732789861402074	0.0212718979574808	0.0115064018526743	0.0282262889769349	0	0
NKAIN2	0	0	0.0152940031789262	0	0.00580092002550749	0	0.000992447573264718	0.00044816100693509	0	0.00632740038037586	0	0.00833807057492431
CLVS2	0.00160175274152355	0	0.00688266568744169	0	0	0	0	0.00825704988122758	0	0.0259279772367624	0.0111712162829006	0.00274849123861695
GM4794	0	0	0.00317571444461283	0.000125167435094151	0.0167320166283232	0	0.00186721352722215	0.0119301018067069	0	0	0	0.00103882093824243
ZUFSP	0.0809343913964864	0.0478272410822835	0.00377640556708972	0.078940474903701	0	0.0310103119899975	0	0	0	0	0.018694214686751	0
RWDD1	0	0.000445522960063491	0.00678717796449957	0.0286181298562571	0.0148385904258327	0.0152117823708699	0.0337031981653136	0	0	0	0	0
FAM26D	0.0133835440816279	5.25244219107739e-05	0.0167510620351422	0	0	0	0	0	0	0.0288108342422062	0.0153114818399863	0.0104710294611622
FAM26E	0.00716277043489538	0	0.00994183870494706	0	0	0	0	0.00648793058249092	0	0.0134237153065706	0.00307485990515306	0.013337321540156
FAM26F	0	0.00210887563033458	0.0354735232328051	0.0252545572545056	0.0732087217137371	0	0.00217953270995213	0	0	0	0	0.000247619450786347
DSE	0	0	0.191973666491861	0	0.116065544614715	0.112737024280634	0.385788641632281	0.040262855701343	0	0.109453678835305	0	0
NT5DC1	0	0.00877909069434962	0.0415880758544745	0.135409363063885	0.0438316183507322	0	0.00258949071151303	0	0	0	0	0.0350576078008759
MARCKS	0	0	0	0	0	0.373064914757691	0.242131374063166	0.0820904796012393	1	0.839498029470475	1	0
RFPL4B	0.00055539471484703	0	0.0237497526451494	0	0	0	0	0.00324697824080667	0	0.0170708658099201	0.0165144362274527	0.0110159325059389
FAM229B	0	0.00595102275956806	0.000836525614883169	0	0	0	0.00306539852150944	0	0	0.0243359409755736	0.0004632139129287	0.0108017201747399
WISP3	0.0175899016294718	0	0	0	0	0	0	0.0012925079545831	0.00796111573803811	0.00682807357316317	0.0113370702693045	0.0297360653886061
2010001E11RIK	0	0	0.0181148670217531	0	0	0	0.000627418023185278	0.00806835268629806	0	0.00848433181500966	0.0253901831259801	0.0139859038296403
G630090E17RIK	0	0	0.00235893555127952	0	0	0.016180373173271	0.0050688127074846	0.000251561631244395	0	0.000999891079106975	0.00552943265757337	0
BC021785	0.00420856514279331	0	0.015483532058173	0	0.00433483855819753	0	0	0.00617430553585604	0	0.0194194647427016	0	0.0249154972961587
AI317395	0.00388052269768128	0	0	0	0	0	0	0.0112448567075656	0.00650579617438419	0.0129748349420967	0.00627633415298165	0.0269072266396031
SLC16A10	0	0	0	0	0	0	0.0319593723873471	0.0889803864218379	0.161756949997284	0.0462497827473104	0.094303658263973	0.00153179202038095
RPF2	0	0.0267349482844869	0	0.00876341239752538	0	0.0252246685920132	0.0223539761580678	0	0.00860895054957506	0	0.0344170868838659	0
GTF3C6	0.00360041621479007	0.0180859372738627	0	0.0103210393994393	0.00146024427608709	0.0241253803899196	0	0	0.00503539323350529	0	0	0
CDC40	0	0.0039770006203915	0	0.0193750797811982	0.00766750715256101	0.00392319094843404	0.00323928417058098	0	0.0121851927920845	0	0	0
GPR6	0.019755194364889	0.00592820422173489	0.0090395138392718	0	0	0	0	0	0	0.0204219248432516	0.0142321383442268	0.0273802932744188
FIG4	0.0369872739831384	0.105915523375161	0	0	0.0372251406053255	0.00877414229056762	0	0	0.0372848809843381	0.00457336690015242	0	0
SMPD2	0	0.0125017462296864	0	0.0382577361528662	0	0	0.00375007719785552	0	0.00574350412779423	0	0.00190149204321928	0.00984659805944056
CCDC162	0	0	0	0	0	0	0.00473463224808904	0.0124120134967442	0.00196523266854247	0.0156346776322427	0.00255013595235929	0.00221857920360586
CEP57L1	0	0	0	0.0119594917546356	0	0	0.0338533567967051	0.0138564031499777	0.0606486510707683	0	0.0045315166425129	0.0174809390990111
FOXO3	0	0	0	0	0.0232778963789982	0	0.00876469542052381	0.0142578183047374	0.0287453367365936	0.00973392897189589	0	0.0338132061122923
LACE1	0.035320671634407	0.0350058017270794	0.000220648141665226	0.0225488098631414	0.00302073841960265	0	0	0	0	0	0	0.00123932013189008
NR2E1	0.00112404305790232	0	0.0188612457159821	0	0	0	0	0.0112349835032233	0	0.0121693477378756	0.00652750275836825	0.0226541569487496
SOBP	0	0	0.0141995678646314	0	0	0	0.00901448880911965	0.0209679840135485	0	0.0209315361381943	0.00287296297723954	0.0222912604566059
1700021F05RIK	0	0	0.00232594938480961	0	0	0	0.02228978337278	0.0161823641997872	0	0.0250957867129675	0.0284899039031861	0.00544423574757353
QRSL1	0.0470600991519837	0.0738119768860267	0	0.0184250496590909	0	0.00291501136657682	0	0	0.00599387376467959	0	0.0250926146648651	0
PRDM1	0	0.0655346927920576	0.171848847349386	0.149029189158369	0.91400694534023	0.0434523863603804	0.0605476328779606	0	0	0	0	0
LIN28B	0.00536566069106908	0	0.000888311782636244	0	0.000309441700317159	0	0	0.00807864006787842	0	0.0284472181048237	0	0.0138976206513427
C130030K03RIK	0	0	0	0.00228256840918322	0	0	0.000300489552616616	0.000438931540729429	0.00840530993609374	0	0.0162712207876771	0.00537989623498271
GRIK2	0	0	0.0109783781062227	0	0.00600627603627838	0	0.00571536482724628	0.00791423184331432	0	0.00780327385705706	0	0.00914204771050918
FAM162B	0	0	0.0122571824647423	0	0	0	0.00762235654473156	0.0137163351782692	0	0.021186187269784	0.0107272445062034	0.0268080092030293
GPRC6A	0.0135988503743396	0	0.02210049183741	0.00177160491141191	0.00298798901678921	0	0	0.00159629839032728	0	0	0	0.0172800292306585
4933411G06RIK	0	0	0	0.00755399254831304	0	0	0.011368884439174	0.00721677267914282	0.0114882740552975	0	0.000842026395392373	0.00274886291033744
ROS1	0.00882395868566013	0.00212525020518702	0.00305457930359364	0	6.6827432763776e-05	0	0	0	0	0.0112772179522782	0	0.0197018357487529
MCM9	0	0	0	0.0210757083123099	0	0.00125423999983149	0.0110395641777017	0.00426177629239977	0.00767354123733468	0	0.00369113327445186	0
FAM184A	0	0	0	0	0.157726409348846	0	0.00561001542039843	0.0208727874074477	0.00627041379849315	0.0179407131759036	0	0.0122787316834351
MAN1A	0.344078701193759	0.368901533367865	0	0.00751003911387308	0	0	0	0	0.0180977327523016	0	0.000791555989276283	0.012425504581345
9530009G21RIK	0.661502006303194	0.602479868847149	0	0.0972639922997015	0	0.0276158995466589	0	0	0.0118675949649679	0	0.01838225692822	0
D630037F22RIK	0	0.0746061880483113	0	0.00171862763663974	0	0.117872000110044	0.00979765829054266	0	0.0082848628588149	0	0.0864280678040524	0
SERINC1	0	0.0117820216389189	0.0203595543728043	0.02904690159236	0.0252799895949322	0.0639290252784986	0.00419006843486232	0	0	0	0	0
DUX	0.00870646628333841	0.00603956358377529	0.00219303716002493	0	0.00671278619931465	0	0	0	0	0.0345053651890841	0	0.0155394046550819
GM4981	0.00656846631735581	0	0.0125650275940783	0	0.00930227946839611	0	0	0.0142989197024115	0	0.0253895479993708	0	0.0180678920375194
EDAR	0.00332739503591566	0	0	0	0.00573829335046141	0	0	0.00643773548033255	0.000350904596416262	0.0151347152208287	0	0.0120414788461662
SEPT10	0	0.0495515793298464	0	0	0	0.206732344289371	0.0284051838924597	0	0.0480635269445322	0.0257470368261736	0.0238549453356054	0
OIT3	0.00786998611477843	0	0.0141564728097287	0	0	0	0	0.000596280359555795	0	0.0186542912943863	0.00595502061739641	0.0131245056166377
MCU	0	0.224007122013371	0.00206233683690561	0.0576790889488713	0.0315950178987154	0	0.00442956924647636	0	0	0	0	0.0268528546645428
DDIT4	0	0	0	0.330856121927769	0.0542067770537122	0	0.0572121641400466	0.0106143721275032	0.0469393361335902	0	0	0.0654957745174041
ANAPC16	0	0.00994370847487862	0	0.0249674741480782	0.0116764018963135	0.00773072201365373	0.000621480379277256	0	0.00738641009849416	0	0	0
CHST3	1	0.76570786156612	0.00732711462580472	0	0	0	0	0	0	0.0235262659825522	0.0249366341497212	0.0174367276120751
CDH23	0	0	0.000850090980913887	0	0	0	0.00521508677690487	0.0135549030979263	0	0.0124864063482227	0.00741887753224355	0.0135433951811765
SLC29A3	0	0.0250543402429773	0	0	0	0.0412519074348726	0.00967552424599626	0	0.0458879693533206	0.00151563182804694	0.039297305566209	0
UNC5B	0	0	0.00688414097571252	0	0	0	0.0100291681776877	0.0165572408477102	0	0.0196069434868177	0.00380473021983769	0.0220177612367958
PLDI	0	0	0.0153596517336544	0	0	0	0.00901534759895169	0.0121182411877832	0	0.0301989107744793	0.0104407865513743	0.0161338003592582
SGPL1	0.00535142630959587	0.0786710244117183	0	0.0116573862129283	0.0269805866175694	0.0864442844731988	0	0	0.00869230686524246	0	0	0
ADAMTS14	0	0	0.113885551737175	0	1	0	0.0084175522469271	0.0141606807812695	0	0.0328639382370821	0	0.0303212783621848
PALD1	0	0	0	0	0.220261190312051	0	0.00676646269443337	0.0214708876058024	0.00788862601976075	0.0519630937159392	0	0.00540086820138238
EIF4EBP2	0.00042312343642854	0.00581556601498703	5.12411813489087e-06	0.00499397106489451	0.0110373869286	0	0	0	0	0	0	0.0531394421520777
H2AFY2	0	0	0	0	0.00384723464554363	0	0.0395121655402766	0.0154637978341222	0.0228956980054629	0.0360248871244679	0	0.0148252702194412
COL13A1	0.00765000816904786	0	0.00809601872329908	0	0	0	0	0.0129690542280908	0	0.0422949807223131	0.0127787708181453	0.0214425358688165
2010107G23RIK	0.00237742920022233	0	0.0306421045125796	0	0	0	0	0.00648462224868338	0	0.00470524780946518	7.87260561202306e-05	0.0245113674351694
TSPAN15	0	0	0.00425382653989722	0	0.0221416925663598	0	0.00155723927940578	0.0166403596634811	0	0.0501536829423966	0	0.0171203368306421
HK1	0	0	0.00159878159119144	0.0494484169444482	0.018884478291479	0	0.0916641262003862	0.0385920806219725	0	0	0	0.0846187852447171
HKDC1	0	0	0	0	0	0	0.000567350243942352	0.0156454185927607	0.00379023961163495	0.0268836840171235	0.0101125842775941	0.0145389770131234
VPS26A	0	0	0	0	0	0.0916314643140567	0.0186307426805942	0.0465505455016072	0.0445485450883766	0.00579684394303721	0.0190805887945867	0
SRGN	0.0070393782819435	0	0.00119882877043788	0.0208373210164137	0	0.0155588768472062	0	0.00254075535880452	0	0	0.0179959294678312	0
DDX21	0	0.0644172553049845	0.0341326579865502	0.0314100671565561	0	0	0.0159305518168263	0	0	0	0.0228209558452999	0.029681612155252
DDX50	0	0.00739142211596695	0	0.030370934198491	0	0	0.00727619455322873	0	0.00486457037688663	0	0.0209376924194759	0.0118493585131347
STOX1	0.00706169119360491	0	0.0234993475391015	0	0.00511652342709557	0	0	0.00746369341341132	0	0.0180736184530488	0	0.0205059395744227
CCAR1	0	0.0185030986741946	0	0.00914369652181593	0	0	0.0143216145202495	0	0.0435305670907702	0	0.0192745844295057	0.000865562967769393
HNRNPH3	0.0305972303426611	0.0514194393380116	0	0.0408091343758507	0	0	0	0	0.0120394681354566	0	0.0165914810511342	0.00637133125575675
MYPN	0	0	0.00750918891348387	0	0	0	0.00410612814272633	0.0125667353272053	0	0.0369189848937777	0.00566818632741039	0.0111065167793414
SIRT1	0.0263561388652221	0.00345944539011583	0.00631133564377542	0.00527075854830723	0.00784941360671735	0	0	0	0	0	0	0.00473204115769103
LRRTM3	0.011120608623316	0.00352327170543431	0.00216235781526397	0	0	0	0	0	0	0.034930733333931	0.0133658751276256	0.00937612535097158
ADO	0	0	0	0	0.0108991157675713	0	0.0142137031883176	0.0201407221408294	0.00237929390373358	0.00235552502124359	0	0.0165262093048009
ZFP365	0	0	0	0.0511362126679995	0	0	0.00221278062787485	0.0285774735903665	0.00653545504157047	0	0.0286011670656067	0.032400620565894
ARID5B	0.113409770278716	0.0354578314793144	0.00705503148565477	0.169503615245118	0.0755531218840401	0	0	0	0	0	0	0.108577202757889
1700040L02RIK	0	0.0112155162990403	0.0023632181155322	0.0626878905711211	0.171108978951825	0	0.00513791056121321	0	0	0	0	0.0480487625080504
CDK1	0	0	0	0	0	0.0840074549379415	0.140589253787225	0.128726217120593	0.16206841283305	0.0275828310955613	0.0765614746532555	0
BICC1	0.000167466530761629	0	0	0	0.00564303646396837	0	0	0.0216747364660804	0.00159041213416369	0.0373697380714175	0	0.0189273924838607
TFAM	0.0514255661783626	0.0289975246710668	0	0.0292962631854392	0	0	0	0	0.0168888699187144	0	0.0170300769035743	0.0751116392220219
UBE2D1	0.0830680650817192	0.0731142519337422	0.0462565464561956	0	0.00255236481257946	0	0	0	0	0.0142364063910341	0	0.0302144454502896
CISD1	0	0.0333240754152535	0	0.00181612243352507	0	0.038601051478983	0.0226347859798973	0	0.0703556427704714	0	0.0161064684317449	0
1700049L16RIK	0.0220626611930108	0.0108256589490826	0	0	0	0	0	0	0.014634394978133	0.0291757917576156	0.0177515330829027	0.00112111317767014
RTDR1	0.00403655603400955	0	0.0144604737344134	0	0	0	0	0.0170989660115122	0	0.0249158835465144	0.00321039144305384	0.0203403844153153
GUCD1	0.149925484642778	0.281254560489826	0	0	0	0.00876740739105328	0	0	0.00350424996353962	0.00483437487232271	0.00206595596932718	0
FAM211B	0	0	0.0642251597172041	0	0.000887146547934371	0	0.00357882461462748	0.022508858815487	0	0.0399064086496923	0	0.0285986981464378
SUSD2	0	0	0.0589144005593483	0.213362919428837	0	0	0.0208891789953702	0.0446540347611831	0	0	0.0262496312570479	0.0158538861387969
CABIN1	0.00691856514984771	0.0180918050719543	0.0131861807957936	0	0	0	0	0	0	0.0103177312467514	0.0210539925711787	0.024709806913366
DDT	0	0	0	0.0187628879652205	0	0.0443885384660769	0.0348585314602315	0.0278474439518755	0.0451439846026514	0	0.00536552287169834	0
GSTT3	0	0.043601433300602	0	0	0	0.0165994502162412	0.0168084839943754	0	0.0149614676548918	0.00210548074104408	0.0462286304640204	0
GSTT1	0	0	0.000764737462648231	0	0.000182676693832459	0	0.00915057806332989	0.0183605433365993	0	0.0334279084756308	0	0.012744430078046
GSTT4	0	0	0.00233978610262803	0	0.00460516966008624	0	0.000161349120572833	0.0105061507478909	0	0.0359960237171767	0	0.0229227862564124
GSTT2	0	0.0360653670385052	0	0.00374289980279983	0	0	0.0161489164426307	0	0.0133214689354696	0	0.0249649432329559	0.0194836839299042
SMARCB1	0.00559749780953162	0.00182234387498583	0	0.0217125503609687	0	0.00109559284740745	0	0	0.100534173179384	0	0.043939579898644	0
MMP11	0.000958941839339349	0	0.000446519504555898	0	0	0	0	0.0360122935644196	0	0.00291203785732643	0.0284913107250297	0.0379816959464778
SLC5A4B	0.00700531749804561	0	0.00913534680178509	0	0	0	0	0.0130132427207915	0	0.00246684600734512	0.0140536840794411	0.0155602601467013
DIP2A	0	0	0	0.0130516717747855	0	0.0484125872090565	0.00775091898703671	0.00792263207518542	0.00133573329954542	0	0.00385822754874792	0
COL6A2	0.00748196313253191	0	0.00909873610049074	0	0	0	0	0.0202123241891958	0	0.0285591241999363	0.00307282213163758	0.0168556510030407
COL6A1	0.0012510459093428	0	0.0100457706212999	0	0	0	0	0.0217517785887801	0	0.0432193320670257	0.00386037645937895	0.0245640496660268
PCBP3	0.00218522286166163	0	0	0.00569648669535173	0.000270751438116958	0	0	0.0339410845560514	0.0160338033177485	0	0	0.0246748755754179
COL18A1	0.0011466623241542	0	0.00252483104531748	0	0	0	0	0.015212905056177	0	0.0424822796736124	0.0172832229976708	0.0254404253676815
ADARB1	0.000529576190999354	0	0	0.0114974849892438	0	0	0	0.00912894756373294	0.00313852014491926	0	0.0151168041706543	0.0270872142454674
FAM207A	0	0	0	0.00739143067112316	0	0	0.0180725157641604	0.0238649072014928	0.0113103351502326	0	0.0011629105407309	0.00868021510840806
KRTAP10-4	3.93205084698227e-05	0	0.0346987558777103	0	0	0	0	0.00799825506230056	0	0.0393580857550136	0.0061066164329667	0.0196373361315484
LRRC3	0.0131800967904873	0	0.00927619778937024	0	0	0.00776665965937292	0	0.016457259637892	0	0.0352306671206497	0.0119254042761924	0
TRPM2	0	0.0213435220256641	0	0	0	0.3433869415299	0.00270354970271041	0	0.00837812278970626	0.04424044988885	0.0161165254186587	0
PFKL	0.00165350664064661	0.00842513991230906	0	0.0151456589034406	0.00521539515568416	0.00853703828306241	0	0	0.0272730612496343	0	0	0
AIRE	0.00732935007655328	0	0.000859146305768539	0	0	0	0	0.0204873734598022	0	0.0446531301010551	0.0134515193722261	0.0108562490967364
D10JHU81E	0	0	0	0.00371370702159602	0.0105372370503603	0.00206818750159586	0.0208149697723447	0.0399704263728468	0.00722719837325366	0	0	0
PWP2	0	0.0147321937088165	0.0196152862855357	0.038134447540114	0	0	0.0017750198685334	0	0	0	0.0238623566428595	0.013329360833562
TRAPPC10	0	0	0	0.0174169824585603	0.01721659406829	0	0.00492086227124306	0.00168093257357348	0.0115402407368473	0	0	0.0180164353315652
AGPAT3	0	0	0.0128292720288373	0.073254142148883	0.114184423755766	0	0.0242049210031982	0.000909518853858488	0	0	0	0.0129257600352196
RRP1	0	0	0	0.0246366706422113	0	0	0.00683131271416715	0.0180783828567123	0.0399190841950554	0	0.0292024180005237	0.0085956373018041
PDXK	0	0	0.00168473781203014	0	0	0.132907689003449	0.0316920391563208	0.0191236834055116	0	0.0163258229649352	0.0934977968115067	0
SYDE1	0	0	0	0	0	0	0.00323755136655413	0.0531084486162736	0.0167102312219061	0.0161077353088001	0.0256506063371159	0.0525797754652661
OLFR1357	0.00477472113741732	0	0	0	0.0153214043166688	0	0	0.0179827727489058	0.00711435571399836	0.00916906855589883	0	0.0141271446157522
CASP14	0	0	0	0	0	0	0.000131936292276949	0.0102003113857404	0.0037621183995694	0.0105660936984417	0.00160399756000944	0.0149930477822031
CCDC105	0	0	0.022476848963761	0.0024535797545797	0	0	0.00532869642253341	0.021464662861084	0	0	0.00480142919185271	0.0110532855757502
OLFR1356	0.00509909656067905	0	0.0012496299353248	0.00139125616819853	0.0263032764464503	0	0	0.00190528829674697	0	0	0	0.00239229070229735
2610008E11RIK	0.0131003030143317	0	0.0030224468146138	0.0767166022315049	0.00615736489008745	0	0	0.00088390900931188	0	0	0	0.0350219115346845
PPAP2C	0.0058623969637052	0	0	0	0.125527104203308	0.0431306611515992	0	0.00278752540900119	0.0854396424184763	0.0405775277080753	0	0
MIER2	0	0	0	0.0168049814685861	0	0.00824376547763909	0.0117866504991625	0.00983731304479215	0.0248611325927616	0	0.0210213121093172	0
THEG	0.0149721772054216	0	0.0150764027766694	0	0.000763145004868364	0	0	0.00108551456012361	0	0.0152026734884011	0	0.0182193146490103
C2CD4C	0.00110118218141902	0	0.0161277419195491	0	0	0	0	0.0162240356120461	0	0.0224451661183484	0.00692297938666093	0.0189533634604803
SHC2	0.00318042095829131	0	0.00667524238366491	0	0	0	0	0.0104603844769461	0	0.00736178246000896	0.0120170009018774	0.0177969895507406
ODF3L2	0.00839521334888775	0.00105837753258082	0	0	0	0	0	0	0.00359923460840881	0.0424175810882664	0.00649817539878991	0.0190458161119672
POLRMT	0.0125937698853822	0	0.00122649761721526	0.00530145352792218	0.0031173500016848	0	0	0.000709196475346122	0	0	0	0.030070363902684
RNF126	0	0	0	0	0	0	0.00882230766231768	0.0188370552101493	0.0150574269896409	0.00579579244175993	0.000780539191713261	0.0121944437969508
BC005764	0	0	0.00794470311456615	0	0	0	0.00103676198826968	0.0260913089171938	0	0.032715776381475	0.0108505683777614	0.0237462157373545
MED16	0	0	0	0	0	0	0.010326394317221	0.0142601979996548	0.0812155057636288	0.0202036201164798	0.00873752224234681	0.00378734478902516
R3HDM4	0	0	0	0	0.0135414265330955	0	0.0184530538424861	0.0416978107754007	0.0248798155058116	0.00491346441296268	0	0.0237362773648552
POLR2E	0.0295765980514786	0.0140860819833786	0.0301830591760501	0.0198766071728067	0.0513920829987336	0	0	0	0	0	0	0.00426344996867738
SBNO2	0	0.0586839555926795	0	0.00110876505930279	0	0.0760010979924114	0.00347148357094266	0	0.0772788703431774	0	0.00788564655696359	0
DOS	0	0.0186251028131326	0.00383981741137934	0.0247393257216687	0.00102558298238559	0	0.0264888491030836	0	0	0	0	0.0247449411510413
GAMT	0.0112327913854269	0	0	0	0	0.0269051834781145	0	0.0136579079561535	0.00326766733348603	0.0376767325491428	0.00548737806075848	0
2310011J03RIK	0	0	0	0	0.0175570438070404	0.0111452925251561	0.00146672966494807	0.00900989120029294	0.0193545116688378	0.00110935636081296	0	0
PCSK4	0	0	0.0234697137507007	0	0	0	0.00419345449777672	0.0249327666421706	0	0.0120993727693561	0.0176603312744159	0.0276554994515081
ADAMTSL5	0.00679525966050208	0	0.00101715612327213	0	0	0	0	0.0154636766990946	0	0.0200511615055958	0.00499655248420644	0.00881985489746072
MEX3D	0	0	0	0	0	0	0.00509310879595447	0.0163989520756919	0.00670630313201958	0.00372732398262192	0.00743192755767832	0.021371085062855
MBD3	0	0	0	3.8206323899347e-05	0	0	0.0335446734744152	0.0219218283607922	0.0353927776385552	0	0.0131140828589361	0.0103891587741947
TCF3	0.0500095595109472	0.0454520861746648	0	0	0.00332610854186997	0	0	0	0.0064924852689303	0.0504378052050933	0	0.09345935636169
ATP8B3	0.0160117275796575	0	0.0198968322465037	0	0	0	0	0.00977713963550493	0	0.0105274959665642	0.0170052164248634	0.0171314843739662
REXO1	0.0205919636452602	0	0.0021542384561055	0	0.00501028560090752	0	0	0.00231500362872698	0	0.00950748645666269	0	0.019324833808524
KLF16	0.008459762620012	0	0.00927331986504144	0	0.00569181780484881	0	0	0.0111965650035406	0	0.0138070577625891	0	0.012900556655313
ABHD17A	0	0	0	0	0	0.0174592690751302	0.00628940438485281	0.0142778500702479	0.034899042185195	0.0111542597578922	0.00848108697281788	0
BTBD2	0	0	0	0	0	0	0.00136117987669182	0.0145122535576404	0.00352819676577234	0.000606551438451471	0.000861416598709545	0.0062442917537884
MKNK2	0.0330197971129928	0.00106315013773213	0.0145017650565991	0	0.037858264309126	0	0	0	0	0.00215082885309515	0	0.0301661883438329
MOB3A	0	0	0.0161966173574491	0.0224247907273792	0.0566153701182844	0	0.0119879060774192	0.0300190058519807	0	0	0	0.0170092009358032
AP3D1	0	0	0	0	0.00279092784759165	0.0199995269824167	0.00877837810581115	0.00630505989245361	0.00769042981141025	0.0211557544759294	0	0
PLEKHJ1	0.00242770952824816	0	0	0.00136159570755637	0.0149513298414545	0.00246265851734244	0	0.0102272760356912	0.000111816000527072	0	0	0
JSRP1	0.0156410085692661	0	0.0239016365743229	0	0	0	0	0.00967901401195714	0	0.0332561409019314	0.0158359603845821	0.0235729854019299
LINGO3	0.000924184788089087	0	0.0146926916762513	0	0	0	0	0.0189941475197701	0	0.025341046685973	0.00104838035506027	0.0299184037020005
TIMM13	0	0	0	0	0	0.00388400910970774	0.00528869284004518	0.0230752274777448	0.00403846390595709	0.0115434876361474	0.0216129171810828	0
LMNB2	0	0	0	0	0	0	0.0167107430552553	0.000114611154866501	0.0092172265435112	0.00774381349003397	0.0326586381501714	0.0116520052447305
GNG7	0.00432351795549417	0	0.00235767432225677	0	0	0	0	0.00852238122075743	0	0.0370859448139656	0.0152235013790694	0.0205486542163898
DIRAS1	0.00319852492223189	0.00202734359632036	0.0167336901939391	0	0	0	0	0	0	0.0309433960626894	0.0210264062657557	0.0191808576800154
SLC39A3	0	0.00357335949186783	0	0.00659709686870488	0.00645163027074728	0	0.00562502713647422	0	0.00747892901357129	0	0	0.0155216509370071
SGTA	0	0	0	0	0	0.00446804316447241	0.0340528811466137	0.0318129144171222	0.035207215468538	0.00521852106448367	0.00557814855501958	0
CREB3L3	0.00785854585260142	0	0.00419253529619583	0	0	0	0	0.00630360221959957	0	0.0225383043524332	0.00501285967059607	0.00895689611387987
PIAS4	0.0166603721361526	0.0089782081508051	0	0	0.00826946300895564	0	0	0	0.00209280285869113	0.000124039765185485	0	0.0138296518344744
NMRK2	0.00178731245007702	0.0127797024363323	0.00751509320740828	0	0	0	0	0	0	0.0169048188930014	0.0109888626530829	0.0109202939300726
ATCAY	0	0	0	0.0996003568644961	0	0	0.00678038575228794	0.0240669202504739	0.00514967430260009	0	0.0147341217046379	0.0188021878973322
MRPL54	0	0	0	0	0	0.0251811266895385	0.0242009797204962	0.0369596148663483	0.0735189710260014	0.00653945101346852	0.0710336062998229	0
TJP3	0.0116361477129413	0.00451646263592033	0	0	0	0.0225948308003403	0	0	0.00847579342968665	0.00147584152923993	0.0509999072779935	0
GIPC3	0	0	0.0169437930281967	0	0	0	6.74334652066782e-06	0.00220432268088278	0	0.0232541100790466	0.014990911055744	0.0293818310144194
HMG20B	0	0	0	0	0	0.000715399052529214	0.00503606984723327	0.00448836098023276	0.0287690255118677	0.0173131398021514	0.0528366010197309	0
4930404N11RIK	0	0	0	0	0	0	0.00433213588497356	0.00856951397030617	0.0106609220318048	0.0508840301343341	0.0195966961406454	0.00601832567323727
FZR1	0	0	0	0	0	0.00464187782535206	0.0167324851844566	0.0131947101412169	0.0539714998325954	0.0147715430784207	0.00898061845582136	0
CELF5	0.00954591651669756	0	0.0127747406314881	0	0	0	0	0.014183258185054	0	0.0310312046015003	0.00447440713725461	0.0265008606947641
NCLN	0.0103324792377362	0.00667744568719301	0.0148709162306868	0.00979704931921312	0	0	0	0	0	0	0.00506177229223447	0.000343839627067545
S1PR4	0.116858416093978	0.0748453883582525	0.202115657137249	0.124063290280799	0.244796410060642	0	0	0	0	0	0	0.223795113283717
GNA15	0.00704279848521366	0	0.163411091726517	0	0	0.128597336247147	0	0.093659764535567	0	0.0275721640425354	0.00742732623521065	0
GNA11	0	0.0117459312566431	0.0133201845747506	0	0.0111573271642418	0	0.0302851419014395	0	0	0.00950211025619037	0	0.0133101716041578
TLE6	3.7569543507278e-05	0	0	0	0	0	0	0.0207403953936351	0.00406355214014404	0.0228734222246394	0.00666571659708951	0.0187534140267055
SIRT6	0	0	0	0.0331997137938051	0.0396012887340682	0	0.0166188524363602	0.0243944827584964	0.0133566143257502	0	0	0.0220765397783927
ZFP781	0.125890606788852	0.275289852288518	0.118700004475449	0.230325390705422	0.0140798567811026	0	0	0	0	0	0	0.035062046272842
ZFP938	0.0311381088338123	0.0854056193373423	0.040488018921647	0.0796243530456627	0.00864852194390168	0	0	0	0	0	0	0.00631184358587982
GM1553	0	0	0	0	0.00655139627438347	0	0.00743792457822536	0.00798089640380025	0.00313029218962304	0.00260038314662832	0	0.00712171388943676
1190007I07RIK	0.00304649871888728	0	0.0203947210567649	0.0124192454896597	0.00201759758068178	0	0	0.0185902671574001	0	0	0	0.0144774267276695
GLT8D2	0	0	0.0127163252901994	0	0	0	0.00304815936851204	0.0105367681937426	0	0.00355838720147437	0.00389856446632818	0.0231454643007378
NFYB	0	0	0	0.0660566298143929	0.0237943793283482	0	0.0299595326975434	0.0229203793552392	0.00335021347452378	0	0	0.0358221557160503
SLC41A2	0.258143102498623	0.080481188180523	0.0169618202049332	0	0.515262078194173	0.15214646474748	0	0	0	0.0457593708106217	0	0
ALDH1L2	0.00584544209807395	0.00994581889017955	0.00548070296843505	0	0	0	0	0	0	0.0327790759475765	0.00104197495502996	0.01507490518858
APPL2	0	0	0	0	0.0142531847706248	0.0191649163384524	0.0376523430586158	0.00547512129890585	0.0207078604603653	0.0123675469071164	0	0
NUAK1	0	0	0	0	0	0.0361706013763556	0.0250274135737127	0.0320168427002856	0.0166420114397476	0.0594294596655842	0.00403608114254175	0
CKAP4	0.104437221785637	0.34490789444148	0	0	0	0.00115458297086058	0	0	0.0217965483707796	0.0861370322705323	0.041115655924826	0
FHL4	0	0.00126932032355001	0.00421718297901368	0	0	0	0.000254894989898888	0	0	0.00945291651885314	0.0181285862523502	0.00905482285834346
MTERFD3	0.0201161799740818	0.0579981594798038	0.0089691662405281	0.0743873360549218	0.000171810650623945	0	0	0	0	0	0	0.0717622210276325
CRY1	0	0	0	0.0226395247057188	0	0	0.0285943798843249	0.0102032118256534	0.0188591908204722	0	0.0629997917098712	0.0284186891122003
D10WSU52E	0.00925716612922361	0.0216705284930193	0	0.00737688144294278	0	0.0254633302719018	0	0	0.0409794409807482	0	0.06284920053752	0
BPIFC	0.00348642374887742	0	0.01283870805656	0	0.000535493781369088	0	0	0.0127033997047717	0	0.021755560358602	0	0.0151690957613754
SYN3	0.00416548280036391	0.0782232227450766	0	0	0	0	0	0	0.00214486302158563	0.0169479810342618	0.00822113461047298	0.02421182078913
HSP90B1	0	0.0285584981627085	0	0	0	0.0386207774024064	0.012482418908218	0	0.0141904370854694	0.0685564144465428	0.0149944141253918	0
STAB2	0.00455658687449666	0	0.0132909535741804	0	0	0	0	0.0109763137047821	0	0.0198566939931441	0.00353675182408135	0.00731107762187398
ASCL1	0.0089906551076529	0	0.00204357029922758	0	0.00440209807570516	0	0	0.00755162015233525	0	0.023665052610987	0	0.0206007273449924
GM6653	0	0	0	0	0	0	0.000280169289777677	0.0191720305953588	0.00996387457998688	0.0698890734468642	0.00490416310365608	0.0121443978572632
DRAM1	0	0	0	0	0.00486231959433361	0.0812354880144094	0.0118142287875415	0.0359107360018022	0.00940276391472333	0.0421270753912683	0	0
CHPT1	0	0	0.0490724110140476	0	0.132082163998664	0.0362739796680308	0.0321179928346019	0.053241533736813	0	0.0195451185675813	0	0
MYBPC1	0.00204364860417043	0	0.0220698350879408	0	0	0	0	0.0201573557330467	0	0.0390858793676494	0.00786861056489128	0.0182450732846687
SPIC	0.0412635005105669	0	0.0126765385594102	0	0	0.0222001570377919	0	0.00259750698658172	0	0.0257885171361618	0.00185290682945064	0
GM4925	0.00893885070339355	0	0.0109703208100122	0	0	0	0	0.000157656285624543	0	0.0185714239132257	0.000890132448719879	0.0117368905181002
UTP20	0.0158777503504855	0.0462229136394372	0.0330524864439013	0.0186937232795559	0	0	0	0	0	0	0.100291340951367	0.0183763089391645
GAS2L3	0	0	0	0	0	0.264158669399912	0.07918925031492	0.112009730995266	0.133498839084297	0.0586048803117872	0.0691990736842955	0
NR1H4	6.7929582984754e-05	0	0.00132302701801882	0	0	0	0	0.0120191016445244	0	0.00571963740226216	0.000351768336161438	0.011791884725927
SLC17A8	0.00447422897592817	0	0.00824284460810781	0	0	0	0	0.0105345994130574	0	0.0309605214079051	0.00888104193930693	0.0186671884153804
SCYL2	0	0	0	0.018647424910052	0.00411183854428526	0	0.0325177281287413	0.0159009128109127	0.00601091027541911	0	0	0.0077675746603752
ACTR6	0	0.0165079603255294	0.0110309832877369	0.080234825595546	0	0.00948767131092133	0.0307313221801244	0	0	0	0.00249441646534838	0
APAF1	0	0	0	0	0.0132992870052781	0.0553509613737599	0.0658828041096026	0.0166358831041822	0.0820388549156062	0.0195986934268715	0	0
SLC25A3	0	0.0113315615517154	0	0.0127845713263982	0	0.0230599330928611	0.020971125805422	0	0.0347234122850042	0	0.0116815919489554	0
TMPO	0	0	0	0.0156099589251726	0	0.0239664025320971	0.0171263339820814	0.0144136700702391	0.0288482663320049	0	0.0504356274725235	0
MIR135A-2	0	0	0.000199414188997619	0	0.00919312903003209	0	0.00941550154180645	0.00363706228442886	0	0.0042455610441731	0	0.00151748541893871
NEDD1	0	0	0	0.00269675431342065	0.0068259431023518	0	0.00913981900303049	0.00875854355394949	0.00311184400144845	0	0	0.00605817595006849
AMDHD1	0	0	0.016475912077063	0	0.00759689099436184	0	0.00695275994344956	0.0250373770650948	0	0.0223883443960472	0	0.0210561012548347
METAP2	0	0.0126936520380517	0	0.0241140194020786	0	0	0.0290273815991626	0	0.0281906125702979	0	0.0279030537516966	0.000999415064998843
MIR331	0.00941100849313354	0	0.022040603086776	0	0.0251338400192446	0	0	0.000712446320692955	0	0.00684117220896373	0	0.0192913772285319
VEZT	0	0.0362721972341077	0	0.0175620369033452	0	0	0.000285903166539433	0	0.0064973252167174	0	0.0247366362850362	0.0240446878837475
GM4792	0.00724385152072651	4.80119030777302e-05	0.00709110893667744	0	0	0	0	0	0	0.00525352834772989	0.00404400227523866	0.0115903311213362
PLXNC1	0.0332205887092989	0.2392191023149	0	0.0516955053376926	0	0.328410566486302	0	0	0.127865106138977	0	0.0383283408277264	0
CRADD	0.00932832948235754	0.00600780159620228	0.0140872897884345	0.022473194316351	0.0237088611004795	0	0	0	0	0	0	0.0142357178316467
NUDT4	0	0	0	0	0.0971358645919628	0	0.104644558434751	0.0342873257806749	0.033342900404184	0.0197018558838639	0	0.00488490570299569
GM10754	0	0	0.00518466863119624	0	0	0	0.01348300433156	0.00891672137280198	0	0.00552970958249077	0.00223122796447872	0.00160205286546311
C030005K15RIK	0	0	0	0.00723648364545443	0	0	0.00104126242005298	0.0170669359161589	0.00110053470204034	0	0.000437314255314595	0.0113831866407045
PHXR2	0.151473461059349	0.46538428298858	0.00814275276869999	0.0112749910508136	0.00794529676317095	0	0	0	0	0	0	0.018466859770439
TMTC3	0	0	0	0	0	0.160064962042079	0.111561201614001	0.0950039771178179	0.0179117676975585	0.0602417720779349	0.0920440667214111	0
NTS	0.000407703982256291	0	0	0	0	0	0	0.0156595900644258	4.87216120330347e-05	0.0178126604881459	0.000572209496059832	0.0101575803665937
ALX1	0.0054065780111756	0	0.0144600373108385	0	0.00301202098813669	0	0	0.0105556548427306	0	0.00621217334374886	0	0.00775076280323579
LRRIQ1	0.00696646496654911	0	0.00149121654377723	0	0.00315973856731667	0	0	0.0077393292906091	0	0.00363149999297247	0	0.0105386774606179
TMTC2	0	0	0	0	0	0.0624855548086486	0.0269936614588825	0.00467676130955604	0.016251443323807	0.0199361468847272	0.0693888647159872	0
METTL25	0.00895024260954078	0.00817993871286535	0	0.014211615584322	0	0.00604142517803488	0	0	0.0161028089856373	0	0.0197016105339479	0
ACSS3	0.0018805830532905	0	0.000643029938028623	0	0	0	0	0.00950629060117253	0	0.0186141933618638	0.00318572110733691	0.00995824536352201
MYF5	0.00978165982672624	0	0.00257548524448964	0	0	0	0	0.0132152387133648	0	0.0152021920337076	0.00752043109916381	0.00764003222777157
MYF6	0.0131667957557829	0	0.0158129895201729	0	0	0	0	0.000849526571914179	0	0.016551686971645	0.00067030157725121	0.00576074215532502
PTPRQ	0.00646371896247387	0	0.00255972363853406	0	0.0136726262757271	0	0	0.0139170594559415	0	0.0226439766352428	0	0.0172462656380657
SYT1	0.00974955496314833	0	0.00965888352608606	0	0	0	0	0.0172771929689642	0	0.0200330198004205	0.00120330670089745	0.0248853968812091
GM5136	0	0	0	0	0.00659492192181676	0	0.00535005265780631	0.00892730871954468	0.0024929917535823	0.0225779077092912	0	0.00598209273244943
NAV3	0.00194459308564163	0	0.0122977268946406	0	0	0	0	0.0205896783231669	0	0.0280144169218947	8.28323461584462e-05	0.016019839806581
ZDHHC17	0.0296856239705135	0.0775833172764698	0	0.0332040468363552	0	0.0017308552122887	0	0	0.0169769821698104	0	0.00964410985031609	0
TRHDE	0	0	0.0047039176119817	0	0	0	0.000408479918802164	0.0182887658695071	0	0.0128299261076757	0.0127310055876352	0.00841264086927769
TPH2	0.00488009766507567	0	0.00254938568894683	0	0.000583196923883377	0	0	0.0102962120562206	0	0.0117194767380048	0	0.00912062981734802
TBC1D15	0	0.0185334120055718	0	0.00211336518411708	0	0.0169420911626169	0.0250802218566557	0	0.0367563427770218	0	0.0179387275979397	0
RAB21	0.0384689034703003	0.0173825033452999	0	0.00326314298704473	0	0.0045906827897686	0	0	0.00391911884962713	0	0.00840203549133007	0
TMEM19	0	0	0	0.0426749752461547	0.0379436015053046	0.0293827794415478	0.0163558899029724	0.00363986286566577	0.0325574123173722	0	0	0
THAP2	0.0183525430220171	0.0753245944219782	0.00180385656456193	0.0462640511187167	0	0	0	0	0	0	0.0289026500108677	0.0294825907713052
LGR5	0.0120197125729812	0	0.00668319815098298	0	0	0	0	0.0207998263013028	0	0.0181832103630012	0.000959191730410245	0.0182300896071088
4933416C03RIK	0.0168798521799484	0	0.0015916546711446	0	0	0	0	0.014391014116776	0	0.0133211983739749	7.08027311152155e-05	0.00901410991301
MYRFL	0	0	0	0	0	0	0.00232737418067998	0.00486056181447981	0.00460809714344245	0.015602706985357	0.000241616705760118	0.0118108455534346
RAB3IP	0.0220944152891268	0	0	0.199626855066401	0	0	0	0.0214639615124848	0.0634113157894211	0	0.0379604907975853	0.00699238209122881
CCT2	0	0.012214434800482	0	0.0110632317843598	0	0.000953862925849395	0.00600042484826965	0	0.0215205609558763	0	0.0342508651748479	0
FRS2	0	0.0019974703870885	0	0.0223211171363971	0.00285445818016767	0	0.00068086976924207	0	0.0192745646662778	0	0	0.00165447695016999
YEATS4	0.0277061848526001	0.0567032108597096	0	0	0	0	0	0	0.104294370053236	0.00714153256837549	0.0262643341702922	0.000792925981066966
9530003J23RIK	0.00860767818897219	0	0.0114942489361399	0	0.0114961793223545	0	0	0.00991641840120599	0	0.019639952796153	0	0.0134265690722904
LYZ2	0	0	0	0	0	1	0.0320579640985256	0.110708136416695	0.122865917505943	0.115930147668185	0.209088999036901	0
LYZ1	0.0035023672240956	0	0	0	0	0.818587920312592	0	0.0237222104454989	0.0549426779455657	0.0387376317369258	0.054628545335412	0
CPSF6	0.0504534513543815	0.0348147232598225	0.00277944211602744	0.0224652824535354	0	0	0	0	0	0	0.0128273962625408	0.0223859290731034
MDM2	0	0	0	0.000405076934470054	0	0	0.0234181831692973	0.0209381979775612	0.0210122825375409	0	0.00582927230247738	0.000890466769257163
SLC35E3	0.00142610903532456	0	0.00313634576971435	0	0.0686857145876289	0.0164139308825616	0	0.0176527754030294	0	0.034795698227065	0	0
NUP107	0	0	0	0.0194396597589873	0	0	0.0233089185425706	0.0175789077864588	0.00676003417461923	0	0.0146041411914577	0.0196210969598401
RAP1B	0	0	0.0414185651727243	0	0.0704518284171991	0.0340620774596162	0.00617109994609103	0.029212468744938	0	0.00571361184381343	0	0
ILTIFB	0.0134819283786133	0	0	0	0.00536212623407242	0	0	0.00172234275098099	0.0113915089236996	0.00866044697786943	0	0.00247744916219177
CAND1	0	0	0	0.0329095715353897	0	0.00213920149124175	0.0383623923150066	0.00355473066798432	0.0364872547306039	0	0.00436085518873569	0
HELB	0	0	0	0.0397375843499548	0.00453300584709754	0	0.00409398025421557	0.00420875545171959	0.0100909819288621	0	0	0.0513585446161311
IRAK3	0.747341484305209	0.572547003560698	0	0	0	0.00197913569278422	0	0	0.0856145974487922	0.0161634272235522	0.157768012276541	0
HMGA2	0	0	0	0	0	0	0.00147354471838279	0.0135597296564096	0.0128728430865179	0.0477256496840712	0.00902810451019794	0.0139335150013743
MSRB3	0	0	0	0.00469306295372842	0	0	0.00858194970500437	0.024155125515904	0.00582252089914383	0	0.00180302504208515	0.0156497929574361
LEMD3	0.00793772880660987	0.0136953432477619	0	0.0472657431009657	0.0225267330377544	0.0103766529647795	0	0	0.042488315559271	0	0	0
TBC1D30	0	0	0	0.583162431102868	0.178768060893111	0.00922034111091916	0.0236315806416961	0.00734738252466474	0.00825066544792929	0	0	0
RASSF3	0.163211677374573	0.183361621133786	0	0	0	0.136065587708952	0	0	0.130689173685528	0.0169033934018239	0.0428591657353839	0
TBK1	0	0.0116294101539531	0	0.029081161043912	0.00259600752285872	0.00680068012254301	0.00400741432385249	0	0.00235922690192896	0	0	0
XPOT	0.0035592398621056	0.0580757284612421	0	0.0206754574408531	0	0	0	0	0.00260716960898361	0	0.0279671428004146	0.0186706982299724
SRGAP1	0.000825284996032284	0	0	0	0	0	0	0.0158516384083677	0.00554033574242428	0.00252748641670855	0.00854484253995199	0.0168854649394141
MIRLET7I	0	0	0	0.00520264272106278	0	0	0.00274776804446995	0.0160559929755314	0.0102986990260252	0	0.0016615371770867	0.0123486550261404
MON2	0.0464182448052454	0.0189557235080318	0	0.0209837065745507	0.0169250695085795	0	0	0	0.00342927044621007	0	0	0.0151128000107746
USP15	0.00245478751880075	0.0127828041209352	0.00465858345829347	0	0	0.0067718966546841	0	0	0	0.00609843639684828	0.0601435127665169	0
SLC16A7	0.191607426228225	0.269482062941619	0	0	0.0128844297315264	0.0783179145496248	0	0	0.090377255571136	0.114619759070466	0	0
XRCC6BP1	0.00481964293906389	0	0	0.0010337003767538	0.00174742481501689	0	0	0.00177855424425927	0.00437268845335729	0	0	0.00740429861591728
TSFM	0	0	0	0	0.0145506303544489	0	0.0134870456370366	0.0267183023436349	0.00422120371471329	0.0135446538160115	0	0.010478578836334
LOC100504608	0.00537223944852798	0	0.0196776262456508	0	0	0	0	0.00788443012396892	0	0.063087233683573	0.0161478606007567	0.0123191773210223
MARCH9	0.0088870660241431	0.0177076322156863	0.0173761974027744	0.00501761047406313	0	0	0	0	0	0	0.00426799953461829	0.0277225661071613
TSPAN31	0	0.0300252231355026	0.0315777213106035	0	0	0.0314050451851045	0.0584850320239348	0	0	0.0008185479730392	0.861706694937327	0
ARHGEF25	0.00454477441921749	0	0.00800129234701429	0	0	0	0	0.00967989862557208	0	0.0512402093089928	0.0146368598802758	0.0120111517197554
PIP4K2C	0.00309316974032288	0.0120445523549165	0	0.0248202888866375	0.0454779992892145	0.00199863201851032	0	0	0.0237339173271346	0	0	0
KIF5A	0	0	0.00883872418557024	0	0	0	0.0036008593069698	0.0043991904937695	0	0.0272658183314308	0.020446706586083	0.00355444667590337
MBD6	0.011645036462767	0	0	0	0.00591565826907949	0	0	0.000239372240759823	0.0333152787319992	0.00536195672317211	0	0.0140539528658686
MARS	0	0.000735178891957534	0	0.000361724805795327	0.00652435974148519	0.00810264645698024	0.01121110345283	0	0.00501576220119336	0	0	0
GLI1	0.0065578077688619	0	0.00855717288041727	0	0	0	0	0.014484748497096	0	0.0227830945824872	0.00188495386266265	0.0148131926957682
INHBE	0.00777159754957218	0	0.00357808293880817	0	0.000818491098875383	0	0	0.0167693989103626	0	0.00362488471914327	0	0.0238620041576941
INHBC	0.00302111962118026	0	0.00860829116644453	0	0	0	0	0.00837916236272809	0	0.0137678315420869	0.0119013863300313	0.0160098269686484
NXPH4	0	0	0.0048924835223348	0	0	0	0.00226590371611864	0.0177872559948717	0	0.0470603073492172	0.0135227367106911	0.0287390108866304
LRP1	0	0	0	0	0	0.237771059893266	0.0229933256676935	0.0368381001054556	0.0103097321937994	0.0623425848506381	0.0144113562440315	0
NAB2	0.00625340606033737	0	0	0.0768397963594516	0.025250761105055	0	0	0.0436278989720761	0.0901791241177609	0	0	0.0562317170251821
GPR182	0.0119288817480227	0.00357131946273363	0	0	0	0	0	0	0.000858065618782836	0.00916960309133399	0.00613213558559938	0.01794005809369
RDH7	0.0129787782558907	0	0	0	0	0	0	0.000887761983044872	0.00194676686504284	0.0340364765905715	0.00409795434829954	0.0189295033001564
HSD17B6	0.000941983819814226	0	0.0186427448149059	0.00154022535497598	0	0	0	0.00239668433222902	0	0	0.00579314416649051	0.0197932365318012
SPRYD4	0	0.00887407363214759	0	0.0106349326700974	0	0.0176708969092479	0.00724846205531672	0	0.0103281253259084	0	0.0124391091253477	0
IL23A	0.0161485177417923	0	0.0101982365370882	0	0	0	0	0.0112335839820985	0	0.0300382805816911	0.00454046687209956	0.000452135605181402
SLC39A5	0.0242423967907714	0	0.013408958953556	0	0	0	0	0.00349299859639798	0	0.00389781051489215	0.00754452823147813	0.0162738818564072
NABP2	0	0	0.00706108027946398	0.0247922192591608	0.0333224050582258	0	0.000594213815556241	0.00758586345221844	0	0	0	0.0276588244478768
MYL6B	0.00602204957520349	0	0	0	0	0	0	0.0100749465124785	0.014170627093094	0.0315993054828281	0.0120539576449657	0.0356739318812457
ESYT1	0.0107394897867508	0.0543363751432634	0.120068664914858	0	0.178724333943792	0	0	0	0	0.00323115984001878	0	0.0441503495559774
ZC3H10	0.00547278200826655	0	0	0	0.00651469243868018	0	0	0.0121654507308817	0.00352729516844761	0.0264820853633178	0	0.00261128514762003
PA2G4	0	0.00569184567094119	0	0.0136939344608514	0	0	0.0256431175919431	0	0.0155796010937967	0	0.0711311916114015	0.0187527287052924
ERBB3	0	0.00432735475465457	0.0199636497994456	0.0172591615552055	0.00443927932686457	0	0.000543318648748832	0	0	0	0	0.0131013478013342
SUOX	0	0	0	0.200825014942878	0	0.00076103662493709	0.0226220421563814	0.0146768038699554	0.038816011456764	0	0.0257858098401123	0
CDK2	0.016282087417258	0.0191106030878428	0	0	0	0.00755367230769472	0	0	0.334235316920376	0.00780327385705714	0.160043696706359	0
DGKA	0.2011956986336	0.0410876913025809	0.486551229767119	0.744154021935816	0.0400479945977329	0	0	0	0	0	0	0.288266728441381
TMEM198B	0.0375450874204645	0.0100631946104707	0	0	0	0.0251910771424087	0	0	0.0237349067723464	0.0228602493019895	0.038453919712021	0
GDF11	0.251088076330533	0	0.148409384297797	0.0299178950246883	0.0358000651452634	0	0	0.0938603509001254	0	0	0	0.117967708490736
RDH5	0.0198687756394618	0.00266460243826836	0.00665882333999486	0.0135165761472842	0	0	0	0	0	0	0.0049527326129254	0.0219187250626389
METTL7B	0.00781060112446931	0	0	0	0.000606557406514745	0	0	0.00900879806808027	9.13602842467422e-05	0.0122198229570057	0	0.0181485192146126
OLFR765	0	0.00489741693541231	0.00944641512285493	0	0	0	0.00218885481827118	0	0	0.0255909447587979	0.0124258170855553	0.00808284109990897
OLFR767	0	0	0.044631059581584	0	0	0	0.00110449962389878	0.00735718369266163	0	0.0358134336756376	0.00829351910247003	0.0399621316330993
OLFR768	0.00473804821209099	0	0	0	0	0	0	0.00693284642447613	0.000886804284908914	0.00361380284489203	0.00342818702452869	0.00603227037065675
OLFR769	0	0	0.000976889930773611	0	0.00680592300224897	0	0.00392546480446006	0.0102345678802036	0	0.010734900339003	0	0.00841178037429437
OLFR770	0.0105141374824606	0.000115443480746869	0.00419040318682349	0	0.0038302848211704	0	0	0	0	0.018084542333291	0	0.00818584836793895
OLFR771	0	0	0	0	0.0201504351673942	0	0.00558028223533438	0.0164813502785405	0.00110316066667181	0.00861663194317435	0	0.00859140636699832
OLFR772	0	0	0	0.000728635514718687	0	0	0.00282749773076825	0.0106101413752292	0.00542734366539084	0	0.00912569368167232	0.00278260177588193
OLFR796	0.0177085078875917	0	0.000937512928992733	0	0	0	0	0.01321613649949	0	0.00206950530200337	0.00179591415040445	0.0188155555523527
OLFR798	0	0	0	0	0.0164533645923686	0	0.00874706239674075	0.0085866924054422	0.000934411267903069	0.00812991270316503	0	0.00260065291689243
OLFR801	0.00147875463238586	0.000657919262539741	0	0	0.00375170421148958	0	0	0	0.00733923853875599	0.00576900910558549	0	0.00852135913355278
OLFR802	0.00344548806393483	0	0	0	0.000228011073920622	0	0	0.00594856609560665	0.00264029334695524	0.00507895423825979	0	0.00778253212688534
OLFR803	0	0.00493608183785345	0.00381175867243111	0.0134887315224564	0	0	0.00310567916722264	0	0	0	0.00671858268457184	0.00500791616916838
OLFR805	0	0	0	0	0.0142758018312862	0	0.00133653507747145	0.00221586843927249	0.00172693504514881	0.00585498348907304	0	0.000949592006151872
OLFR806	0	0	0.00945779403501111	0	0.0174984226668067	0.00282000905611381	0.00312788506146415	0.0123982153401193	0	0.00277577505809199	0	0
OLFR807	0.010993507330857	0	0.000381565449838136	0	0	0	0	0.00180724052559997	0	0.00724457231560647	0.000852361904721311	0.0113084797938586
OLFR810	0.0119225719059352	0	0.0109737639686526	0	0	0	0	0.00902782151983974	0	0.00557134535659774	0.00618263835450835	0.00454243657994366
OLFR811	0	0	0	0	0.00759521274903101	0	0.00294700667473707	0.000644249345698067	0.00168973759878223	0.00768077136897335	0	0.00852458429418632
OLFR812	0.0056203774613811	0	0	0.0135549211080121	0.00440434950745092	0	0	0.00448232871856156	0.00487497350057185	0	0	0.00823782506002889
OLFR814	0	0	0.00342852263915415	0.00610918574780615	0.0110756335338453	0	0.00263022864369059	0.00656369488125015	0	0	0	0.00414859600961467
OLFR815	0	0	0.013148382969478	0.00827319205490275	0.00263153723852283	0	0.00386626690264932	0.0106923383865336	0	0	0	0.00671478896075602
OLFR816	0	0	0.00321120348775748	0	0.00433227468684678	0	0.00603744053881107	0.00489125968428365	0	0.00114334083445843	0	0.00566042420993335
OLFR818	0.00357440735399642	0.00264871757224518	0.00742410084709515	0	0.00483717558415263	0	0	0	0	0.00358591211570639	0	0.00337648383254816
OLFR825	0.00178434825601814	0	0	0.0027145922874914	0.000733231052575347	0	0	0.00196210408273801	0.00486361351928025	0	0	0.00457738888474755
OLFR826	0	0	0.0117148729054468	0.0026670678116613	0.00938820593508767	0	0.00872663090096655	0.00468749340725868	0	0	0	0.00636769707103088
OLFR827	0.000435875163825334	0	0.0124513847430457	0	0.000279000568797876	0	0	0.000821065348702837	0	0.0121590839499568	0	0.0125811918940343
NEUROD4	0.0354062301670783	0.588498901187487	0.0203205343773149	0	0	0	0	0	0	0.00413655928728689	0.0150325335922322	0.0109659642596522
PATZ1	0.0120099522287144	0.0177403263645406	0	0	0	0	0	0	0.002137680877308	0.00362882749041704	0.0308337712333375	0.0352685227771509
PIK3IP1	0.0127554802216684	0.130758171578134	0.0765372909593162	0.103947337493488	0	0	0	0	0	0	0.0690751103867329	0.138201562429816
8430429K09RIK	0.0106188902202536	0.00228710097001072	0.0108313111327324	0	0.00100123019389396	0	0	0	0	0.00663234469861021	0	0.0130674929085983
PLA2G3	0.00413870997464384	0	0.0129862823937026	0	0	0	0	0.00801203843820459	0	0.0263511273314822	0.0098597672430139	0.0153376702001976
SELM	0	0	0	0	0	0.00906454489914771	0.00831443828420339	0.0417189580965282	0.00424251152367297	0.0493012761478005	0.0161636538910781	0
MORC2A	0	0.0125388914340033	0	0.00463000072417268	0	0.00720630534575318	0.0127900896763109	0	0.0190381099905354	0	0.0485971993922519	0
DUSP18	0.000812580900705028	0.0204589091148463	0	0	0.0316135840948671	0.0397841627270186	0	0	0.0160858956776961	0.100697343245726	0	0
GAL3ST1	0.00699622958230373	0	0.00668105732730524	0	0	0	0	0.0167944202053969	0	0.0346110647935677	0.00839573654820596	0.0192321087161646
SEC14L4	0.00421234520368577	0	0.00701135849008626	0	0.00170654523051692	0	0	0.00650015577242352	0	0.0193925096249592	0	0.00923683956770713
SEC14L3	0.0083749870694166	0	0.00526623322144599	0	0.00384336769993023	0	0	0.000929886629503674	0	0.0221051957939828	0	0.0221344112357348
RNF215	0.0164508963358598	0	0	0.0121943126884126	0	0.00281364345139205	0	0.00559148138098456	0.023660731553539	0	0.00333659880552576	0
SF3A1	0	0	0	0.0282319627730407	0.000459820530712077	0	0.0239440338886723	6.63924371283796e-05	0.0113987896494853	0	0	0.0159217285968708
TBC1D10A	0	0	0.0039329059781483	0.0776068262644988	0	0.00903971863515821	0.00238221073822947	0.0186521188895556	0	0	0.015305679511915	0
GATSL3	0	0	0.00416427699559509	0.350637962649053	0.0405720393241641	0	0.0412886766220243	0.0357139881182848	0	0	0	0.0460375354395739
OSM	0	0	0.00443766062939754	0.0398898903813849	0.0208400761705825	0	0.021773631908746	0.0239327322351352	0	0	0	0.0710124832458716
LIF	0	0	0.000160023005262894	0.0398060708414829	0	0	0.005433855898124	0.0172812958725014	0	0	0.00948837039838467	0.00552286800730752
ZMAT5	0	0	0	0.00871030990799123	0.0258385103689362	0	0.0051881057663743	0.0140959224682879	0.0065153196342952	0	0	0.0112500903750109
NIPSNAP1	0	0	0.00162883067976254	0.0673483271350677	0	0	0.0142238324853519	0.000430319113865189	0	0	0.0418929746712679	0.0272404435525722
THOC5	0	0.00486225859038664	0	0.0363847324259813	0	0	0.0137222189638961	0	0.0220707612028807	0	0.0151388133252128	0.000830441125929722
AP1B1	0	0	0.00176103687014241	0.0112633640183923	0.0112882282091231	0.0235852229963588	0.0161896548106537	0.00879879145872504	0	0	0	0
RASL10A	0.0202440301711092	0.0115138295370764	0.00528988114658896	0	0	0	0	0	0	0.0453400428554256	0.00829351910247015	0.0175871238611619
RHBDD3	0.00345568855493201	0	0	0	0	0	0	0.0135002662985052	0.00435881210511696	0.0332563409997147	0.0178123821138556	0.00510272365085924
XBP1	0	0	0	0	0	0.0562471974984433	0.00893191681280854	0.0111216124124712	0.112183591203152	0.0204953502035281	0.00721032965306406	0
DBNL	0.00762054257232272	0.0176928329906477	0	0	0	0.0407278517964899	0	0	0.0107906839958974	0.0117675604729824	0.00739424983191341	0
AEBP1	0.00331391895717178	0	0.00275435449675263	0	0	0	0	0.024655232794292	0	0.0338746523825194	0.0133804724131791	0.0319050411399118
YKT6	0	0	0	0.0227276175920703	0.0129661315979868	0.0116570526392731	0.0522003986539835	0.0266465701391368	0.0538369719257161	0	0	0
OGDH	0	0	0	0.00296913064376302	0.0174259245720464	0	0.0150401792025543	0.00399955575591104	0.00232210786810275	0	0	0.00822517052466925
ZMIZ2	0.0822954260746275	0.108613150091625	0	0	0	0.0251317973674461	0	0	0.0212442252124096	0.00355423136238852	0.0240142489483281	0
CCM2	0.0885571392824041	0.047611680797814	0.000946415257583697	0.135219459775067	0.0418589483055162	0	0	0	0	0	0	0.0296335334306408
RAMP3	0	0	0	0.043355456276226	0	0.0315579452578794	0.00716877658698024	0.0282892735545963	0.0113549103106025	0	0.0315589082312391	0
ADCY1	0.00330157920334909	0	0.00782236497181402	0	0	0	0	0.00879773862936764	0	0.0195297129308251	0.0238624632852567	0.016990168300765
IGFBP1	0.0136517030849279	0	0.00660602238772162	0	0.00044587095076697	0	0	0.0117437856531815	0	0.0352350895666958	0	0.0218623092486969
GM11992	0.00591392859670139	0.0150272280999337	0	0	0	0	0	0	0.0031407264288081	0.0219901412996812	0.00534371258031477	0.0113770655760164
UPP1	0.00527692901312499	0	0.0088865374787174	0	0.00848976574313795	0	0	0.00645969441329457	0	0.0238398585708143	0	0.00366032736051641
ABCA13	0.0159352742035043	0	0	0	0	0.0115655316213937	0	0.00316115773030324	0.00383806124969406	0.0113054652183136	0.00596531978934993	0
VWC2	0.00108143546900926	0	0.00702663041789377	0	0	0	0	0.00869335036880383	0	0.0388685238114884	0.0209739370850714	0.0220166688222812
4930415F15RIK	0.0647037828624493	0.0113198941321898	0	0	0	0	0	0	0.00790348889739076	0.00500726353727541	0.00224157920336061	0.0153582503186313
IKZF1	0.0164734028882098	0.0159942063303478	0.0401080602868647	0.0126134475932693	0.0533712302803703	0	0	0	0	0	0	0.142282836646498
VSTM2A	0	0	0.0133497863666628	0	0	0	0.00988988124715068	0.0144264323458787	0	0.0283056493426867	0.00783543900805466	0.01163857748909
EGFR	0	0	0.00277071320758433	0	0	0	0.00389528382518946	0.0201809334097969	0	0.0335528674798175	0.00674282509454682	0.00815847134444439
FBXO48	0.00990638453111499	0	0	0	0	0.0431230876860782	0	0.0361739315601914	0.0106428720634104	0.0459051735590712	0.00775455269226765	0
CNRIP1	0.0343377125756434	0.0495435071795214	0.0995844652252242	0	0.164421200864766	0	0	0	0	0.00541847997405471	0	0.0151175812587418
PPP3R1	0	0.00792997018208681	0	0.0178219212366409	0.00363363964963844	0.0574257312786273	0.0165214654989649	0	0.0156323869655212	0	0	0
WDR92	0	0	0	0.0424025042734717	0	0	0.019764737921546	0.00180051904962369	0.0056298532671381	0	0.0146605497229402	0.0103050950990787
C1D	0	0.00978586292846073	0	0.0105477249605387	0	0.0271491581655711	0.0373570860986748	0	0.0381500930711681	0	0.00632332579669338	0
RAB1	0	0	0	0.000875392503847228	0	0.0504143126592552	0.0381566434238483	0.000800653946581494	0.0833403192040552	0	0.0102563548918547	0
RPS17	0	0.154181713524885	0	0	0	0.0220019341006689	0.035138074647691	0	0.111937393468606	0.00661535017235416	0.057109642608891	0
SERTAD2	0	0.0255966993407845	0	0.0168763014953185	0.0349059543129301	0	0.0190629771233427	0	0.000529683548961761	0	0	0.00132323489382983
PELI1	0	0	0.107950808567396	0.156733948236054	0.0203665463304302	0	0.00648911145512408	0.131075971713547	0	0	0	0.0179416107260947
VPS54	0	0	0.0244737078210011	0.182483184697088	0	0	0.0127128899078516	0.00185244560020096	0	0	0.00950424678332174	0.0125525049004482
WDPCP	0	0.00128834620478834	0	0	0	0.00909632645658661	0.00940082997932358	0	0.0552113822319336	0.0350263571465299	0.0148772075219317	0
TMEM17	0.0153845543934109	0.0017836327266463	0	0	0	0	0	0	0.00120895392588421	0.0111557167134918	0.0125663894376602	0.012820034144818
ZRSR1	0.0681284266830256	0.116600736988721	0.0814821618010444	0.0513451145513746	0.0257977925786413	0	0	0	0	0	0	0.0552618657152403
CCT4	0	0.0201200971420058	0	0.0141928535410367	0	0.000218456161181652	0.0192752603679479	0	0.00885287241727571	0	0.0229983968319508	0
FAM161A	0.00109226175864963	0.0059832681468388	0	0	0.0182070779492309	0	0	0	0.00156996139406056	0.014297600935397	0	0.00153370485711346
XPO1	0	0.0233140130940314	0	0.022037914229155	0	0.00894507710162748	0.0145616391330236	0	0.00162140846239384	0	0.0727156300537726	0
PUS10	0	0	0	0.000254895922639045	0	0.0130849560972844	0.0497318516769493	0.00403119532851069	0.0542437710609893	0	0.0909703900718887	0
BCL11A	1	0.965384904616195	0	0	0	0.285443813842634	0	0	0.0371731536731512	0.119935686217229	0.0821120039785245	0
VRK2	0	0	0.0223719103568901	0	0	0	0.000611608813129697	0.0327471168032677	0	0.0463698402609654	0.0020671228537652	0.0273602416884628
MIR216B	0.00290307548997851	0	0.0187541762227377	0	0.00125289496697233	0	0	0.00935962023424259	0	0.00935821185425687	0	0.00347795522198548
MIR216A	0.0424979610361127	0	0	0	0.00665122383065694	0	0	0.00647257467101962	0.0084502549215112	0.000449586347684615	0	0.00844247942029605
MIR217	0	0	0	0.00875188097447706	0.0283935950245981	0	0.00990611953010257	0.0150422642727121	0.00544578927269221	0	0	0.00347919362528728
EFEMP1	0	0	0	0	0.00216017611142099	0	0.00177651331051044	0.00559928904058407	0.000781651530016223	0.0210525809494882	0	0.00872600111323124
PNPT1	0.0139429987926644	0.00857252462464758	0.00498849763835545	0.0404544101503429	0	0.0059826809282777	0	0	0	0	0.0305707277485488	0
SMEK2	0.0227934088431815	0.0494880614667446	0.0254915355065196	0.0229119304979668	0	0	0	0	0	0	0.00514574798951461	0.00855375740169411
CCDC88A	0	0	0	0	0.0109054222783219	0.646110025936066	0.0310250672592231	0.096111566146996	0.416222661196783	0.15817391529062	0	0
MTIF2	0	0.0377622434414593	0.00690361211708094	0.0515793089419808	0	0	0.0112106579241912	0	0	0	0.0474246504818714	0.0139973432604721
RTN4	0	0.00495082544582353	0	0	0	0.138316390418496	0.0106139894815371	0	0.0524764014420065	0.0203185240472329	0.0199123861725461	0
PSME4	0	0.0179417806539626	0	0	0	0.00989664465270297	0.00380541099755053	0	0.0305966078543042	0.011350657610882	0.0404165356877015	0
ASB3	0	0.0187671476319772	0.00349025587880789	0.0655394027011551	0.0124272556914244	0	0.00120871680796883	0	0	0	0	0.0268478232149415
GPR75	0.0101860203789777	0.00289760557868961	0.00943758876020934	0	0.0031075762579499	0	0	0	0	0.0236664308820185	0	0.0232126013707205
CPEB4	0	0	0	0.0164451595139936	0	0.0484968236490614	0.00360735767149997	0.00381777853989164	0.0403218458346903	0	0.00739935008314313	0
4930524B15RIK	0.0198362160878232	0	0.0251426134184561	0	0.0177134537748689	0	0	0.0123201852600457	0	0.0204225575192161	0	0.0101229657692979
NSG2	0	0	0.561749725369065	1	0	0	0.0311295927478624	0.060464373062138	0	0	0.0129585760562317	0.0614211703547486
SNRNP25	0.112405977851821	0.085948596431709	0	0.0107482117539445	0.00681862084517268	0.0243869365107105	0	0	0.0507309052486155	0	0	0
HBA-X	0.0171128960068369	0	0.0156704412009539	0	0	0	0	0.0131586643446548	0	0.0354744615935953	0.00445158930480236	0.0142734561124096
HBQ1B	0.00124901585833598	0	0.0277054651127974	0	0	0	0	0.00734833779649456	0	0.037156630277007	0.0259939398674119	0.0058585345816937
HBQ1A	0.00376648898187123	0	0.0123666383131126	0	0	0	0	0.0106046380970367	0	0.00297203676334244	0.00369148372046325	0.0151542329261625
SH3PXD2B	0	0	0	0	0	0.440949429506464	0.0127459273992962	0.0332607472030123	0.0155165481751605	0.0712153422267952	0.0372506604835414	0
UBTD2	0	0	0	0.0106203394965955	0	0.00137995712502881	0.0108008139622167	0.0373106027852156	0.0340865920968957	0	0.028156435528368	0
STK10	0.0268502872814524	0.0157363392430682	0.0352929140294239	0.0338813486330141	0.0549545729174901	0	0	0	0	0	0	0.0682272013745025
FBXW11	0	0	0	0.0306820700952386	0	0.0431882326023339	0.0367598441029022	0.0173595863809252	0.111439481690047	0	0.00681598977742675	0
1700072H12RIK	0	0	0.0256241444273376	0	0	0	0.00036067007222085	0.00452544168679577	0	0.0082807626849178	0.00522604713377332	0.0250986902649141
KCNMB1	0.00767060407269599	0	0.00705158912012422	0	0	0	0	0.0133048054956821	0	0.00447283171719975	0.00527797504760001	0.0253175219653613
LCP2	0	0	0.0418287679175382	0.0889797572320633	0	0	1	1	0	0	0.00608735249156811	0.0388231682536291
FAM196B	0.121023679975248	0.104313980099223	0.0731655030704222	0.0138151134100578	0.0176948496539319	0	0	0	0	0	0	0.0315466535231372
SLIT3	0.00151649188558716	0	0.0145996201610151	0	0	0	0	0.014759350881824	0	0.0262057277303377	0.0114705961449148	0.0211867797301268
MIR218-2	0.00409127983450731	0	0.0298182482848531	0	0	0	0	0.0270789789301454	0	0.0310848550366657	0.0110299716274852	0.0241308952832524
PANK3	0	0	0	0	0	0.00749101881561077	0.0137580667095672	0.00580751094642127	0.0407021019831967	0.00115901220774948	0.0322890967608859	0
MIR103-1	0.00383691919399689	0	0.0229124317869319	0.00100381719328598	0	0	0	0.00160797805689084	0	0	0.0123460325227697	0.00416168025837468
NUDCD2	0	0	0	0.03760421698319	0	0.0334536948230194	0.0686928508382087	0.00661760330668976	0.0683484090739793	0	0.017292715792698	0
ATP10B	0.00809017239253908	0	0.0197854440550551	0	0	0	0	0.00668939033876225	0	0.0298068297917954	0.00615787129687012	0.0218089040223857
SLU7	0	0.0141023027669551	0	0.0139326850555401	0.0123831651402458	0.0018576532187799	0.00103951730131832	0	0.00126062572911383	0	0	0
C1QTNF2	0.00358461049290873	0	0.00329661484664636	0	0.000291775309809443	0	0	0.0162650784123892	0	0.0488290396451308	0	0.0254396388692281
CCNJL	0	0	0	0	0	0	0.0220771140686823	0.0373490302434889	0.0162927518437674	0.0511478845201241	0.00999190258233373	0.0470969654427895
PWWP2A	0.0013027043138079	7.39652782690089e-05	0.00661444664376237	0.00636563804089191	0	0	0	0	0	0	0.000516295707747916	0.0296445693956753
IL12B	0.00524500573519941	0	0.0285912523568093	0	0	0.228321762876295	0	0.0163811501326563	0	0.0372438749529219	0.00865572076694718	0
RNF145	0.0577673254109108	0.00571473359990786	0	0.159130515570606	0.00269947164438476	0	0	0	0.00153044143608699	0	0	0.00706042093447009
EBF1	1	1	0.00248834643911636	0	0	0	0	0	0	0.0288556973072066	0.0193788969871785	0.022998453682232
CLINT1	0	0	0.0135171401243881	0.0404920195356915	0	0.00136673416625353	0.0338942406523118	0.0412738059101056	0	0	0.0156796053209439	0
SOX30	0.0030729944563236	0	0.00809319952297183	0	0	0	0	0.0174184437396071	0	0.0388538001620707	0.00598820496959841	0.0242183153599779
ADAM19	0.00847584492854569	0.0440991513060879	0.00143315807549564	0.0741640165501663	0	0.0341001300261485	0	0	0	0	0.557509677188511	0
FAM71B	0.0054022813091727	0	0.126117766508851	0	0	0	0	0.00548646541803343	0	0.00975699427703419	0.0151785332793109	0.027590096190592
MED7	0	0	0	0.0110217597972891	0	0.044091689431852	0.012010467709498	0.00333020037370248	0.112928679628495	0	0.0384856335643265	0
HAVCR2	0	0	0	0.0827071971023566	0	1	0.0419555586192482	0.0332369267828687	0.0102383931015434	0	0.0352649235757915	0
BC053393	0.013086129068675	0	0.0167024166576016	0	0	0	0	0.0050434330698713	0	0.0126806598201045	0.00326196983254255	0.0109560354248803
HAVCR1	0.000728039947037134	0.011874823340652	0	0	0	0.0178024731272428	0	0	0.0152022285656967	0.0245646229302812	0.00746167808006349	0
TIMD4	0.0165719014120406	0.00349484672575742	0	0	0	0.0724165595261126	0	0	0.0100089919718847	0.0146700418115065	0.00774731611510912	0
GNB2L1	0	0.039748679853251	0.00331453501078089	0.0237430370483066	0	0	0.0134004435434123	0	0	0	0.0399671234560332	0.000906042108483262
SNORD96A	0.00291763287288554	0.0328814782097746	0.018755954929199	0.0625352567604167	0	0	0	0	0	0	0.0134769617066195	0.00564953646852506
SNORD95	0.0250437325186232	0.0998426487845493	0.0889276934587337	0.0596188898513449	0.000433886552347178	0	0	0	0	0	0	0.021154462479077
TRIM7	1	0.511710366906907	0	0	0	0.116597839605374	0	0	0.00611688035504008	0.0199487779358375	0.0219722581595461	0
OLFR1395	0.01723641611935	0.00229187445450002	0.0172891421272966	0	0	0	0	0	0	0.0344139481736866	0.0051712039777248	0.0239822468539515
OLFR1394	0.0177224491501325	0	0.00649204163736097	0	0	0	0	0.00282279474603987	0	0.0145911672635576	0.00535385201876773	0.0196677435862087
MGAT1	0.0550867070047361	0.119719123365744	0	0	0.0292665658938721	0.0140882062509459	0	0	0.0434886077976738	0.0128211026897127	0	0
OLFR1393	0.0256266978565563	0.0106296598864037	0.00762554149756757	0.00496917264454023	0.00283589906886972	0	0	0	0	0	0	0.00792012053463392
OLFR1392	0.00781533068281018	0	0.0185740537606857	0	0.0040581852798494	0	0	0.0047430404293762	0	0.00683105661436032	0	0.000154671355850303
OLFR10	0.01675940643976	0	0	0	0.012024218930854	0	0	0.000970712180232842	0.00343011025217293	0.00231355952998853	0	0.00508998397101066
OLFR1391	0.00543151091389631	0	0	0	0.00183386176077114	0	0	0.0064022930369513	0.00421821707780821	0.0216138501778862	0	0.00974617257022681
OLFR1390	0.00697332232832413	0	0.0105861223275379	0	0	0	0	0.00517071381846598	0	0.0179206343611203	0.00242336097519097	0.0105994977607589
OLFR1389	0.0218535852654774	0.00372940916085107	0.00274276184008095	0	0	0	0	0	0	0.0162298604306441	0.0125499694712888	0.0115097203786766
OLFR1388	0.00643191436095911	0	0	0	0	0	0	0.00174399586692817	0.0094782726921877	0.00806090575181305	0.00176583594749347	0.00610660222094129
OLFR1387	0.0170424094696137	0.00801620124516658	0.00225761698067969	0	0.00488504351999423	0	0	0	0	0.00235309307333071	0	0.0117782468464271
OLFR1384	0.00237336370645058	0	0.00313148655546921	0	0.0105859045295191	0	0	0.00127511006283939	0	0.0156666093402425	0	0.00628196103106283
OLFR1383	0.0041808861209629	0	0	0	0.000647951309706107	0	0	0.000477184867854057	0.00268894412737816	0.0311537392708776	0	0.00983039657138159
OLFR1382	0.00825547557525575	0	0	0	0.0235086215068056	0.00384272360540465	0	0.00291353252725279	0.0074655728815855	0.0212470886479272	0	0
FLT4	0.0011083795799077	0	0.0069596585971413	0	0	0	0	0.0125760097764999	0	0.0189164200077118	0.0199386096948066	0.000781810000947375
SCGB3A1	0.0113084098627744	0	0.00711381034363353	0	0.00911511743669033	0	0	0.00927906441494721	0	0.0258950448652075	0	0.0173181698426802
GFPT2	0	0	0	0	0.0241366499842588	0	0.0182102809907186	0.0291730291941625	0.00289059909808872	0.00617048913299187	0	0.00620008703195483
MAPK9	0	0.000355961103957864	0	0.0350919524103455	0.00923081395538014	0.0217079260653101	0.0165094488249796	0	0.0578506343535427	0	0	0
RASGEF1C	0.00533543925203806	0	0.00338058840717898	0	0	0	0	0.0121575800106189	0	0.0361775662866012	0.0143369670873161	0.0166195523653627
RNF130	0.00236119295668426	0.00208421287801677	0	0	0.0833123057167361	0.0655153273206525	0	0	0.318879193084814	0.45548725166877	0	0
MIR340	0.0784497380991835	0.0343994525376214	0	0	0.0723657415718247	0.0362088482111372	0	0	0.0145042372743187	0.0116762432903629	0	0
TBC1D9B	0	0	0	0	0.0367571054561385	0	0.0382719596128288	0.0219224456301791	0.00334697960337327	0.00451553698585805	0	0.0147365010518393
MGAT4B	0	0	0	0	0	0.0609093706828279	0.0739001012136356	0.00163017760254741	0.0624878371961888	0.0931632160329031	0.0159525719999834	0
HNRNPH1	0	0.00893179374861512	0	0.0152425263518386	0	0	0.000390757296028131	0	0.0134852019699752	0	0.0469652310465354	0.00847379060166212
ADAMTS2	0.00424787698356885	0	0.00532163612480444	0	0	0	0	0.0162374280121142	0	0.0450516366135498	0.0124320985921975	0.0224131622461987
[truncated: 17,483 more rows]
