# Supplementary material for: Computational STAT3 activity inference reveals its roles in the pancreatic tumor microenvironment
Source: Sci Rep. 2019 Dec 3;9:18257. doi: 10.1038/s41598-019-54791-x (PMC6890662; doi:10.1038/s41598-019-54791-x)
Supplement: Supplementary file 2 — Accompanying code [file 41598_2019_54791_MOESM2_ESM.zip › Code/Rcode/base5.R]

##data is the gene expression data: gene*sample
##reg is target gene data: gene*ChIP-seq data
base5 <- function(data, reg, perm=100, myoutf, median.norm=T)
{
	## quantile normalization!!!!
	myrk <- matrix(0, nrow(data), ncol(data))
	xx <- myrk
	for(k in 1:ncol(data))
	{
		#the ranking index of data[, k]
		myrk[,k] <- rank(data[,k])
		#the ranked data[, k]
		xx[,k] <- sort(data[,k])
	}
	#get the median of each row
	mymed <- apply(xx, 1, median, na.rm=T)
	## change the value of each ncol to median (row) with the ranking of orignal col
	## make the distribution of each col the same
	for(k in 1:ncol(data))
	{
		data[,k] <- mymed[myrk[,k]]
	}	 

	comGene <- intersect(row.names(data), row.names(reg))
	data <- data[comGene, ]
	reg <- reg[comGene, ]
	#if median.norm is F, one channel
	if(median.norm)
	{
		#find the median divides the data to two parts
		mymed <- apply(data, 1, median)
		data <- data - mymed
	}
	
	cnum <- ncol(data)
	rnum <- nrow(data)
	es <- matrix(0, cnum, ncol(reg))
	#cat("\ncalculate ES\n")
	for(k in 1:cnum)
	{
		#cat("\r",k)
		myorder <- order(data[,k], decreasing = T)
		cur.exp <- data[myorder,k]
		cur.reg <- reg[myorder,]
		fg1 <- as.matrix(abs(cur.reg * cur.exp))
		bg1 <- as.matrix(abs((1-cur.reg) * cur.exp))
		for(i in 2:nrow(fg1))
		{
			fg1[i,] <- fg1[i,] + fg1[i-1,]
			bg1[i,] <- bg1[i,] + bg1[i-1,]
		}
		for(i in 1:ncol(fg1)) 
		{
			fg1[,i] <- fg1[,i] / fg1[rnum,i]
			bg1[,i] <- bg1[,i] / bg1[rnum,i]
		}
		xx <- fg1 - bg1
		##get the max value of each col
		tmp <- apply(xx, 2, max)
		pos.es <- ifelse(tmp > 0, tmp, 0) 
		tmp <- apply(xx, 2, min)
		neg.es <- ifelse(tmp < 0, tmp, 0) 
		es[k,] <- ifelse(pos.es > abs(neg.es), pos.es, neg.es)			
	}
	## perm
	#cat("\r \n Permutation \n")
	cur.reg <- reg

	pos.es <- neg.es <- matrix(0, ncol(reg), perm)
	for(k in 1:perm)
	{
		#cat("\r", k)
		se = sample(1:cnum, 1)
		#random get the data[, se]
		cur.exp = sample(data[,se])
		fg1 = as.matrix(abs(cur.reg*cur.exp))
		bg1 = as.matrix(abs((1-cur.reg)*cur.exp))
		for(i in 2:nrow(fg1))
		{
			fg1[i,] = fg1[i,]+fg1[i-1,]
			bg1[i,] = bg1[i,]+bg1[i-1,]
		}
		for(i in 1:ncol(fg1))
		{
			fg1[,i] = fg1[,i]/fg1[rnum,i]
			bg1[,i] = bg1[,i]/bg1[rnum,i]
		}
		xx = fg1-bg1
		tmp = apply(xx, 2, max)
		pos.es[,k] = ifelse(tmp>0, tmp, 0) 
		tmp = apply(xx, 2, min)
		neg.es[,k] = ifelse(tmp<0, tmp, 0) 
	}
	cat("\r")
	## normalize
	pavg = apply(pos.es, 1, mean)
	navg = abs(apply(neg.es, 1, mean))
	pos.npes = pos.es/pavg
	neg.npes = neg.es/navg

	for(k in 1:nrow(es))
	{
		tmp = es[k,]
		es[k,] = ifelse(tmp>0, tmp/pavg, tmp/navg)
	}
	## calcualte p-value and FDR
	pval = matrix(0, cnum, ncol(reg))
	{
		xx = es[k,]
		tmp1 = apply(pos.npes>=xx, 1, sum)
		tmp2 = apply(neg.npes<=xx, 1, sum)
		pval[k,] = ifelse(xx>0, tmp1, tmp2)
	}
	pval = pval/perm
	res = cbind(es, pval)
	colnames(res) = c(paste(colnames(reg), ".ES", sep=""), paste(colnames(reg), ".pval", sep=""))
	row.names(res) = colnames(data)
	write.table(res, myoutf, sep="\t", row.names=T, quote=F)
	myList= NULL
	myList[[1]] = es
	myList[[2]] = pval
	names(myList) = c("nes", "pval")
	return(myList)
}
