# Supplementary material for: Computational STAT3 activity inference reveals its roles in the pancreatic tumor microenvironment
Source: Sci Rep. 2019 Dec 3;9:18257. doi: 10.1038/s41598-019-54791-x (PMC6890662; doi:10.1038/s41598-019-54791-x)
Supplement: Supplementary file 2 — Accompanying code [file 41598_2019_54791_MOESM2_ESM.zip › Code/Rcode/Immune cell analysis.R]

#@@@@@@@@@@@@@@@@@@@@@@@@@@@@@@@@@@@@@@@@@@@@@@@@@@@@@@@@@@@@@@@@@@@@@@@@@@@@@@@
# Immune cell inference
#@@@@@@@@@@@@@@@@@@@@@@@@@@@@@@@@@@@@@@@@@@@@@@@@@@@@@@@@@@@@@@@@@@@@@@@@@@@@@@@
rm(list=ls())
pathtodir = "/Users/evelienschaafsma/Dropbox (VISTA immunology)/Lab_edit/02_Evelien/STAT3/Revision Scientific reports/Code/"
source(paste0(pathtodir, "Rcode/base5.R"))
myinf1 = paste0(pathtodir, "Data/Chen_GSE57495_data.txt")
myinf2 = paste0(pathtodir, "Data/Immune cell reference profiles.txt")

myoutf = paste0(pathtodir, "Data/Chen_GSE57495_ImmuneCell_inference.txt")

# Load data
data = read.table(myinf1, header=T, sep="\t", row.names=1, quote="")
mywt = read.table(myinf2, header=T, sep="\t", row.names=1, quote="")

# Run BASE
xx = base5(data, mywt, perm=1000, myoutf, median.norm=T)
  


#@@@@@@@@@@@@@@@@@@@@@@@@@@@@@@@@@@@@@@@@@@@@@@@@@@@@@@@@@@@@@@@@@@@@@@@@@@@@@@@
# Immune cell association with STAT3 activity
#@@@@@@@@@@@@@@@@@@@@@@@@@@@@@@@@@@@@@@@@@@@@@@@@@@@@@@@@@@@@@@@@@@@@@@@@@@@@@@@
rm(list=ls())
library(gplots)
library(RColorBrewer)
library(gridExtra) 
library(ggpubr)

pathtodir = "/Users/evelienschaafsma/Dropbox (VISTA immunology)/Lab_edit/02_Evelien/STAT3/Revision Scientific reports/Code/"
myinf1 = paste0(pathtodir, "Data/Chen_GSE57495_STAT3_activities.txt")
myinf2 = paste0(pathtodir, "Data/Chen_GSE57495_ImmuneCell_inference.txt")

myoutf1 = paste0(pathtodir,"Plots/Chen_ImmuneInference_boxplots.pdf")

# Load data
stat <- read.table(myinf1, header=T, sep="\t", row.names=1, quote="")
data <- read.table(myinf2, header=T, sep="\t", row.names=1, quote="")

# Process immune scores
cnum = ncol(data)/4
data = data[, 1:cnum]-data[,(cnum+1):(2*cnum)]
tmp = colnames(data)
tmp = gsub("_up\\.ES", "", tmp)
colnames(data) = tmp
imm = data

# Create 4 groups based on STAT3 activities
stat$Groups <- ifelse(stat$T.STAT > 0 & stat$E.STAT > 0, "HighHigh",
                      ifelse(stat$T.STAT > 0 & stat$E.STAT < 0, "HighLow",
                             ifelse(stat$T.STAT < 0 & stat$E.STAT > 0, "LowHigh", "LowLow"))) 
stat$Groups <- factor(stat$Groups, levels = c("LowLow", "LowHigh", "HighLow", "HighHigh"))

all(rownames(imm) == rownames(stat)) # False
imm <- imm[match(rownames(stat), rownames(imm)),]
all(rownames(imm) == rownames(stat)) # True
ImmData <- cbind(stat, imm)


plotList <- list()
for(i in colnames(imm)){
  
  plotThis <- ImmData[,c("Groups", i)]
  colnames(plotThis)[[2]] <- "ImmCell"
  
  plotList[[i]] <-
    ggplot(data = plotThis, aes(x = Groups, y = ImmCell, fill = Groups)) +
    geom_boxplot(outlier.shape = NA,position="dodge",notch = F,width=0.5) +
    stat_compare_means() +
    ylab("Immune Score") +
    theme_bw() + 
    theme(panel.grid.major = element_blank(),
          panel.grid.minor = element_blank(),
          axis.text.y=element_text(face="bold",size= 10),
          axis.text.x=element_text(size= 10,hjust=0.5),
          axis.title.y=element_text(size= 10,face="bold"),
          axis.title.x=element_blank(),
          aspect.ratio=1,panel.border = element_blank(),
          axis.line = element_line(colour="black"),
          axis.title=element_text(size=10),
          plot.title=element_text(size=10,hjust = 0.5,vjust=0.5)) +
    scale_fill_brewer(palette="Spectral") +
    guides(fill=FALSE) +
    ggtitle(i)
}

glist <- lapply(plotList, ggplotGrob)
ggsave(myoutf1, width = 5, height = 5,
       marrangeGrob(glist, nrow = 1, ncol = 1))
