# Supplementary material for: Computational STAT3 activity inference reveals its roles in the pancreatic tumor microenvironment
Source: Sci Rep. 2019 Dec 3;9:18257. doi: 10.1038/s41598-019-54791-x (PMC6890662; doi:10.1038/s41598-019-54791-x)
Supplement: Supplementary file 2 — Accompanying code [file 41598_2019_54791_MOESM2_ESM.zip › Code/Rcode/Prognostic analysis.r]

#@@@@@@@@@@@@@@@@@@@@@@@@@@@@@@@@@@@@@@@@@@@@@@@@@@@@@@@@@@@@@@@@@@@@@@@@@@@@@@@
# Prognostic analysis for Chen et al. (GSE57495) (Suppl. Figures 3E-G in manuscript)
#@@@@@@@@@@@@@@@@@@@@@@@@@@@@@@@@@@@@@@@@@@@@@@@@@@@@@@@@@@@@@@@@@@@@@@@@@@@@@@@
rm(list=ls())
library(survival)
library(RColorBrewer)
library(ggplot2)

pathtodir = "/Users/evelienschaafsma/Dropbox (VISTA immunology)/Lab_edit/02_Evelien/STAT3/Revision Scientific reports/Code/"
myinf1 = paste0(pathtodir, "data/Chen_GSE57495_STAT3_activities.txt")
myinf2 = paste0(pathtodir, "data/Chen_GSE57495_survival_info.txt")

myoutf1 <- paste0(pathtodir, "Plots/SuppFig_3_Chen_G_STAT3_KM_plot.pdf")
myoutf2 <- paste0(pathtodir, "Plots/SuppFig_3_Chen_T_STAT3_KM_plot.pdf")
myoutf3 <- paste0(pathtodir, "Plots/SuppFig_3_Chen_E_STAT3_KM_plot.pdf")


# Load data
data <- read.table(myinf1, header=T, sep="\t", row.names=1, quote="")
info = read.table(myinf2, sep="\t", header=T, row.names=1, quote="")
all(rownames(data) == rownames(info))

# Specify colors
c1 <- "royalblue4"
c2 <- "tomato3"

### G-STAT3
mytf <- data[,"Both"]
mytf <- ifelse(mytf>0,1,0)
xx <- cbind(mytf,info)

# Stats
fit <- survfit(Surv(t.dfs,e.dfs) ~ mytf, data = xx)
coxph(Surv(t.dfs,e.dfs) ~ mytf, data = xx) # HR=2.0
p <- survdiff(Surv(t.dfs,e.dfs) ~ mytf, data = xx)
p <- 1 - pchisq(p$chisq, 1) # p=0.03369776

# Plot
pdf(width=5,height=5,myoutf1)
plot(fit,lty=1,col=c(c1,c2),main="GSE57495 G-STAT3",mark.time = T,,xlab="Time(Months)")
legend("bottomleft", legend=c("STAT3-Lo (n=38)", "STAT3-Hi (n=25)"), col=c(c1,c2), lty=1, cex=0.8,bty = "n")
legend("topright",legend=c("p=0.03\nHR=2.0"),cex=1,bty = "n")
dev.off()


### T-STAT3
mytf <- data[,"T.STAT"]
mytf <- ifelse(mytf>0,1,0)
xx <- cbind(mytf,info)

# Stats
fit <- survfit(Surv(t.dfs,e.dfs) ~ mytf, data = xx)
coxph(Surv(t.dfs,e.dfs) ~ mytf,data = xx) # HR=2.6
p <- survdiff(Surv(t.dfs,e.dfs) ~ mytf, data = xx)
p <- 1 - pchisq(p$chisq, 1) # 0.002389665

pdf(width=5,height=5, myoutf2)
plot(fit,lty=1,col=c(c1,c2),main="Chen_GSE57495 T-STAT3",mark.time = T,,xlab="Time(Months)")
legend("bottomleft", legend=c("STAT3-Lo (n=38)", "STAT3-Hi (n=25)"), col=c(c1,c2), lty=1, cex=0.8,bty = "n")
legend("topright",legend=c("p=0.002\nHR=2.6"),cex=1,bty = "n")
dev.off()


### E-STAT3
mytf <- data[,"E.STAT"]
mytf <- ifelse(mytf>0,1,0)
xx <- cbind(mytf,info)

# Stats
fit <- survfit(Surv(t.dfs,e.dfs) ~ mytf, data = xx)
coxph(Surv(t.dfs,e.dfs) ~ mytf, data = xx) # HR=1.4
p <- survdiff(Surv(t.dfs,e.dfs) ~ mytf, data = xx)
p <- 1 - pchisq(p$chisq, 1) # 0.3365978

pdf(width=5,height=5,myoutf3)
plot(fit,lty=1,col=c(c1,c2),main="Chen_GSE57495 T-STAT3",mark.time = T,,xlab="Time(Months)")
legend("bottomleft", legend=c("STAT3-Lo (n=37)", "STAT3-Hi (n=26)"), col=c(c1,c2), lty=1, cex=0.8,bty = "n")
legend("topright",legend=c("p=0.34\nHR=1.4"),cex=1,bty = "n")
dev.off()
