# Supplementary material for: Computational STAT3 activity inference reveals its roles in the pancreatic tumor microenvironment
Source: Sci Rep. 2019 Dec 3;9:18257. doi: 10.1038/s41598-019-54791-x (PMC6890662; doi:10.1038/s41598-019-54791-x)
Supplement: Supplementary file 2 — Accompanying code [file 41598_2019_54791_MOESM2_ESM.zip › Code/Rcode/Signature application.r]

#@@@@@@@@@@@@@@@@@@@@@@@@@@@@@@@@@@@@@@@@@@@@@@@@@@@@@@@@@@@@@@@@@@@@@@@@@@@@@@@
# Signature application 
#@@@@@@@@@@@@@@@@@@@@@@@@@@@@@@@@@@@@@@@@@@@@@@@@@@@@@@@@@@@@@@@@@@@@@@@@@@@@@@@
rm(list=ls())
pathtodir = "/Users/evelienschaafsma/Dropbox (VISTA immunology)/Lab_edit/02_Evelien/STAT3/Revision Scientific reports/Code/"
source(paste0(pathtodir, "Rcode/base5.R"))
myinf1 = paste0(pathtodir, "data/Chen_GSE57495_data.txt")
myinf2 = paste0(pathtodir, "data/ENCODE_STAT3_meta_3profiles_4base.txt")
myinf3 = paste0(pathtodir, "data/PAAD_background_genes.rda")

myoutf = paste0(pathtodir, "/data/Chen_GSE57495_STAT3_activities.txt")

# Load data
data = read.table(myinf1, header=T, sep="\t", row.names=1, quote="")
reg = read.table(myinf2, header=T, sep="\t", row.names=1, quote="")
load(myinf3)

# Separate tumor- and environment-specific background genes
dat.tum = data[row.names(data)%in%bg.tum, ]
dat.env = data[row.names(data)%in%bg.env, ]

# Run BASE for G-STAT3
xx = base5(data, reg, perm=1000, myoutf, median.norm=T)
res = xx[[1]]
row.names(res) = colnames(data)
colnames(res) = c("Both", "T-STAT", "E-STAT")

# Run BASE on background genes for T- and E-STAT3
xx1 = base5(dat.tum, reg, perm=1000, myoutf, median.norm=T)
res[,2] = xx1[[1]][,2]
xx2 = base5(dat.env, reg, perm=1000, myoutf, median.norm=T)
res[,3] = xx2[[1]][,3]
write.table(res, myoutf, sep="\t", quote=F)
