# Supplementary material for: Computational STAT3 activity inference reveals its roles in the pancreatic tumor microenvironment
Source: Sci Rep. 2019 Dec 3;9:18257. doi: 10.1038/s41598-019-54791-x (PMC6890662; doi:10.1038/s41598-019-54791-x)
Supplement: Supplementary file 2 — Accompanying code [file 41598_2019_54791_MOESM2_ESM.zip › Code/readme.txt]

The files included in this folder provide the basic analyses that were performed in the accompanying manuscript. Following the example provided, the major findings in the manuscript can be replicated if applied to all datasets used in the study (see Suppl. Table 1 for an overview of the datasets). A total of 4 R scripts are included of which 3 require input from the user. 

1. Signature application.r
This script calculates G-, T- and E-STAT3 activity scores for a gene expression dataset based on STAT3 weight profiles.

Requires:
- ENCODE STAT3 meta-profile (.txt file in data folder)
- Background genes (.rda file in data folder)
- gene expression dataset (.txt file, GSE57495 provided as example in data folder)
- BASE5 algorithm (.r file in Rcode folder) 

Output:
- patient-specific G-, T- and E-STAT3 activity scores for the inputted dataset


2. Prognostic analysis.r
This script performs simple prognostic analyses. 

Requires:
- STAT3 activities generated in by Signature application.r
- Survival information (.txt file, GSE57495 provided as example in data folder)

Output:
- KM plots using 0 as a divider between low and high STAT3 activity scores


3. Immune cell analysis.r
This script infers immune cell abundance for a dataset of interest (see Varn et al. (2016) Nat. Comm., PMID: 26725977; Varn et al. (2018), Cancer Research, PMID: 28126714 for detailed information) and assesses associations with STAT3 activities.

Requires:
- STAT3 activities generated in by Signature application.r
- gene expression dataset (.txt file, GSE57495 provided as example in data folder)
- Immune cell reference profiles (.txt files in data folder)
- BASE5 algorithm (.r file in Rcode folder) 

Output:
- Immune cell inference scores for inputted dataset
- Boxplots showing associations between immune cell inference and STAT3 activities 
